# Supplementary material for: Steering the digital transformation of service-oriented organizations by job crafting and innovative work behavior: employee-driven adaptability
Source: Front Psychol. 2026 May 8;17:1764449. doi: 10.3389/fpsyg.2026.1764449 (PMC13194067; doi:10.3389/fpsyg.2026.1764449)
Supplement: Supplementary file 1 [file Table_1.XLSX]

## Sheet: Navigation
	SmartPLS report
	Please cite the use of SmartPLS: Ringle, C. M., Wende, S., and Becker, J.-M. 2024. "SmartPLS 4." Bönningstedt: SmartPLS, https://www.smartpls.com.
		complete
	Final results
	Path coefficients
	Intercepts
	Total indirect effects
	Specific indirect effects
	Total effects
	Outer loadings
	Outer weights
	Conditional direct effects
	Conditional indirect effects
	Quality criteria
	R-square
	R-square adjusted
	f-square
	Average variance extracted (AVE)
	Composite reliability (rho_c)
	Composite reliability (rho_a)
	Cronbach's alpha
	Heterotrait-monotrait ratio (HTMT)
	Latent variable correlations
	Outer model collinearity statistics (VIF)
	Inner model collinearity statistics (VIF)
	Model fit
	SRMR
	d_ULS
	d_G
	Algorithm
	Setting
	Samples
	Execution log
	Histograms
	Path coefficients histogram
	Indirect effects histogram
	Total effects histogram
	Outer weights histogram
	Model and data
	Binary variable encoding
	Inner model
	Outer model
	Indicator data (original)
	Indicator data (standardized)

## Sheet: complete
	SmartPLS report
	Please cite the use of SmartPLS: Ringle, C. M., Wende, S., and Becker, J.-M. 2024. "SmartPLS 4." Bönningstedt: SmartPLS, https://www.smartpls.com.
	Final results
	Path coefficients
	Mean, STDEV, T values, p values
		Original sample (O)	Sample mean (M)	Standard deviation (STDEV)	T statistics (|O/STDEV|)	P values
	Age -> TP	-0.0715082	-0.0723978	0.0768392	0.930621	0.352072
	DL -> DT	0.176216	0.17608	0.0606676	2.90462	0.00368506
	DL -> IWB	0.359222	0.36061	0.0536505	6.6956	2.26805e-11
	DL -> JC	0.433594	0.436389	0.047667	9.09632	5.68434e-14
	DT -> TP	0.515895	0.516802	0.0479162	10.7666	5.68434e-14
	Education -> TP	-0.0532076	-0.0530867	0.0505195	1.05321	0.292271
	Firm size -> TP	-0.0251354	-0.024504	0.045878	0.547874	0.583791
	Gender -> TP	-0.013482	-0.0128468	0.0854642	0.157751	0.874657
	IWB -> DT	0.237029	0.23717	0.061004	3.88546	0.000102793
	JC -> DT	0.21782	0.221192	0.0633329	3.43928	0.000585639
	Years of establishment -> TP	-0.0156743	-0.0156094	0.0454901	0.344564	0.730429
	Years of work experience -> TP	0.0418469	0.0430416	0.069189	0.60482	0.545312
	Confidence intervals
		Original sample (O)	Sample mean (M)	2.5%	97.5%
	Age -> TP	-0.0715082	-0.0723978	-0.226778	0.0752862
	DL -> DT	0.176216	0.17608	0.0561501	0.293076
	DL -> IWB	0.359222	0.36061	0.253607	0.462009
	DL -> JC	0.433594	0.436389	0.34084	0.525592
	DT -> TP	0.515895	0.516802	0.418635	0.605901
	Education -> TP	-0.0532076	-0.0530867	-0.150612	0.0456026
	Firm size -> TP	-0.0251354	-0.024504	-0.115116	0.0661504
	Gender -> TP	-0.013482	-0.0128468	-0.180073	0.154569
	IWB -> DT	0.237029	0.23717	0.117929	0.356439
	JC -> DT	0.21782	0.221192	0.0946723	0.341281
	Years of establishment -> TP	-0.0156743	-0.0156094	-0.105601	0.0730088
	Years of work experience -> TP	0.0418469	0.0430416	-0.0906141	0.181076
	Confidence intervals bias corrected
		Original sample (O)	Sample mean (M)	Bias	2.5%	97.5%
	Age -> TP	-0.0715082	-0.0723978	-0.000889628	-0.228289	0.0745562
	DL -> DT	0.176216	0.17608	-0.000136441	0.0553325	0.292281
	DL -> IWB	0.359222	0.36061	0.0013872	0.249734	0.459001
	DL -> JC	0.433594	0.436389	0.00279485	0.332525	0.519821
	DT -> TP	0.515895	0.516802	0.00090733	0.414477	0.602436
	Education -> TP	-0.0532076	-0.0530867	0.000120863	-0.149515	0.0467938
	Firm size -> TP	-0.0251354	-0.024504	0.00063136	-0.115989	0.0646688
	Gender -> TP	-0.013482	-0.0128468	0.000635222	-0.182629	0.152401
	IWB -> DT	0.237029	0.23717	0.000140953	0.115744	0.354666
	JC -> DT	0.21782	0.221192	0.00337221	0.0871692	0.333555
	Years of establishment -> TP	-0.0156743	-0.0156094	6.48312e-05	-0.105744	0.0724661
	Years of work experience -> TP	0.0418469	0.0430416	0.00119474	-0.0905266	0.181076
	Intercepts
	The absence of this result is intentional and aligns with your model or chosen algorithm settings. (e.g., when you start bootstrapping, choose the 'Complete (slower)' option under 'Amount of results').
	Total indirect effects
	Mean, STDEV, T values, p values
		Original sample (O)	Sample mean (M)	Standard deviation (STDEV)	T statistics (|O/STDEV|)	P values
	DL -> DT	0.179591	0.182031	0.0345123	5.2037	1.99265e-07
	DL -> TP	0.183559	0.185675	0.0353831	5.18777	2.17032e-07
	IWB -> TP	0.122282	0.122864	0.0346753	3.52649	0.000422994
	JC -> TP	0.112372	0.114903	0.0364336	3.0843	0.00204587
	Confidence intervals
		Original sample (O)	Sample mean (M)	2.5%	97.5%
	DL -> DT	0.179591	0.182031	0.11865	0.253886
	DL -> TP	0.183559	0.185675	0.119178	0.25774
	IWB -> TP	0.122282	0.122864	0.0578566	0.193904
	JC -> TP	0.112372	0.114903	0.0464429	0.188907
	Confidence intervals bias corrected
		Original sample (O)	Sample mean (M)	Bias	2.5%	97.5%
	DL -> DT	0.179591	0.182031	0.00243963	0.116859	0.251787
	DL -> TP	0.183559	0.185675	0.00211572	0.117839	0.255059
	IWB -> TP	0.122282	0.122864	0.000581681	0.0585415	0.1948
	JC -> TP	0.112372	0.114903	0.00253049	0.044457	0.185685
	Specific indirect effects
	Mean, STDEV, T values, p values
		Original sample (O)	Sample mean (M)	Standard deviation (STDEV)	T statistics (|O/STDEV|)	P values
	DL -> IWB -> DT -> TP	0.0439265	0.0444608	0.014829	2.96219	0.00306176
	DL -> JC -> DT -> TP	0.0487239	0.0501015	0.0168642	2.88919	0.0038706
	DL -> DT -> TP	0.0909091	0.0911128	0.0328566	2.76685	0.00567053
	DL -> JC -> DT	0.0944453	0.0964069	0.0295006	3.20147	0.00137158
	IWB -> DT -> TP	0.122282	0.122864	0.0346753	3.52649	0.000422994
	DL -> IWB -> DT	0.0851461	0.0856242	0.026098	3.26255	0.00110783
	JC -> DT -> TP	0.112372	0.114903	0.0364336	3.0843	0.00204587
	Confidence intervals
		Original sample (O)	Sample mean (M)	2.5%	97.5%
	DL -> IWB -> DT -> TP	0.0439265	0.0444608	0.0189595	0.0764976
	DL -> JC -> DT -> TP	0.0487239	0.0501015	0.0201198	0.0856789
	DL -> DT -> TP	0.0909091	0.0911128	0.0287104	0.157385
	DL -> JC -> DT	0.0944453	0.0964069	0.0410938	0.156106
	IWB -> DT -> TP	0.122282	0.122864	0.0578566	0.193904
	DL -> IWB -> DT	0.0851461	0.0856242	0.0388827	0.140544
	JC -> DT -> TP	0.112372	0.114903	0.0464429	0.188907
	Confidence intervals bias corrected
		Original sample (O)	Sample mean (M)	Bias	2.5%	97.5%
	DL -> IWB -> DT -> TP	0.0439265	0.0444608	0.000534347	0.0198002	0.0780789
	DL -> JC -> DT -> TP	0.0487239	0.0501015	0.00137762	0.0195323	0.084993
	DL -> DT -> TP	0.0909091	0.0911128	0.00020375	0.0289554	0.157526
	DL -> JC -> DT	0.0944453	0.0964069	0.0019616	0.0395017	0.154336
	IWB -> DT -> TP	0.122282	0.122864	0.000581681	0.0585415	0.1948
	DL -> IWB -> DT	0.0851461	0.0856242	0.000478028	0.0406858	0.143207
	JC -> DT -> TP	0.112372	0.114903	0.00253049	0.044457	0.185685
	Total effects
	Mean, STDEV, T values, p values
		Original sample (O)	Sample mean (M)	Standard deviation (STDEV)	T statistics (|O/STDEV|)	P values
	Age -> TP	-0.0715082	-0.0723978	0.0768392	0.930621	0.352072
	DL -> DT	0.355808	0.358111	0.0523806	6.79273	1.16529e-11
	DL -> IWB	0.359222	0.36061	0.0536505	6.6956	2.26805e-11
	DL -> JC	0.433594	0.436389	0.047667	9.09632	5.68434e-14
	DL -> TP	0.183559	0.185675	0.0353831	5.18777	2.17032e-07
	DT -> TP	0.515895	0.516802	0.0479162	10.7666	5.68434e-14
	Education -> TP	-0.0532076	-0.0530867	0.0505195	1.05321	0.292271
	Firm size -> TP	-0.0251354	-0.024504	0.045878	0.547874	0.583791
	Gender -> TP	-0.013482	-0.0128468	0.0854642	0.157751	0.874657
	IWB -> DT	0.237029	0.23717	0.061004	3.88546	0.000102793
	IWB -> TP	0.122282	0.122864	0.0346753	3.52649	0.000422994
	JC -> DT	0.21782	0.221192	0.0633329	3.43928	0.000585639
	JC -> TP	0.112372	0.114903	0.0364336	3.0843	0.00204587
	Years of establishment -> TP	-0.0156743	-0.0156094	0.0454901	0.344564	0.730429
	Years of work experience -> TP	0.0418469	0.0430416	0.069189	0.60482	0.545312
	Confidence intervals
		Original sample (O)	Sample mean (M)	2.5%	97.5%
	Age -> TP	-0.0715082	-0.0723978	-0.226778	0.0752862
	DL -> DT	0.355808	0.358111	0.254157	0.45791
	DL -> IWB	0.359222	0.36061	0.253607	0.462009
	DL -> JC	0.433594	0.436389	0.34084	0.525592
	DL -> TP	0.183559	0.185675	0.119178	0.25774
	DT -> TP	0.515895	0.516802	0.418635	0.605901
	Education -> TP	-0.0532076	-0.0530867	-0.150612	0.0456026
	Firm size -> TP	-0.0251354	-0.024504	-0.115116	0.0661504
	Gender -> TP	-0.013482	-0.0128468	-0.180073	0.154569
	IWB -> DT	0.237029	0.23717	0.117929	0.356439
	IWB -> TP	0.122282	0.122864	0.0578566	0.193904
	JC -> DT	0.21782	0.221192	0.0946723	0.341281
	JC -> TP	0.112372	0.114903	0.0464429	0.188907
	Years of establishment -> TP	-0.0156743	-0.0156094	-0.105601	0.0730088
	Years of work experience -> TP	0.0418469	0.0430416	-0.0906141	0.181076
	Confidence intervals bias corrected
		Original sample (O)	Sample mean (M)	Bias	2.5%	97.5%
	Age -> TP	-0.0715082	-0.0723978	-0.000889628	-0.228289	0.0745562
	DL -> DT	0.355808	0.358111	0.00230319	0.248966	0.453162
	DL -> IWB	0.359222	0.36061	0.0013872	0.249734	0.459001
	DL -> JC	0.433594	0.436389	0.00279485	0.332525	0.519821
	DL -> TP	0.183559	0.185675	0.00211572	0.117839	0.255059
	DT -> TP	0.515895	0.516802	0.00090733	0.414477	0.602436
	Education -> TP	-0.0532076	-0.0530867	0.000120863	-0.149515	0.0467938
	Firm size -> TP	-0.0251354	-0.024504	0.00063136	-0.115989	0.0646688
	Gender -> TP	-0.013482	-0.0128468	0.000635222	-0.182629	0.152401
	IWB -> DT	0.237029	0.23717	0.000140953	0.115744	0.354666
	IWB -> TP	0.122282	0.122864	0.000581681	0.0585415	0.1948
	JC -> DT	0.21782	0.221192	0.00337221	0.0871692	0.333555
	JC -> TP	0.112372	0.114903	0.00253049	0.044457	0.185685
	Years of establishment -> TP	-0.0156743	-0.0156094	6.48312e-05	-0.105744	0.0724661
	Years of work experience -> TP	0.0418469	0.0430416	0.00119474	-0.0905266	0.181076
	Outer loadings
	Mean, STDEV, T values, p values
		Original sample (O)	Sample mean (M)	Standard deviation (STDEV)	T statistics (|O/STDEV|)	P values
	AGE <- Age	1	1	7.4879e-15	n/a	n/a
	DL1 <- DL	0.945493	0.94524	0.00643977	146.821	5.68434e-14
	DL2 <- DL	0.877051	0.876504	0.0134158	65.3745	5.68434e-14
	DL3 <- DL	0.88669	0.88652	0.0112072	79.1177	5.68434e-14
	DL4 <- DL	0.859213	0.859008	0.0156042	55.0631	5.68434e-14
	DL5 <- DL	0.870392	0.869765	0.0138777	62.7189	5.68434e-14
	DL6 <- DL	0.886143	0.885841	0.0120887	73.3034	5.68434e-14
	DR1 <- DT	0.929546	0.929187	0.012286	75.6587	5.68434e-14
	DR2 <- DT	0.879224	0.879076	0.0126814	69.3318	5.68434e-14
	DR3 <- DT	0.892735	0.892661	0.0106672	83.6897	5.68434e-14
	DR4 <- DT	0.894649	0.894275	0.0107531	83.1988	5.68434e-14
	DR5 <- DT	0.887353	0.886786	0.0130125	68.1924	5.68434e-14
	EDU <- Education	1	1	4.63802e-15	n/a	n/a
	EXP <- Years of work experience	1	1	4.93328e-15	n/a	n/a
	IWB1 <- IWB	0.94199	0.94173	0.00819018	115.014	5.68434e-14
	IWB2 <- IWB	0.867565	0.867235	0.0128175	67.6857	5.68434e-14
	IWB3 <- IWB	0.854053	0.853266	0.0140055	60.9797	5.68434e-14
	IWB4 <- IWB	0.847434	0.846403	0.0157071	53.9522	5.68434e-14
	IWB5 <- IWB	0.843841	0.843426	0.019366	43.5733	5.68434e-14
	IWB6 <- IWB	0.855798	0.855318	0.0139144	61.5043	5.68434e-14
	IWB7 <- IWB	0.842247	0.841599	0.0156706	53.7468	5.68434e-14
	IWB8 <- IWB	0.84906	0.848913	0.0135248	62.778	5.68434e-14
	IWB9 <- IWB	0.862514	0.862118	0.0129915	66.3907	5.68434e-14
	JC1 <- JC	0.853647	0.853088	0.0190306	44.8565	5.68434e-14
	JC2 <- JC	0.805942	0.805075	0.0234423	34.3798	5.68434e-14
	JC3 <- JC	0.733577	0.731872	0.0310165	23.6512	5.68434e-14
	JC4 <- JC	0.788983	0.788294	0.0236597	33.3471	5.68434e-14
	JC5 <- JC	0.777262	0.776524	0.0248225	31.3128	5.68434e-14
	JC6 <- JC	0.765847	0.764672	0.0309383	24.754	5.68434e-14
	JC7 <- JC	0.724622	0.723061	0.0342666	21.1466	5.68434e-14
	JC8 <- JC	0.737436	0.736301	0.0322206	22.8871	5.68434e-14
	JC9 <- JC	0.707882	0.706353	0.0373769	18.939	5.68434e-14
	SEX <- Gender	1	1	4.59663e-15	n/a	n/a
	SIZE <- Firm size	1	1	4.4984e-15	n/a	n/a
	TP1 <- TP	0.874496	0.873749	0.0155301	56.3097	5.68434e-14
	TP2 <- TP	0.904023	0.903837	0.0107895	83.787	5.68434e-14
	TP3 <- TP	0.87947	0.879075	0.0145284	60.5347	5.68434e-14
	YEAR <- Years of establishment	1	1	3.35871e-15	n/a	n/a
	Confidence intervals
		Original sample (O)	Sample mean (M)	2.5%	97.5%
	AGE <- Age	1	1	1	1
	DL1 <- DL	0.945493	0.94524	0.931566	0.956816
	DL2 <- DL	0.877051	0.876504	0.84836	0.900876
	DL3 <- DL	0.88669	0.88652	0.8633	0.907086
	DL4 <- DL	0.859213	0.859008	0.826609	0.887345
	DL5 <- DL	0.870392	0.869765	0.840596	0.895211
	DL6 <- DL	0.886143	0.885841	0.85977	0.907623
	DR1 <- DT	0.929546	0.929187	0.902138	0.950474
	DR2 <- DT	0.879224	0.879076	0.852719	0.90212
	DR3 <- DT	0.892735	0.892661	0.870151	0.911945
	DR4 <- DT	0.894649	0.894275	0.871435	0.914027
	DR5 <- DT	0.887353	0.886786	0.859368	0.910292
	EDU <- Education	1	1	1	1
	EXP <- Years of work experience	1	1	1	1
	IWB1 <- IWB	0.94199	0.94173	0.924432	0.956192
	IWB2 <- IWB	0.867565	0.867235	0.840268	0.891291
	IWB3 <- IWB	0.854053	0.853266	0.824121	0.878279
	IWB4 <- IWB	0.847434	0.846403	0.813523	0.87491
	IWB5 <- IWB	0.843841	0.843426	0.80125	0.876761
	IWB6 <- IWB	0.855798	0.855318	0.826517	0.880206
	IWB7 <- IWB	0.842247	0.841599	0.808518	0.870363
	IWB8 <- IWB	0.84906	0.848913	0.821587	0.873932
	IWB9 <- IWB	0.862514	0.862118	0.834779	0.885456
	JC1 <- JC	0.853647	0.853088	0.811648	0.885893
	JC2 <- JC	0.805942	0.805075	0.753975	0.846627
	JC3 <- JC	0.733577	0.731872	0.666388	0.787391
	JC4 <- JC	0.788983	0.788294	0.737691	0.830655
	JC5 <- JC	0.777262	0.776524	0.72385	0.821113
	JC6 <- JC	0.765847	0.764672	0.696843	0.817715
	JC7 <- JC	0.724622	0.723061	0.648808	0.783243
	JC8 <- JC	0.737436	0.736301	0.666102	0.792367
	JC9 <- JC	0.707882	0.706353	0.625122	0.771732
	SEX <- Gender	1	1	1	1
	SIZE <- Firm size	1	1	1	1
	TP1 <- TP	0.874496	0.873749	0.839941	0.901114
	TP2 <- TP	0.904023	0.903837	0.880991	0.923197
	TP3 <- TP	0.87947	0.879075	0.848306	0.905319
	YEAR <- Years of establishment	1	1	1	1
	Confidence intervals bias corrected
		Original sample (O)	Sample mean (M)	Bias	2.5%	97.5%
	AGE <- Age	1	1	-2.22045e-16	1	1
	DL1 <- DL	0.945493	0.94524	-0.000252576	0.931173	0.956705
	DL2 <- DL	0.877051	0.876504	-0.000547884	0.848627	0.900967
	DL3 <- DL	0.88669	0.88652	-0.000169648	0.862626	0.906768
	DL4 <- DL	0.859213	0.859008	-0.000204946	0.825156	0.886555
	DL5 <- DL	0.870392	0.869765	-0.000627143	0.840477	0.894989
	DL6 <- DL	0.886143	0.885841	-0.000302081	0.859232	0.90719
	DR1 <- DT	0.929546	0.929187	-0.000359466	0.900736	0.949773
	DR2 <- DT	0.879224	0.879076	-0.000147491	0.851735	0.901445
	DR3 <- DT	0.892735	0.892661	-7.44519e-05	0.869061	0.911149
	DR4 <- DT	0.894649	0.894275	-0.000373982	0.871143	0.913823
	DR5 <- DT	0.887353	0.886786	-0.000567119	0.858815	0.910059
	EDU <- Education	1	1	-8.21565e-15	1	1
	EXP <- Years of work experience	1	1	5.10703e-15	1	1
	IWB1 <- IWB	0.94199	0.94173	-0.000259449	0.923911	0.955888
	IWB2 <- IWB	0.867565	0.867235	-0.000329836	0.840174	0.89117
	IWB3 <- IWB	0.854053	0.853266	-0.000786721	0.824121	0.878247
	IWB4 <- IWB	0.847434	0.846403	-0.00103084	0.814516	0.875429
	IWB5 <- IWB	0.843841	0.843426	-0.000415062	0.797567	0.87473
	IWB6 <- IWB	0.855798	0.855318	-0.000479236	0.826367	0.880132
	IWB7 <- IWB	0.842247	0.841599	-0.000648313	0.80809	0.87016
	IWB8 <- IWB	0.84906	0.848913	-0.000147081	0.82039	0.873
	IWB9 <- IWB	0.862514	0.862118	-0.000395725	0.834293	0.88513
	JC1 <- JC	0.853647	0.853088	-0.000558495	0.809052	0.884461
	JC2 <- JC	0.805942	0.805075	-0.00086704	0.751089	0.84481
	JC3 <- JC	0.733577	0.731872	-0.00170412	0.666926	0.787701
	JC4 <- JC	0.788983	0.788294	-0.000689606	0.736106	0.829531
	JC5 <- JC	0.777262	0.776524	-0.000738025	0.721999	0.820035
	JC6 <- JC	0.765847	0.764672	-0.00117541	0.693299	0.815122
	JC7 <- JC	0.724622	0.723061	-0.00156108	0.648179	0.782555
	JC8 <- JC	0.737436	0.736301	-0.00113554	0.662922	0.790224
	JC9 <- JC	0.707882	0.706353	-0.00152906	0.621337	0.769266
	SEX <- Gender	1	1	-4.44089e-16	1	1
	SIZE <- Firm size	1	1	7.43849e-15	1	1
	TP1 <- TP	0.874496	0.873749	-0.000747327	0.839435	0.900929
	TP2 <- TP	0.904023	0.903837	-0.000186868	0.880195	0.922577
	TP3 <- TP	0.87947	0.879075	-0.000395033	0.84705	0.904619
	YEAR <- Years of establishment	1	1	-2.22045e-16	1	1
	Outer weights
	Mean, STDEV, T values, p values
		Original sample (O)	Sample mean (M)	Standard deviation (STDEV)	T statistics (|O/STDEV|)	P values
	AGE <- Age	1	1	7.41468e-15	n/a	n/a
	DL1 <- DL	0.199252	0.199404	0.0064624	30.8326	5.68434e-14
	DL2 <- DL	0.178798	0.178557	0.0102028	17.5245	5.68434e-14
	DL3 <- DL	0.18975	0.189846	0.0100688	18.8453	5.68434e-14
	DL4 <- DL	0.199158	0.199393	0.0116345	17.1179	5.68434e-14
	DL5 <- DL	0.164751	0.16491	0.0106217	15.5108	5.68434e-14
	DL6 <- DL	0.194129	0.194017	0.0108526	17.8878	5.68434e-14
	DR1 <- DT	0.23683	0.236812	0.00683158	34.6669	5.68434e-14
	DR2 <- DT	0.224032	0.224076	0.00915938	24.4593	5.68434e-14
	DR3 <- DT	0.231205	0.231139	0.00964803	23.964	5.68434e-14
	DR4 <- DT	0.221064	0.221173	0.00937745	23.574	5.68434e-14
	DR5 <- DT	0.201387	0.201619	0.00866051	23.2535	5.68434e-14
	EDU <- Education	1	1	4.79498e-15	n/a	n/a
	EXP <- Years of work experience	1	1	4.78126e-15	n/a	n/a
	IWB1 <- IWB	0.145991	0.14624	0.00511284	28.5538	5.68434e-14
	IWB2 <- IWB	0.140382	0.14068	0.00880828	15.9375	5.68434e-14
	IWB3 <- IWB	0.11962	0.119457	0.00809467	14.7776	5.68434e-14
	IWB4 <- IWB	0.103925	0.103464	0.00860182	12.0817	5.68434e-14
	IWB5 <- IWB	0.117687	0.117756	0.00910573	12.9245	5.68434e-14
	IWB6 <- IWB	0.129375	0.129523	0.00810311	15.9661	5.68434e-14
	IWB7 <- IWB	0.127027	0.127083	0.00866283	14.6635	5.68434e-14
	IWB8 <- IWB	0.147209	0.147328	0.0088785	16.5804	5.68434e-14
	IWB9 <- IWB	0.125739	0.125854	0.0080773	15.5669	5.68434e-14
	JC1 <- JC	0.162547	0.1627	0.0105284	15.4389	5.68434e-14
	JC2 <- JC	0.149187	0.149128	0.0112096	13.3089	5.68434e-14
	JC3 <- JC	0.118508	0.11818	0.0125075	9.475	5.68434e-14
	JC4 <- JC	0.163824	0.164163	0.013069	12.5353	5.68434e-14
	JC5 <- JC	0.145981	0.145839	0.0111832	13.0535	5.68434e-14
	JC6 <- JC	0.153915	0.153996	0.0114908	13.3946	5.68434e-14
	JC7 <- JC	0.1349	0.134928	0.0123594	10.9147	5.68434e-14
	JC8 <- JC	0.135346	0.135379	0.0120875	11.1972	5.68434e-14
	JC9 <- JC	0.135496	0.135351	0.0127117	10.6591	5.68434e-14
	SEX <- Gender	1	1	5.11474e-15	n/a	n/a
	SIZE <- Firm size	1	1	4.52165e-15	n/a	n/a
	TP1 <- TP	0.361317	0.361103	0.018097	19.9655	5.68434e-14
	TP2 <- TP	0.382142	0.382671	0.0166925	22.8931	5.68434e-14
	TP3 <- TP	0.384965	0.384939	0.017979	21.4119	5.68434e-14
	YEAR <- Years of establishment	1	1	3.97764e-15	n/a	n/a
	Confidence intervals
		Original sample (O)	Sample mean (M)	2.5%	97.5%
	AGE <- Age	1	1	1	1
	DL1 <- DL	0.199252	0.199404	0.18725	0.212593
	DL2 <- DL	0.178798	0.178557	0.158228	0.197999
	DL3 <- DL	0.18975	0.189846	0.170116	0.210173
	DL4 <- DL	0.199158	0.199393	0.177495	0.223426
	DL5 <- DL	0.164751	0.16491	0.143474	0.185453
	DL6 <- DL	0.194129	0.194017	0.173224	0.215895
	DR1 <- DT	0.23683	0.236812	0.223984	0.250717
	DR2 <- DT	0.224032	0.224076	0.206836	0.2427
	DR3 <- DT	0.231205	0.231139	0.212777	0.250445
	DR4 <- DT	0.221064	0.221173	0.203464	0.240209
	DR5 <- DT	0.201387	0.201619	0.184238	0.217873
	EDU <- Education	1	1	1	1
	EXP <- Years of work experience	1	1	1	1
	IWB1 <- IWB	0.145991	0.14624	0.137106	0.157087
	IWB2 <- IWB	0.140382	0.14068	0.124423	0.158742
	IWB3 <- IWB	0.11962	0.119457	0.103237	0.13528
	IWB4 <- IWB	0.103925	0.103464	0.085072	0.118667
	IWB5 <- IWB	0.117687	0.117756	0.0992558	0.13563
	IWB6 <- IWB	0.129375	0.129523	0.113587	0.145724
	IWB7 <- IWB	0.127027	0.127083	0.11023	0.144495
	IWB8 <- IWB	0.147209	0.147328	0.131493	0.166614
	IWB9 <- IWB	0.125739	0.125854	0.110019	0.142079
	JC1 <- JC	0.162547	0.1627	0.143216	0.184688
	JC2 <- JC	0.149187	0.149128	0.128005	0.171769
	JC3 <- JC	0.118508	0.11818	0.0928894	0.142143
	JC4 <- JC	0.163824	0.164163	0.140161	0.190787
	JC5 <- JC	0.145981	0.145839	0.124241	0.16837
	JC6 <- JC	0.153915	0.153996	0.132062	0.177226
	JC7 <- JC	0.1349	0.134928	0.110371	0.159681
	JC8 <- JC	0.135346	0.135379	0.111466	0.159487
	JC9 <- JC	0.135496	0.135351	0.110732	0.160756
	SEX <- Gender	1	1	1	1
	SIZE <- Firm size	1	1	1	1
	TP1 <- TP	0.361317	0.361103	0.325163	0.397091
	TP2 <- TP	0.382142	0.382671	0.350751	0.416858
	TP3 <- TP	0.384965	0.384939	0.350451	0.421737
	YEAR <- Years of establishment	1	1	1	1
	Confidence intervals bias corrected
		Original sample (O)	Sample mean (M)	Bias	2.5%	97.5%
	AGE <- Age	1	1	2.22045e-15	1	1
	DL1 <- DL	0.199252	0.199404	0.000151211	0.187391	0.212734
	DL2 <- DL	0.178798	0.178557	-0.000241401	0.158334	0.198014
	DL3 <- DL	0.18975	0.189846	9.52058e-05	0.170432	0.210428
	DL4 <- DL	0.199158	0.199393	0.000235106	0.1781	0.22411
	DL5 <- DL	0.164751	0.16491	0.000159598	0.142702	0.184914
	DL6 <- DL	0.194129	0.194017	-0.000111907	0.173763	0.216459
	DR1 <- DT	0.23683	0.236812	-1.80907e-05	0.224519	0.251337
	DR2 <- DT	0.224032	0.224076	4.34229e-05	0.20718	0.243139
	DR3 <- DT	0.231205	0.231139	-6.66054e-05	0.213345	0.251088
	DR4 <- DT	0.221064	0.221173	0.000108706	0.203747	0.240525
	DR5 <- DT	0.201387	0.201619	0.000231801	0.183224	0.217168
	EDU <- Education	1	1	-2.88658e-15	1	1
	EXP <- Years of work experience	1	1	2.88658e-15	1	1
	IWB1 <- IWB	0.145991	0.14624	0.000249206	0.137163	0.157149
	IWB2 <- IWB	0.140382	0.14068	0.00029866	0.124666	0.159075
	IWB3 <- IWB	0.11962	0.119457	-0.000163128	0.103419	0.13546
	IWB4 <- IWB	0.103925	0.103464	-0.000460638	0.0849724	0.118638
	IWB5 <- IWB	0.117687	0.117756	6.88475e-05	0.0989228	0.135163
	IWB6 <- IWB	0.129375	0.129523	0.000148154	0.113509	0.145589
	IWB7 <- IWB	0.127027	0.127083	5.5361e-05	0.110477	0.144884
	IWB8 <- IWB	0.147209	0.147328	0.00011868	0.132383	0.167906
	IWB9 <- IWB	0.125739	0.125854	0.000115951	0.109925	0.141997
	JC1 <- JC	0.162547	0.1627	0.000153304	0.143947	0.185541
	JC2 <- JC	0.149187	0.149128	-5.92712e-05	0.128408	0.172074
	JC3 <- JC	0.118508	0.11818	-0.00032827	0.0930304	0.14227
	JC4 <- JC	0.163824	0.164163	0.000338611	0.14042	0.191081
	JC5 <- JC	0.145981	0.145839	-0.00014162	0.124496	0.168654
	JC6 <- JC	0.153915	0.153996	8.07395e-05	0.132312	0.177672
	JC7 <- JC	0.1349	0.134928	2.76634e-05	0.110466	0.159739
	JC8 <- JC	0.135346	0.135379	3.24999e-05	0.11158	0.159545
	JC9 <- JC	0.135496	0.135351	-0.000145097	0.110771	0.160781
	SEX <- Gender	1	1	1.44329e-15	1	1
	SIZE <- Firm size	1	1	1.4766e-14	1	1
	TP1 <- TP	0.361317	0.361103	-0.000214228	0.326559	0.398012
	TP2 <- TP	0.382142	0.382671	0.00052901	0.350228	0.41618
	TP3 <- TP	0.384965	0.384939	-2.51577e-05	0.351191	0.422258
	YEAR <- Years of establishment	1	1	1.11022e-16	1	1
	Conditional direct effects
	The absence of this result is intentional and aligns with your model or chosen algorithm settings. (e.g., when you start bootstrapping, choose the 'Complete (slower)' option under 'Amount of results').
	Conditional indirect effects
	The absence of this result is intentional and aligns with your model or chosen algorithm settings. (e.g., when you start bootstrapping, choose the 'Complete (slower)' option under 'Amount of results').
	Quality criteria
	R-square
	The absence of this result is intentional and aligns with your model or chosen algorithm settings. (e.g., when you start bootstrapping, choose the 'Complete (slower)' option under 'Amount of results').
	R-square adjusted
	The absence of this result is intentional and aligns with your model or chosen algorithm settings. (e.g., when you start bootstrapping, choose the 'Complete (slower)' option under 'Amount of results').
	f-square
	The absence of this result is intentional and aligns with your model or chosen algorithm settings. (e.g., when you start bootstrapping, choose the 'Complete (slower)' option under 'Amount of results').
	Average variance extracted (AVE)
	The absence of this result is intentional and aligns with your model or chosen algorithm settings. (e.g., when you start bootstrapping, choose the 'Complete (slower)' option under 'Amount of results').
	Composite reliability (rho_c)
	The absence of this result is intentional and aligns with your model or chosen algorithm settings. (e.g., when you start bootstrapping, choose the 'Complete (slower)' option under 'Amount of results').
	Composite reliability (rho_a)
	The absence of this result is intentional and aligns with your model or chosen algorithm settings. (e.g., when you start bootstrapping, choose the 'Complete (slower)' option under 'Amount of results').
	Cronbach's alpha
	The absence of this result is intentional and aligns with your model or chosen algorithm settings. (e.g., when you start bootstrapping, choose the 'Complete (slower)' option under 'Amount of results').
	Heterotrait-monotrait ratio (HTMT)
	The absence of this result is intentional and aligns with your model or chosen algorithm settings. (e.g., when you start bootstrapping, choose the 'Complete (slower)' option under 'Amount of results').
	Latent variable correlations
	The absence of this result is intentional and aligns with your model or chosen algorithm settings. (e.g., when you start bootstrapping, choose the 'Complete (slower)' option under 'Amount of results').
	Outer model collinearity statistics (VIF)
	The absence of this result is intentional and aligns with your model or chosen algorithm settings. (e.g., when you start bootstrapping, choose the 'Complete (slower)' option under 'Amount of results').
	Inner model collinearity statistics (VIF)
	The absence of this result is intentional and aligns with your model or chosen algorithm settings. (e.g., when you start bootstrapping, choose the 'Complete (slower)' option under 'Amount of results').
	Model fit
	SRMR
	The absence of this result is intentional and aligns with your model or chosen algorithm settings. (e.g., when you start bootstrapping, choose the 'Complete (slower)' option under 'Amount of results').
	d_ULS
	The absence of this result is intentional and aligns with your model or chosen algorithm settings. (e.g., when you start bootstrapping, choose the 'Complete (slower)' option under 'Amount of results').
	d_G
	The absence of this result is intentional and aligns with your model or chosen algorithm settings. (e.g., when you start bootstrapping, choose the 'Complete (slower)' option under 'Amount of results').
	Algorithm
	Setting
	Data file
		Setting
	Data file	Data Sheet 1
	Weighting vector	-
	PLS-SEM algorithm
		Setting
	Initial weights	1.0
	Max. number of iterations	3000
	Stop criterion	10⁻⁷
	Type of results	Standardized
	Use Lohmoeller settings?	No
	Vary copula by binary categories	yes
	Weighting scheme	Path
	Bootstrapping
		Setting
	Complexity	Most important (faster)
	Confidence interval method	Bias-corrected and accelerated (BCa) bootstrap
	Parallel processing	Yes
	Samples	10000
	Save results per sample	No
	Seed	Fixed seed
	Significance level	0.05
	Test type	Two tailed
	Construct outer weighting mode
		Setting
	Age	AUTOMATIC
	DL	AUTOMATIC
	DT	AUTOMATIC
	Education	AUTOMATIC
	Firm size	AUTOMATIC
	Gender	AUTOMATIC
	IWB	AUTOMATIC
	JC	AUTOMATIC
	TP	AUTOMATIC
	Years of establishment	AUTOMATIC
	Years of work experience	AUTOMATIC
	Samples
	The absence of this result is intentional and aligns with your model or chosen algorithm settings. (e.g., when you start bootstrapping, choose the 'Complete (slower)' option under 'Amount of results').
	Execution log
	Reading score matrix of complete data set
	Calculating full data set.
	Calculating original sample.
	Running samples [10000 done] (2 seconds).
	Calculating inner weights.
	Calculating indirect effects.
	Calculating specific indirect effects
	Calculating total effect.
	Calculating conditional direct effects
	Calculating conditional indirect effects
	Calculating outer weights.
	Calculating outer loadings.
	Calculating outer loadings.
	Calculating model decoration.
	All calculations done.
	Histograms
	Path coefficients histogram
	Indirect effects histogram
	Total effects histogram
	Outer weights histogram
	Model and data
	Binary variable encoding
	Matrix
		Original	Replaced by
	SEX	1	0
	SEX	2	1
	Inner model
		Age	DL	DT	Education	Firm size	Gender	IWB	JC	TP	Years of establishment	Years of work experience
	Age									1
	DL			1				1	1
	DT									1
	Education									1
	Firm size									1
	Gender									1
	IWB			1
	JC			1
	TP
	Years of establishment									1
	Years of work experience									1
	Outer model
		Age	DL	DT	Education	Firm size	Gender	IWB	JC	TP	Years of establishment	Years of work experience
	AGE	-1
	DL1		-1
	DL2		-1
	DL3		-1
	DL4		-1
	DL5		-1
	DL6		-1
	DR1			-1
	DR2			-1
	DR3			-1
	DR4			-1
	DR5			-1
	EDU				-1
	EXP											-1
	IWB1							-1
	IWB2							-1
	IWB3							-1
	IWB4							-1
	IWB5							-1
	IWB6							-1
	IWB7							-1
	IWB8							-1
	IWB9							-1
	JC1								-1
	JC2								-1
	JC3								-1
	JC4								-1
	JC5								-1
	JC6								-1
	JC7								-1
	JC8								-1
	JC9								-1
	SEX						-1
	SIZE					-1
	TP1									-1
	TP2									-1
	TP3									-1
	YEAR										-1
	Indicator data (original)
	Matrix
	Case index	AGE	DL1	DL2	DL3	DL4	DL5	DL6	DR1	DR2	DR3	DR4	DR5	EDU	EXP	IWB1	IWB2	IWB3	IWB4	IWB5	IWB6	IWB7	IWB8	IWB9	JC1	JC2	JC3	JC4	JC5	JC6	JC7	JC8	JC9	SEX	SIZE	TP1	TP2	TP3	YEAR
	0	2	4	3	4	5	4	4	4	3	4	3	4	3	2	4	3	5	3	4	3	4	4	5	3	4	5	4	4	5	5	4	4	0	1	3	5	4	3
	1	4	4	4	4	4	4	4	4	4	4	4	4	1	4	4	4	4	4	4	4	4	4	4	5	5	5	5	5	4	4	4	4	0	1	1	1	1	1
	2	1	4	4	4	4	4	4	4	5	5	5	5	2	1	5	5	5	5	5	5	5	5	5	5	5	5	5	5	4	4	4	4	1	2	4	4	4	5
	3	2	3	3	3	3	3	3	3	2	2	4	4	2	2	3	3	3	4	5	2	3	3	3	5	5	4	4	4	3	3	4	4	0	4	4	3	3	3
	4	2	4	4	4	4	4	4	4	4	4	4	4	1	1	4	4	4	4	4	4	4	4	4	4	4	4	4	4	4	4	4	4	0	3	4	4	4	1
	5	1	3	3	3	3	3	3	3	3	4	4	4	2	1	3	4	3	4	3	4	4	4	4	4	4	4	4	5	4	4	4	4	1	4	3	3	3	2
	6	2	4	4	4	4	4	4	3	3	3	3	4	3	1	4	3	4	4	4	4	3	3	4	4	4	4	4	4	4	3	4	4	1	4	3	4	4	2
	7	2	5	4	4	4	4	5	5	4	4	4	4	3	1	4	4	4	4	5	4	4	5	4	4	5	4	5	4	5	4	5	4	1	3	3	4	3	5
	8	1	4	4	4	4	4	4	4	4	4	4	4	1	1	4	4	4	4	4	4	4	4	4	4	4	4	4	4	4	4	4	4	1	3	4	4	4	1
	9	4	3	3	3	3	3	3	3	3	3	3	3	1	4	3	3	3	3	3	3	3	3	3	3	3	3	3	3	3	3	3	3	0	4	3	3	3	1
	10	2	5	5	5	5	5	5	5	5	5	5	5	2	2	5	5	5	5	5	5	5	5	5	5	5	3	5	5	4	4	4	4	0	4	1	1	1	2
	11	2	2	3	3	2	3	3	4	4	4	4	4	3	2	4	4	3	4	3	4	3	3	3	4	4	4	4	4	4	4	4	4	0	4	4	4	4	5
	12	3	3	3	3	3	3	3	3	3	3	3	3	2	3	4	4	4	4	4	4	4	4	4	5	5	5	4	4	4	4	4	4	0	3	3	3	3	5
	13	1	5	4	4	2	4	3	5	4	4	4	4	3	1	4	4	4	4	3	4	4	4	4	5	5	5	5	4	5	4	5	5	1	4	5	4	4	3
	14	3	4	4	4	4	4	4	3	4	4	4	4	2	4	4	3	3	4	3	3	3	3	3	4	4	5	4	4	4	4	4	4	0	4	4	4	4	3
	15	1	5	4	4	3	4	5	5	4	5	3	4	2	1	4	4	5	4	3	4	3	4	3	4	5	4	4	4	5	4	4	5	1	3	5	4	5	3
	16	2	5	5	5	5	5	5	5	5	5	5	5	2	1	5	5	5	5	5	5	5	5	5	5	5	5	4	5	5	5	5	5	0	4	5	5	5	1
	17	4	4	4	5	5	5	5	4	4	4	4	4	1	4	4	4	2	4	4	4	4	4	4	4	5	4	4	4	4	4	3	4	0	4	5	4	4	2
	18	2	4	4	4	3	4	4	5	2	2	2	3	2	2	5	2	2	5	2	2	5	2	5	5	5	5	5	5	2	2	3	3	1	2	2	2	2	1
	19	2	4	2	3	3	3	2	4	3	2	4	3	2	2	4	3	2	4	4	2	4	3	2	3	4	4	4	4	3	3	2	4	1	4	2	2	2	2
	20	2	4	5	4	3	4	4	3	2	4	4	4	2	1	3	3	3	3	4	4	3	4	3	4	4	4	4	4	4	4	4	4	1	2	4	4	4	1
	21	1	4	3	3	4	4	3	5	5	3	4	4	1	1	4	3	3	3	4	4	4	4	4	4	4	4	4	4	4	4	4	4	1	3	4	4	3	4
	22	2	3	3	3	3	3	3	4	4	4	4	4	2	2	3	3	3	3	3	3	3	3	3	4	4	4	4	4	4	4	4	4	0	4	3	3	3	2
	23	1	5	3	5	5	3	2	5	4	4	2	3	2	1	2	5	5	3	5	3	5	3	3	5	5	5	4	4	3	5	5	4	1	2	5	3	4	2
	24	1	4	4	4	3	4	4	4	4	4	4	4	2	1	4	4	4	4	4	4	4	4	4	4	4	4	4	4	4	4	4	4	1	4	4	3	3	2
	25	1	4	4	4	4	4	4	4	4	4	4	4	3	1	2	4	2	2	2	2	2	2	2	4	4	4	4	3	3	3	5	5	1	4	4	4	4	1
	26	3	1	2	2	2	2	2	2	2	2	2	2	3	2	3	2	3	2	3	2	2	1	1	4	3	2	1	2	2	3	2	2	1	2	3	1	2	4
	27	2	3	4	4	3	4	4	5	5	4	4	4	2	2	3	4	3	3	3	3	3	4	3	4	4	5	5	5	5	4	5	5	1	4	5	4	4	5
	28	4	4	4	5	5	4	5	4	4	4	5	4	1	3	4	5	5	4	4	4	4	4	5	5	5	5	5	5	5	5	5	5	0	4	5	5	5	2
	29	2	5	5	5	5	5	5	5	5	5	5	5	3	1	4	5	4	4	3	4	3	3	3	5	5	5	5	4	3	3	3	5	0	3	4	4	4	5
	30	2	4	4	4	3	3	4	3	2	3	3	3	3	1	4	3	3	4	3	3	4	4	4	3	4	4	4	4	3	3	4	4	1	4	3	3	3	5
	31	2	4	3	4	5	4	3	4	3	4	4	5	3	2	5	4	5	4	5	4	4	5	4	5	5	5	5	5	4	4	4	5	1	2	5	5	5	2
	32	2	4	4	4	4	4	4	4	4	4	4	4	3	2	4	4	4	4	4	4	4	4	4	4	4	4	4	4	4	4	4	4	1	4	4	3	4	2
	33	2	4	4	4	4	4	4	4	4	4	4	4	3	1	4	4	4	4	4	4	4	4	4	4	3	4	4	4	4	4	4	4	1	4	4	4	3	2
	34	3	4	4	4	4	4	4	4	4	4	4	5	2	3	3	4	4	4	4	4	4	4	4	5	5	5	5	5	5	5	5	4	0	4	5	4	5	2
	35	2	3	3	3	3	3	3	3	3	3	3	3	2	2	3	3	3	3	3	3	3	3	3	4	4	4	3	4	4	4	4	4	1	4	3	3	3	2
	36	2	5	5	5	5	4	5	4	4	4	4	5	3	1	4	4	4	4	4	4	4	4	4	5	5	5	5	5	4	5	5	4	0	4	4	4	4	3
	37	2	5	5	5	5	5	5	5	5	5	5	5	1	2	5	5	5	5	5	5	5	5	5	5	5	5	5	5	5	5	5	5	0	1	5	5	5	1
	38	2	3	3	3	3	3	3	3	3	3	3	4	3	1	3	3	3	3	3	3	3	3	3	4	4	4	3	3	3	3	3	3	1	4	2	3	3	2
	39	4	5	4	4	5	5	4	3	4	4	3	4	1	4	3	4	4	4	3	5	4	3	5	4	5	5	4	3	4	5	3	4	0	3	3	4	4	2
	40	2	3	3	5	3	3	4	5	5	5	5	5	2	2	5	5	4	5	4	5	5	5	5	4	5	5	4	4	5	5	3	5	0	1	3	5	5	1
	41	2	3	3	2	2	2	2	2	3	2	2	3	3	1	2	2	2	2	3	2	2	3	3	4	4	4	3	3	4	4	4	4	1	4	3	3	3	3
	42	2	4	4	4	5	5	4	4	4	4	3	2	3	3	4	4	5	4	5	4	5	4	5	5	5	5	4	4	4	4	5	4	1	4	4	4	3	4
	43	2	3	3	3	3	3	3	3	2	3	2	2	2	2	3	4	4	4	3	3	3	3	3	3	3	3	3	3	4	4	4	4	0	1	3	3	2	3
	44	2	4	4	4	4	4	4	4	4	4	4	4	2	2	4	4	4	4	4	4	4	4	4	4	4	4	4	4	4	4	4	4	1	4	4	4	4	2
	45	3	3	3	3	3	3	3	4	3	4	4	4	3	2	4	3	2	4	3	4	3	3	4	4	4	4	4	4	4	4	4	4	0	4	3	4	3	3
	46	3	4	4	4	4	4	4	4	4	4	4	4	3	3	4	4	4	4	4	4	4	4	4	4	4	4	4	4	4	4	4	4	0	4	4	4	4	3
	47	2	4	5	5	5	4	5	4	3	5	4	4	3	1	4	4	4	5	5	5	5	5	4	5	5	5	5	5	4	4	4	4	0	3	4	4	4	5
	48	3	4	4	4	4	4	4	4	4	4	3	3	3	4	5	5	5	5	4	4	3	4	4	5	5	5	4	4	3	4	3	3	0	3	4	4	4	3
	49	2	3	3	3	3	3	3	3	5	1	3	3	3	1	1	3	3	3	3	3	3	3	3	5	5	5	5	5	4	4	4	4	1	4	3	3	3	5
	50	2	4	4	4	4	4	4	5	5	5	5	5	3	1	5	5	5	5	5	5	5	5	5	5	5	5	5	5	4	4	4	4	1	4	4	4	4	3
	51	3	4	4	3	3	3	3	4	4	4	4	4	3	2	4	4	4	4	3	3	3	3	3	4	4	4	4	4	4	4	4	4	0	1	4	4	4	4
	52	2	4	3	4	4	4	4	4	4	4	4	4	2	1	4	4	4	4	4	4	4	4	4	4	4	4	4	4	4	4	4	4	1	4	3	3	3	1
	53	2	4	4	4	4	4	3	2	3	2	2	2	3	2	3	4	4	4	3	4	3	4	4	4	5	5	4	4	4	5	2	4	0	3	2	1	1	2
	54	2	5	5	4	5	5	4	5	5	5	5	5	2	2	5	5	5	5	5	5	5	5	5	5	5	5	5	4	5	5	5	5	1	4	5	5	5	2
	55	2	4	4	4	3	4	4	3	3	3	4	4	3	1	4	4	4	4	4	3	4	4	3	4	4	4	3	4	3	4	3	3	1	4	4	3	4	4
	56	2	3	4	3	3	3	3	3	3	3	3	3	1	2	3	4	3	4	5	5	5	4	3	4	3	4	3	4	4	5	4	5	0	4	3	4	3	2
	57	2	5	5	5	5	5	5	5	5	5	5	5	1	2	5	5	5	5	5	5	5	5	5	5	5	5	5	5	5	5	5	5	1	4	5	5	5	3
	58	2	3	4	4	4	4	4	4	3	4	4	4	2	2	4	4	4	5	5	4	4	4	4	4	4	4	4	5	5	3	4	4	0	4	4	4	4	4
	59	2	3	3	3	3	3	3	4	4	4	4	4	3	1	4	4	4	4	4	4	4	3	4	5	5	5	5	5	5	5	4	5	1	4	2	2	2	2
	60	2	4	4	4	4	4	4	4	4	4	4	4	3	1	4	4	4	4	3	3	3	3	3	4	4	4	4	4	5	5	5	5	1	4	5	5	5	3
	61	2	5	5	5	5	5	5	5	5	5	5	5	2	1	5	5	5	5	5	5	5	5	5	5	5	5	5	5	5	5	5	5	1	3	5	5	5	3
	62	2	2	2	2	2	2	2	1	1	1	1	1	3	2	1	1	1	1	1	1	1	1	1	1	1	1	1	1	1	1	1	1	0	4	1	1	1	3
	63	2	4	4	4	4	4	4	4	4	4	4	4	2	2	4	4	4	4	4	4	4	4	4	4	4	4	4	4	3	3	3	4	0	1	5	4	5	5
	64	2	4	3	4	4	4	4	3	4	4	3	3	2	2	3	4	4	3	4	4	3	4	4	3	4	4	3	4	4	4	3	4	1	1	4	4	3	5
	65	3	5	5	5	5	5	5	4	4	5	5	5	2	2	4	5	5	5	5	4	4	4	4	5	5	4	4	4	4	4	4	4	0	4	5	4	4	2
	66	2	4	3	3	3	3	3	3	3	3	4	4	2	2	4	4	3	3	3	3	3	2	3	3	3	4	4	4	3	3	4	4	1	1	3	3	3	5
	67	2	5	5	5	5	5	5	5	5	5	5	5	2	2	5	5	5	5	5	5	5	5	5	4	5	4	4	4	5	5	5	5	0	4	5	5	5	4
	68	2	4	3	4	4	4	3	4	4	3	4	4	2	2	4	3	4	4	4	3	4	4	4	4	4	4	3	4	4	4	3	4	1	3	4	4	4	1
	69	2	3	3	2	3	3	3	3	3	2	3	3	1	2	3	4	4	4	3	3	4	4	4	3	4	4	3	3	4	4	3	3	0	1	3	2	2	4
	70	4	4	4	5	4	4	4	5	4	4	4	5	1	4	5	4	4	4	5	4	3	4	4	5	4	5	4	4	5	3	3	4	0	4	4	4	3	2
	71	2	4	4	4	4	4	5	3	4	3	4	3	3	2	4	4	4	5	3	4	3	4	4	4	4	4	4	5	3	4	3	4	1	4	5	5	5	5
	72	2	4	4	4	4	4	4	4	4	4	4	4	2	1	4	4	4	4	4	4	4	4	4	4	4	4	4	4	4	4	4	4	1	4	4	4	4	2
	73	2	5	5	5	5	5	4	5	5	5	5	5	2	2	4	4	4	4	4	4	4	4	4	5	5	5	3	5	4	5	5	5	1	3	5	5	5	2
	74	3	4	4	4	3	5	5	4	4	4	4	4	1	2	4	4	4	5	4	2	3	4	3	5	5	4	4	4	4	4	3	3	0	4	4	4	5	1
	75	2	4	4	4	4	4	4	5	3	3	3	3	3	1	4	4	4	4	4	4	4	4	4	4	4	4	4	4	4	4	4	4	0	4	4	4	4	5
	76	2	4	4	4	4	4	4	4	4	4	4	4	3	2	4	4	3	4	4	4	4	4	4	3	4	4	4	4	4	4	4	3	1	4	4	4	3	5
	77	1	4	4	4	4	4	4	4	4	4	4	4	1	4	4	4	4	4	4	4	4	4	4	5	5	5	5	5	4	4	4	4	0	1	5	5	5	5
	78	2	5	5	5	5	5	5	5	5	5	5	5	1	2	5	5	5	5	5	5	5	5	5	5	5	5	5	5	5	5	5	5	0	3	5	5	5	1
	79	2	1	1	1	1	1	1	1	1	1	1	1	3	4	1	1	1	1	1	1	1	1	1	1	1	1	1	1	1	1	1	1	0	4	1	1	1	5
	80	2	5	5	5	5	5	5	5	5	5	5	5	2	2	5	5	5	5	5	5	5	5	5	5	5	5	5	5	5	5	5	5	1	3	5	5	5	2
	81	2	3	3	3	3	3	3	3	3	3	3	3	2	1	3	3	3	3	3	3	3	3	3	3	3	3	3	3	4	4	4	4	0	1	4	3	3	1
	82	2	3	3	3	3	3	3	3	3	3	3	3	2	1	4	3	3	4	3	3	3	4	5	5	5	5	5	5	4	5	5	4	0	2	3	3	3	1
	83	2	4	5	5	4	4	5	5	5	5	5	5	3	1	4	4	4	4	4	3	3	3	3	5	5	5	5	5	5	5	5	5	1	3	5	5	5	4
	84	2	4	4	4	4	4	4	4	4	4	4	4	3	2	4	4	4	4	4	4	4	4	4	4	4	4	4	4	4	4	4	4	0	4	4	4	4	1
	85	2	4	4	5	5	4	5	4	4	5	4	5	2	2	4	5	5	4	4	5	4	5	5	5	5	5	5	5	4	5	5	5	0	4	5	4	4	4
	86	2	5	5	5	5	5	5	5	5	5	5	5	2	2	5	5	5	5	5	5	5	5	5	5	5	5	5	5	5	5	5	5	1	4	5	5	5	2
	87	2	3	4	5	4	3	3	4	3	4	3	4	2	2	3	4	3	4	4	3	4	3	4	4	4	4	3	3	4	4	2	3	0	1	2	2	2	2
	88	3	3	3	3	3	3	3	4	3	3	3	3	2	4	3	4	3	3	3	3	3	3	3	4	4	4	4	4	4	4	4	4	0	4	3	4	3	4
	89	2	3	3	3	3	3	3	3	3	3	3	3	3	2	4	4	4	3	4	4	4	5	5	5	5	5	4	4	3	3	4	4	1	4	3	4	3	3
	90	2	4	4	5	4	4	4	5	5	5	5	5	2	2	4	4	4	4	4	4	4	4	4	4	4	4	4	4	4	4	4	4	0	1	4	4	4	3
	91	2	5	5	5	5	5	5	2	5	5	5	5	2	2	4	4	5	4	4	3	3	4	4	5	5	5	5	5	4	4	5	5	0	4	3	3	3	1
	92	4	5	4	4	4	5	4	4	4	4	4	4	2	4	5	4	4	4	4	4	4	4	4	4	4	4	4	4	4	4	4	4	0	4	4	4	4	2
	93	2	5	5	5	5	5	5	5	5	5	5	5	1	3	5	5	5	5	5	5	5	5	5	5	5	5	5	5	5	5	5	5	0	4	5	5	5	4
	94	2	5	5	5	5	5	5	5	5	4	4	4	2	2	4	5	5	5	4	4	4	5	5	5	4	4	4	5	5	4	4	4	0	4	4	5	4	1
	95	1	5	3	3	5	5	3	2	3	4	4	3	1	1	4	4	4	4	4	3	4	3	4	5	5	5	5	5	3	4	4	2	1	4	5	5	5	1
	96	3	3	3	3	3	3	3	3	3	3	3	3	2	4	5	5	5	5	4	4	5	5	5	4	4	4	4	4	5	3	4	4	0	4	2	2	2	1
	97	4	4	4	4	4	4	4	4	4	4	4	4	3	4	5	5	4	4	4	4	5	4	5	5	5	5	4	4	3	4	3	4	0	1	5	4	4	2
	98	2	3	3	3	3	3	3	3	3	3	3	3	3	1	3	3	3	3	3	3	3	3	3	3	3	3	3	3	3	3	3	3	1	4	3	3	3	3
	99	2	4	5	4	5	4	5	4	5	5	5	4	2	2	5	5	5	5	4	5	5	5	5	5	5	4	5	4	5	4	4	5	0	4	5	5	5	2
	100	2	5	5	5	5	5	5	4	5	5	5	5	2	2	4	5	4	4	4	5	4	5	5	5	5	5	5	5	4	5	5	4	0	1	5	5	5	5
	101	2	5	5	5	5	5	5	5	5	5	5	5	2	2	5	5	5	5	5	5	5	5	5	5	5	5	5	5	5	5	5	5	0	4	5	5	5	2
	102	2	3	3	3	3	3	3	3	3	3	3	3	2	2	3	3	3	3	3	3	3	3	3	3	3	3	3	3	3	3	3	3	0	4	3	3	3	3
	103	2	2	2	3	2	2	2	4	4	3	3	3	3	2	2	2	2	2	1	1	1	1	2	4	4	4	4	4	3	3	3	3	1	4	1	1	1	3
	104	3	4	4	3	4	4	4	4	4	4	3	3	3	4	4	4	4	3	3	4	4	3	4	5	4	4	4	5	5	4	5	5	1	4	3	3	3	4
	105	4	3	3	3	3	3	3	3	3	3	3	3	1	4	3	3	3	3	3	3	3	3	3	3	3	3	3	3	3	3	3	3	0	1	3	3	3	3
	106	3	4	3	3	4	4	4	4	4	5	4	4	1	3	4	5	4	3	3	3	4	5	5	5	5	5	4	5	5	5	3	3	0	1	5	5	5	3
	107	1	3	3	3	3	3	3	3	3	4	4	2	2	1	3	2	3	3	3	3	2	4	3	4	4	4	3	3	3	4	4	4	1	4	2	3	3	2
	108	4	4	4	4	4	4	4	4	3	4	4	4	1	4	3	4	4	4	3	4	4	3	3	4	4	4	4	3	4	4	4	4	0	1	4	3	3	1
	109	2	4	4	4	4	4	4	3	2	4	4	4	3	2	4	4	4	4	4	4	4	4	4	4	4	4	4	4	4	4	4	4	1	4	3	3	3	5
	110	1	4	4	4	4	4	4	3	4	4	4	4	2	1	4	4	4	4	4	4	4	4	4	5	5	5	5	5	4	5	4	4	1	2	4	4	4	2
	111	2	5	4	4	4	3	4	4	4	5	5	5	3	1	3	4	3	3	3	3	4	3	4	4	4	4	4	3	4	4	4	3	1	1	3	3	3	5
	112	2	4	5	4	5	5	5	4	4	4	4	5	2	2	5	5	5	5	5	5	5	5	5	4	4	4	4	4	5	5	5	5	0	4	4	3	3	3
	113	2	4	4	4	4	4	4	4	4	4	4	3	1	3	4	4	4	4	4	4	4	4	4	4	4	4	4	4	4	4	4	4	0	1	5	4	5	4
	114	2	4	4	4	4	4	4	4	4	4	4	4	1	1	4	4	4	4	4	4	4	4	4	4	4	4	4	4	4	4	4	4	1	3	3	3	3	2
	115	2	5	5	5	5	5	5	5	5	5	5	5	3	1	5	5	5	5	5	5	5	5	5	5	5	5	5	5	5	5	5	5	1	4	5	5	5	1
	116	1	4	4	4	4	4	4	4	4	4	4	4	2	4	4	4	4	4	4	4	4	4	4	4	4	4	4	4	4	4	4	4	0	3	4	3	4	1
	117	2	4	3	3	3	3	3	4	5	4	5	4	3	2	3	3	2	2	3	3	2	4	3	4	4	4	4	4	2	4	2	2	1	3	4	4	4	5
	118	2	4	4	4	4	4	4	3	3	3	3	3	3	1	3	3	3	3	3	3	3	3	3	4	4	4	4	4	4	4	4	4	0	4	3	3	3	5
	119	2	4	4	4	4	4	4	4	4	4	4	4	2	2	4	4	4	4	4	4	4	4	4	4	4	4	4	4	4	4	4	4	0	2	4	4	4	5
	120	3	5	5	5	5	5	5	5	5	5	5	5	3	4	5	5	5	5	5	5	5	5	5	5	5	5	5	5	5	5	5	5	0	2	5	5	5	2
	121	2	5	4	5	5	4	4	3	4	4	3	4	3	3	4	4	3	4	4	4	4	3	4	5	5	5	4	2	5	3	4	5	0	1	4	3	3	5
	122	2	4	3	4	3	3	3	4	3	4	3	4	3	2	4	3	3	4	3	4	3	3	3	4	4	4	3	3	2	4	3	3	0	4	4	3	3	5
	123	2	4	4	4	4	4	4	4	3	3	3	4	3	1	3	4	3	4	4	4	4	5	5	4	4	5	4	3	4	4	3	3	0	4	5	5	4	2
	124	3	4	3	3	3	3	4	3	2	3	3	3	3	2	3	2	2	4	3	2	2	2	1	5	5	5	5	5	4	2	4	4	0	4	4	3	4	4
	125	2	5	5	5	5	5	5	4	4	4	4	4	3	2	4	4	4	4	4	4	4	4	4	4	4	4	4	2	4	4	4	4	0	3	4	4	4	5
	126	2	5	5	5	5	5	5	5	5	5	5	5	2	2	5	5	5	5	5	5	5	5	5	5	5	5	5	5	5	5	5	5	0	2	5	5	5	2
	127	3	2	2	2	2	2	2	3	3	3	3	3	3	3	3	3	3	3	3	4	3	3	3	4	4	4	4	4	4	4	2	2	0	4	2	2	2	5
	128	2	4	4	4	4	4	4	5	4	5	4	5	2	2	3	3	3	3	3	3	4	3	4	5	5	5	4	4	4	4	4	4	1	4	5	5	5	5
	129	3	4	4	4	4	4	4	3	3	3	3	3	3	4	4	4	4	4	4	4	4	4	4	5	5	5	5	5	5	5	5	4	0	4	3	3	3	5
	130	3	3	3	3	3	3	3	3	4	4	4	4	3	4	4	4	4	4	3	3	3	4	3	4	4	4	4	4	4	4	4	4	0	4	4	3	4	4
	131	2	4	4	4	3	4	3	4	2	4	4	3	3	2	4	4	4	3	4	4	4	4	4	5	5	5	3	4	4	4	4	4	0	4	4	3	3	4
	132	2	4	4	4	4	4	4	3	3	3	3	3	3	1	4	4	4	4	4	4	4	4	4	5	5	5	5	5	4	4	4	4	0	4	5	4	4	5
	133	3	4	4	4	4	3	4	4	4	4	4	4	3	4	3	3	3	3	4	4	4	4	4	4	4	5	4	4	4	4	4	4	0	4	2	2	3	3
	134	2	5	5	5	5	5	5	5	5	5	5	5	3	1	5	5	5	5	5	5	5	5	5	5	5	5	5	5	5	5	5	5	0	3	4	4	4	2
	135	3	4	4	4	4	4	4	3	3	3	3	3	3	3	4	4	4	4	4	4	4	4	4	4	4	4	3	3	5	5	5	5	1	4	4	4	4	1
	136	2	4	4	4	4	4	4	4	4	4	4	4	1	4	4	4	4	4	4	4	4	4	4	4	4	4	4	4	4	4	4	4	0	4	5	5	5	1
	137	4	4	3	3	4	2	4	3	4	2	3	4	3	4	2	3	4	4	1	4	3	3	4	3	4	5	4	3	2	3	2	4	0	3	3	2	3	3
	138	2	5	5	5	5	5	5	5	5	4	5	5	2	2	5	5	5	5	4	5	5	5	5	5	5	5	5	5	5	5	5	5	0	4	4	4	4	2
	139	3	3	3	3	3	3	3	4	4	3	3	3	3	3	4	4	4	4	3	3	3	3	3	5	5	5	4	5	5	5	5	4	0	4	4	3	3	3
	140	3	4	4	4	4	4	4	4	4	5	4	5	3	3	4	4	4	4	4	4	4	4	4	5	4	4	4	4	5	4	4	4	0	4	4	4	4	4
	141	2	4	4	4	4	4	4	4	4	4	4	4	2	2	4	4	4	4	4	4	4	4	4	4	4	4	4	4	4	4	4	4	1	2	4	4	4	2
	142	2	3	3	4	3	3	3	4	4	4	4	4	2	2	3	4	3	4	3	4	4	4	3	4	4	4	4	4	4	4	4	3	0	2	4	3	3	1
	143	2	4	2	4	4	4	4	3	4	4	4	2	3	1	4	5	4	4	4	5	5	4	5	4	5	5	4	5	4	4	5	4	1	2	2	4	2	5
	144	2	4	4	4	5	5	5	5	4	5	4	5	3	2	5	4	5	4	5	4	5	4	5	5	5	5	5	5	5	5	4	4	1	3	5	5	5	5
	145	2	3	3	3	3	3	3	4	4	4	4	3	3	1	3	3	3	3	3	3	3	3	3	3	3	3	3	4	4	4	5	5	0	4	4	4	3	5
	146	1	3	3	4	3	3	3	3	4	3	3	4	2	1	3	4	3	4	4	4	3	3	3	4	4	4	5	4	4	4	4	3	1	3	4	3	4	2
	147	4	3	3	3	3	3	3	4	3	5	4	3	1	4	4	4	4	4	4	4	4	4	4	4	4	5	5	5	5	5	5	5	0	1	3	3	2	2
	148	1	5	4	4	4	3	3	5	5	5	3	4	2	1	4	4	5	4	4	5	4	4	4	5	4	5	5	5	4	5	4	4	1	4	5	4	5	2
	149	2	3	3	3	3	3	3	3	3	3	3	3	2	2	3	3	3	3	3	3	3	3	3	3	3	3	3	3	3	3	3	3	1	2	3	3	3	2
	150	2	3	3	3	3	3	3	2	2	2	2	2	2	2	3	3	3	3	3	3	3	3	3	3	3	4	3	4	3	4	4	4	0	4	3	3	2	2
	151	3	3	3	3	3	3	3	3	4	4	3	3	3	3	4	4	4	4	4	4	4	4	4	4	4	4	4	3	4	4	4	4	1	4	4	4	4	5
	152	2	3	3	3	3	3	3	3	3	3	3	3	3	2	2	2	2	2	2	2	2	2	2	3	3	3	3	3	3	3	3	3	0	3	3	3	3	5
	153	4	3	3	3	3	3	3	3	3	3	3	3	3	4	4	4	4	4	3	4	4	3	3	5	5	5	4	4	4	4	4	4	0	4	4	4	3	5
	154	3	4	4	4	4	4	4	4	4	4	4	4	1	4	4	4	4	4	4	4	4	4	4	4	4	4	4	4	4	4	4	4	0	1	4	3	3	2
	155	3	4	4	4	4	4	4	4	4	5	5	4	3	4	4	5	4	4	4	5	4	4	4	5	5	5	5	5	3	3	4	4	0	4	4	3	3	5
	156	3	4	4	4	4	4	4	3	3	4	3	3	3	4	4	4	3	4	4	4	4	4	4	5	5	5	5	5	5	5	4	4	0	4	5	5	5	4
	157	2	1	1	1	1	1	1	5	1	1	1	5	3	2	5	5	5	5	5	5	5	5	5	4	4	4	4	4	4	4	5	4	0	4	5	4	1	4
	158	2	3	4	3	5	4	4	4	3	4	5	4	3	2	3	3	4	5	4	3	5	4	3	4	4	5	5	5	3	3	4	4	0	1	5	3	3	5
	159	2	3	4	3	4	4	3	3	4	4	3	4	3	2	3	4	4	4	4	3	4	4	4	4	3	4	4	3	4	4	4	3	0	4	2	4	4	2
	160	4	4	4	4	4	4	4	4	5	4	4	5	2	4	5	4	5	5	4	4	4	4	4	4	4	4	4	5	4	5	5	5	0	4	5	5	5	5
	161	2	3	3	3	3	3	3	3	3	3	3	3	2	2	3	4	3	3	4	3	4	3	3	4	4	5	4	3	3	3	4	4	1	1	5	4	4	3
	162	3	4	4	4	4	4	4	5	5	5	5	5	2	3	5	4	4	5	4	4	4	4	4	4	4	4	4	4	4	4	4	4	0	3	5	5	5	2
	163	2	5	4	4	4	3	4	5	5	5	5	5	3	1	4	5	5	5	3	5	3	3	3	5	5	5	5	5	3	4	4	4	1	3	4	4	4	5
	164	3	4	4	4	4	4	4	4	4	4	4	4	2	4	4	4	4	4	4	4	4	4	4	4	4	4	4	4	4	4	4	4	1	1	4	4	4	5
	165	1	3	3	3	3	3	3	4	2	3	3	3	2	1	3	3	3	3	3	3	3	3	3	3	3	3	3	3	3	3	3	4	1	3	4	4	4	1
	166	3	4	4	3	3	4	4	4	4	4	3	4	1	3	3	4	4	3	3	3	4	4	4	3	4	3	3	4	4	4	3	3	0	1	4	3	4	5
	167	2	4	4	4	4	4	4	2	2	2	2	2	2	2	4	4	4	4	2	2	2	2	2	4	4	4	4	3	4	5	3	3	0	3	2	2	2	5
	168	2	5	5	5	5	5	5	5	5	5	5	5	2	2	5	5	5	5	5	5	5	5	5	5	5	5	5	5	5	5	5	5	0	1	5	5	5	5
	169	3	4	4	4	4	4	4	4	4	4	4	4	1	4	4	4	4	4	4	4	4	4	4	4	4	4	4	4	4	4	4	4	0	1	5	5	4	4
	170	3	1	1	1	1	1	1	3	1	2	2	2	1	4	3	5	4	3	4	3	3	3	3	4	4	4	4	4	4	4	4	4	1	1	2	2	2	3
	171	4	4	5	5	5	5	5	4	4	4	4	4	3	2	5	5	5	5	5	5	5	5	5	5	4	4	4	4	4	4	5	5	0	1	4	5	5	5
	172	2	4	4	4	4	4	4	4	4	4	4	4	2	2	4	4	4	4	4	4	4	4	4	4	4	4	4	4	4	4	4	4	0	1	4	4	4	5
	173	3	3	3	3	3	3	3	3	3	3	3	3	1	2	3	3	3	3	3	3	3	3	3	4	4	4	4	4	3	4	4	4	0	4	3	3	3	2
	174	2	4	4	3	4	3	4	4	4	4	4	4	3	2	4	4	4	4	4	4	4	4	4	4	5	5	3	4	4	4	4	4	0	3	4	4	4	3
	175	3	3	3	3	3	3	3	3	3	3	3	3	3	3	5	5	5	5	5	5	5	5	5	5	5	5	5	5	5	5	5	5	0	4	3	3	3	5
	176	1	4	4	4	4	3	4	4	3	4	4	3	3	1	4	3	4	4	4	3	3	3	3	4	5	4	4	3	3	3	4	4	1	1	4	3	3	2
	177	2	4	4	4	5	5	4	5	5	4	4	4	3	1	5	5	5	4	5	5	5	5	5	5	5	5	4	3	5	5	5	5	1	2	5	3	5	1
	178	4	4	4	4	4	3	4	4	4	4	4	3	3	3	4	4	4	4	4	3	3	4	4	4	4	4	3	4	4	3	4	4	0	4	4	4	3	5
	179	3	3	3	3	3	3	3	4	4	4	4	4	3	4	3	3	3	4	3	4	4	4	4	5	5	5	5	5	4	4	4	4	0	4	4	4	5	4
	180	4	4	4	4	4	4	4	3	4	4	4	4	3	4	4	3	4	4	3	4	4	3	4	4	4	4	4	4	3	3	3	3	0	4	5	5	5	3
	181	4	5	5	5	5	5	5	5	5	5	5	5	3	4	5	5	3	5	1	5	5	5	5	5	5	5	5	1	1	1	4	4	0	4	3	1	1	5
	182	4	4	4	4	4	4	4	4	3	4	4	3	3	4	4	4	4	4	4	4	4	4	4	4	4	4	4	4	4	4	3	4	0	4	4	3	3	5
	183	3	4	4	4	3	2	4	2	2	4	4	3	3	2	3	3	4	3	4	2	4	2	3	5	4	4	4	4	4	4	4	5	0	4	3	2	2	2
	184	2	3	3	2	2	3	3	3	3	3	2	3	3	1	1	1	1	1	3	3	3	2	2	4	4	4	3	4	2	3	3	2	1	3	3	3	3	2
	185	3	2	2	2	2	2	2	2	2	2	2	2	3	2	4	4	4	4	4	4	4	4	4	5	5	5	5	5	5	5	5	5	0	4	1	1	1	2
	186	4	4	4	4	4	4	4	5	4	4	4	4	3	4	5	4	4	5	4	4	4	4	4	5	5	5	5	5	5	5	5	5	0	4	5	4	4	5
	187	2	3	3	2	2	3	2	3	3	2	3	2	3	1	1	1	1	1	1	1	1	1	1	3	2	3	3	3	2	2	3	2	1	3	4	3	3	1
	188	4	4	4	4	4	4	4	4	3	3	3	3	3	4	3	3	3	3	3	3	3	3	3	3	3	3	3	3	4	3	3	3	0	4	3	3	3	5
	189	4	3	3	3	3	4	3	4	4	4	4	4	3	4	3	3	3	4	4	3	3	4	4	4	4	4	4	4	4	4	5	4	0	3	4	4	4	5
	190	1	2	2	2	3	2	4	4	4	4	4	4	3	1	3	3	3	5	5	5	4	3	2	5	5	5	3	4	3	3	4	4	1	4	3	3	3	1
	191	2	4	3	3	3	3	3	3	3	3	3	3	3	2	4	4	3	4	3	4	4	4	4	4	4	4	4	4	4	4	4	4	1	4	3	3	3	1
	192	2	3	3	3	3	3	3	2	3	2	2	2	2	2	2	3	3	2	2	3	3	3	3	4	4	4	3	3	4	4	4	4	1	3	4	2	3	3
	193	3	1	1	1	5	3	3	5	2	3	4	4	3	2	4	5	4	5	4	4	4	5	5	3	5	5	3	3	2	2	5	4	1	3	4	4	5	2
	194	3	5	5	5	5	5	5	5	5	5	5	5	3	3	5	5	5	5	5	5	5	5	5	5	5	5	5	5	5	5	5	5	0	4	5	5	5	5
	195	4	3	3	3	2	2	2	3	2	2	2	3	3	4	4	4	4	3	3	3	3	2	2	4	4	4	3	2	2	3	4	4	0	4	3	3	2	5
	196	2	4	3	3	3	3	4	4	4	4	3	4	3	1	4	4	4	4	4	4	4	4	4	3	3	3	3	3	3	3	3	3	0	4	5	4	4	5
	197	4	3	4	3	4	3	3	4	4	4	4	4	3	4	3	4	3	4	4	4	4	4	4	4	4	5	4	3	4	4	4	3	0	4	4	4	3	4
	198	3	3	3	3	3	3	3	3	3	3	3	3	3	2	3	3	3	3	3	3	3	3	3	3	3	3	3	3	3	3	3	3	0	4	3	3	3	2
	199	4	3	4	4	4	4	3	4	3	3	4	3	2	4	3	4	4	4	4	3	3	4	4	3	4	4	4	4	3	3	4	3	0	4	4	3	3	5
	200	2	4	4	4	4	4	4	4	4	4	4	4	3	2	4	4	4	4	4	4	4	4	4	4	4	4	4	4	4	4	4	4	0	1	4	4	4	5
	201	4	3	3	3	3	3	3	4	4	4	4	4	3	4	4	4	4	4	4	4	4	4	3	5	5	5	4	4	4	4	4	4	0	4	4	4	4	2
	202	3	3	3	4	4	4	4	4	4	4	4	4	2	4	4	3	4	3	4	4	4	3	3	5	5	4	4	4	3	3	4	4	0	4	4	3	3	2
	203	2	3	3	3	3	3	3	3	3	3	1	2	3	1	3	4	4	4	4	3	4	3	4	4	4	4	3	3	3	3	4	4	1	4	4	4	4	5
	204	3	4	3	4	4	4	4	4	4	4	3	4	2	4	4	3	4	3	4	4	4	4	4	3	4	3	4	4	4	3	4	3	0	4	4	4	4	2
	205	2	4	4	4	4	2	3	3	3	4	3	3	3	2	4	4	4	5	5	3	3	3	3	4	5	5	3	4	5	5	5	5	1	4	5	4	1	5
	206	1	4	3	4	3	4	3	3	2	3	2	3	3	4	3	3	4	3	4	3	2	3	3	3	4	3	3	4	3	4	3	4	1	2	3	3	4	4
	207	3	3	3	3	3	3	3	3	3	3	3	3	1	2	3	3	3	3	3	3	3	3	3	4	4	4	4	4	4	4	4	4	0	4	4	4	4	2
	208	4	3	3	3	3	3	3	4	4	5	5	5	3	4	4	5	5	5	4	4	5	5	4	5	5	5	5	5	4	4	4	3	1	1	4	4	4	5
	209	2	4	4	4	3	4	4	4	4	4	3	4	3	1	4	4	4	3	4	4	4	4	4	4	4	4	4	4	3	4	4	4	1	4	3	3	3	5
	210	4	3	3	3	3	3	3	3	3	3	3	3	3	4	5	4	5	5	4	4	4	4	4	5	5	5	5	5	3	4	4	4	0	4	4	4	4	2
	211	3	5	5	5	5	5	5	1	1	1	1	1	3	4	5	5	5	5	5	5	5	5	4	5	5	5	3	3	3	5	5	5	0	3	1	1	1	5
	212	2	4	4	4	4	4	4	2	2	2	2	2	3	2	4	4	4	4	4	4	4	4	4	5	5	5	5	5	5	5	5	5	0	4	3	3	3	4
	213	3	3	3	2	3	2	2	5	5	5	5	5	1	4	5	4	5	5	5	5	4	5	5	3	2	3	4	3	4	3	3	3	1	2	4	5	5	4
	214	2	4	3	5	4	3	4	4	4	4	4	4	1	2	4	3	5	3	3	5	5	4	4	5	5	5	4	5	5	4	5	4	1	2	5	5	4	2
	215	2	3	4	2	2	4	3	1	1	1	1	1	1	2	3	3	4	3	2	4	4	2	2	2	2	3	3	1	1	1	1	1	1	1	3	1	2	5
	216	2	5	5	5	5	5	5	5	5	5	5	5	2	1	5	5	5	5	5	5	5	4	5	5	5	4	5	5	5	5	4	4	1	2	5	5	5	2
	217	2	4	3	5	4	4	4	4	5	3	4	5	2	2	5	5	5	5	5	5	4	4	5	4	5	5	4	5	4	5	5	4	1	2	5	3	4	1
	218	2	3	3	4	4	2	4	4	4	4	5	4	2	2	4	4	3	3	5	5	5	3	4	4	5	3	4	4	5	5	5	4	1	1	3	5	4	2
	219	3	3	3	2	2	3	3	3	4	2	4	3	2	4	4	4	4	4	4	4	3	3	4	4	4	3	3	5	4	4	4	4	1	1	5	4	5	4
	220	2	4	4	4	5	4	5	3	3	3	2	3	2	2	2	1	1	2	3	2	2	2	3	4	5	5	5	5	4	3	4	4	0	2	2	4	2	1
	221	2	2	3	1	2	1	3	3	4	3	2	4	2	2	5	4	5	4	5	5	5	5	5	5	5	4	4	5	4	4	5	5	1	2	5	3	5	2
	222	3	5	4	5	5	5	4	3	4	2	4	2	1	3	5	5	5	5	4	5	5	4	5	4	3	5	4	5	3	4	3	4	0	4	3	5	5	5
	223	1	2	1	1	1	2	3	5	5	5	5	5	1	1	3	4	4	3	3	2	4	3	4	4	5	5	4	3	1	1	1	1	1	1	1	2	1	4
	224	2	2	3	1	3	2	1	4	5	4	5	4	1	2	4	3	5	4	5	4	3	5	3	3	3	3	2	3	3	3	4	4	0	1	2	2	2	1
	225	3	3	4	3	2	3	4	3	3	3	4	4	1	4	3	3	4	2	4	4	4	3	4	4	4	3	3	4	5	4	4	4	0	3	4	5	3	3
	226	2	3	2	2	2	4	2	2	2	2	2	1	2	2	3	4	2	4	3	3	3	3	3	2	1	2	2	1	4	4	5	4	0	2	5	3	4	4
	227	3	2	1	3	2	1	2	5	5	4	5	5	1	4	4	5	4	5	3	3	5	4	3	3	4	2	3	2	5	5	4	5	0	2	5	5	5	2
	228	2	4	4	3	5	4	5	5	4	5	5	4	1	2	4	5	3	3	3	3	4	4	3	5	5	5	5	5	4	5	3	3	0	3	5	4	5	3
	229	2	5	4	5	5	5	4	5	4	5	5	5	1	2	5	4	5	4	5	5	4	5	5	4	3	3	3	5	5	4	5	4	1	2	4	5	4	2
	230	3	3	3	4	3	4	2	5	5	5	5	4	1	4	4	4	5	3	4	4	3	3	5	5	4	5	5	5	4	3	3	3	1	2	5	3	3	2
	231	3	5	4	5	5	5	5	4	5	5	4	4	1	4	5	4	5	5	5	5	4	5	5	5	4	4	5	4	4	5	5	3	1	2	4	4	2	4
	232	3	3	2	4	4	2	4	4	3	5	3	3	1	4	5	5	5	5	5	4	4	5	5	4	5	5	5	4	4	3	3	3	1	2	3	3	4	2
	233	3	5	4	4	5	5	5	5	5	5	5	5	1	4	5	4	5	5	4	4	4	5	4	3	4	2	3	2	4	3	3	3	1	1	5	5	4	1
	234	3	3	4	2	3	4	2	3	4	4	3	3	1	4	4	5	3	4	5	4	5	3	3	3	2	4	2	3	4	3	5	3	1	2	2	3	4	1
	235	2	3	4	2	4	2	2	4	4	3	5	3	2	2	5	4	4	5	5	5	5	5	4	5	5	4	5	4	4	4	4	5	1	1	4	5	4	2
	236	3	5	5	5	5	4	5	4	5	4	5	3	1	4	3	3	2	2	2	4	4	4	4	4	4	3	5	5	5	5	5	4	1	2	3	3	5	4
	237	4	3	4	4	3	4	4	3	4	3	3	3	1	4	1	1	1	1	2	2	1	1	1	4	4	3	5	5	3	4	3	4	0	1	4	4	4	4
	238	3	5	4	5	5	4	4	4	3	4	3	3	2	4	4	5	4	5	3	4	5	4	3	5	5	5	5	4	5	4	5	4	1	4	4	4	5	3
	239	3	4	5	4	3	5	4	2	2	1	2	1	1	4	3	3	2	3	3	4	2	3	2	3	3	2	2	4	5	5	5	5	0	2	4	4	4	1
	240	2	4	5	4	3	3	5	4	5	5	5	5	2	1	5	4	5	4	5	5	5	5	5	4	5	5	3	4	5	4	5	5	0	2	4	5	5	1
	241	2	5	5	5	5	4	4	3	4	3	2	2	1	2	5	5	5	5	5	4	5	4	5	5	5	4	4	5	4	4	3	3	1	2	3	4	5	2
	242	2	3	2	2	4	3	3	4	5	4	4	5	1	2	5	5	5	5	5	4	5	5	4	3	4	3	2	4	3	2	3	3	0	2	3	3	4	4
	243	3	1	1	2	1	1	1	3	4	4	2	4	1	3	3	4	2	4	2	3	4	3	2	2	1	3	1	3	1	2	2	1	0	3	2	2	2	2
	244	2	3	4	4	2	2	4	1	1	1	1	2	2	2	3	3	3	3	4	2	3	2	3	3	4	4	3	2	1	1	1	1	1	2	2	3	3	2
	245	2	5	5	5	4	5	5	5	5	5	4	5	1	2	4	5	5	3	5	5	4	4	3	5	5	5	5	5	5	4	5	4	0	2	5	4	5	2
	246	3	3	4	4	4	4	3	4	5	3	3	3	1	4	3	4	3	2	3	3	2	3	4	4	5	4	4	5	5	5	4	5	1	2	4	4	3	2
	247	3	3	3	2	2	2	2	2	1	1	2	3	2	4	1	1	2	1	2	1	1	1	1	2	3	3	2	1	2	2	1	1	1	2	2	3	3	5
	248	4	2	1	2	3	2	1	2	2	1	3	3	1	4	1	1	2	1	2	1	1	1	1	2	2	2	3	3	2	3	3	1	1	2	1	2	1	2
	249	3	2	3	3	3	2	3	1	2	1	1	2	2	3	5	5	4	5	5	4	5	4	5	5	5	5	5	5	3	3	2	2	0	2	5	5	5	4
	250	3	3	4	3	2	3	3	2	2	3	1	2	1	4	2	3	3	2	1	2	3	1	3	3	4	4	3	4	3	4	4	2	0	3	4	2	2	1
	251	2	2	3	1	3	2	2	3	4	3	3	3	2	2	3	2	3	3	3	4	4	2	4	3	3	2	2	3	5	4	5	5	0	2	3	3	3	1
	252	3	4	4	3	4	5	5	3	3	4	4	3	2	4	3	2	2	3	2	4	3	3	2	4	4	3	4	4	5	4	5	5	1	2	5	5	4	2
	253	2	3	4	4	4	4	3	3	3	3	2	2	3	1	4	3	3	3	4	4	5	5	3	5	5	4	4	5	2	3	1	2	0	2	5	4	3	3
	254	2	4	5	5	3	4	4	5	5	5	5	5	2	2	5	5	4	5	5	5	4	5	5	5	4	5	5	5	5	4	5	5	1	2	4	5	4	1
	255	2	5	4	5	4	5	4	3	2	2	2	2	1	2	4	5	3	4	3	5	3	5	3	2	1	2	2	1	4	4	4	5	1	2	3	4	3	4
	256	3	2	2	1	1	1	2	4	5	4	3	3	1	4	4	3	4	3	4	3	5	5	4	5	5	5	5	5	4	3	3	3	1	1	3	3	4	3
	257	3	4	3	3	3	5	4	2	1	1	3	2	1	4	3	4	2	4	2	3	4	2	2	5	4	5	5	4	3	3	4	3	1	2	5	5	4	1
	258	3	3	4	4	4	2	3	3	3	4	2	4	2	4	4	3	4	4	3	5	3	5	4	3	2	4	4	2	1	2	1	2	0	1	3	2	2	1
	259	3	3	4	3	4	4	2	2	3	3	2	3	2	3	2	2	2	2	1	3	2	2	3	1	2	1	2	2	2	2	3	2	1	1	2	1	3	3
	260	1	5	5	5	5	5	4	1	1	1	1	1	1	1	3	2	3	2	4	3	2	4	2	3	3	3	3	3	5	4	4	4	0	2	5	5	4	1
	261	2	4	5	5	4	3	5	4	4	5	4	3	3	2	3	2	2	2	3	2	4	4	2	5	4	5	4	5	5	5	5	5	0	2	4	5	5	1
	262	2	4	4	4	4	4	4	3	3	3	3	3	3	1	3	3	3	3	3	3	3	3	3	4	4	4	4	4	4	4	4	4	0	4	3	3	3	5
	263	3	4	5	3	5	3	3	4	3	3	5	5	2	4	2	2	2	3	2	1	3	3	2	3	3	3	3	3	2	1	3	1	1	3	2	3	4	2
	264	3	5	5	5	4	5	4	2	3	1	3	2	1	4	1	1	1	1	1	1	1	2	1	5	4	5	4	5	5	5	5	5	0	1	4	2	4	1
	265	2	1	1	1	2	2	2	5	5	5	5	5	2	2	5	5	5	5	4	4	5	4	5	1	2	1	1	2	3	4	2	3	0	1	3	4	4	4
	266	2	5	5	5	4	5	5	3	2	3	4	2	3	1	5	5	4	5	5	4	5	4	4	4	5	4	5	3	5	5	4	4	0	2	4	5	4	2
	267	2	5	5	4	5	4	5	4	3	4	3	3	1	2	4	3	4	4	4	5	3	4	5	3	4	3	4	2	3	4	4	4	1	2	5	4	4	4
	268	2	5	5	5	5	4	5	3	3	4	4	2	1	2	5	5	4	4	5	4	5	4	5	4	3	5	3	4	3	4	4	3	0	2	3	4	3	2
	269	3	5	5	5	4	5	4	4	5	5	3	4	1	4	3	3	2	2	3	4	3	2	4	5	5	5	5	5	5	5	5	5	1	2	4	3	4	4
	270	1	4	4	3	3	3	5	1	1	1	2	1	1	1	2	1	3	3	2	2	2	3	2	1	1	1	2	1	1	2	1	1	1	1	1	1	1	4
	271	4	4	3	5	3	3	5	1	1	1	1	1	1	4	4	3	3	3	3	4	3	3	3	4	5	3	4	5	3	2	3	2	0	2	4	3	4	2
	272	3	5	5	5	5	5	5	4	5	4	4	3	1	4	5	4	5	4	4	4	5	5	5	5	5	4	5	5	4	3	5	3	0	1	5	5	4	1
	273	3	4	3	4	5	4	4	3	3	3	2	3	1	4	4	4	5	3	3	3	3	4	3	3	4	2	4	3	5	5	5	5	1	3	5	4	4	1
	274	2	2	2	3	1	3	3	3	3	2	3	3	2	1	2	2	1	2	3	3	2	3	3	4	5	5	4	4	2	3	2	3	0	2	2	3	4	3
	275	2	2	2	3	3	3	2	3	3	2	4	4	1	2	2	1	2	1	1	1	1	3	3	3	3	4	2	4	3	2	3	3	0	2	4	3	2	4
	276	2	4	5	3	4	5	5	5	5	5	5	5	1	1	5	5	4	5	4	5	5	4	5	4	4	3	4	3	3	4	4	2	1	1	5	5	5	3
	277	4	3	4	3	2	2	2	4	4	3	5	5	2	4	3	3	2	3	2	4	2	4	4	5	5	5	5	5	5	5	4	5	1	1	5	4	3	1
	278	2	4	4	4	3	3	4	3	4	2	2	2	2	2	4	3	4	5	4	3	4	3	3	3	4	4	2	2	4	3	5	5	1	2	3	4	4	4
	279	2	2	3	3	2	2	1	2	1	1	1	1	1	2	4	5	5	5	4	5	3	3	3	3	4	4	3	4	5	5	4	5	0	2	4	2	2	4
	280	2	3	3	4	3	4	4	3	4	2	4	3	1	1	3	3	3	4	3	2	3	4	2	2	2	1	3	3	1	2	2	2	0	2	1	2	2	1
	281	3	5	5	5	5	5	5	5	5	4	5	5	1	4	2	2	1	3	2	3	1	3	1	5	5	5	4	4	5	5	5	5	1	2	5	5	5	3
	282	4	1	1	2	1	2	1	4	3	5	3	4	2	4	1	2	1	2	1	1	2	1	1	1	1	1	1	2	1	1	1	1	0	3	2	1	1	1
	283	3	5	4	5	4	5	5	5	5	4	5	5	2	4	5	5	5	4	5	4	5	5	5	4	5	3	5	3	5	5	5	4	1	2	5	5	4	1
	284	2	5	5	5	4	4	5	4	5	4	4	3	1	2	2	2	3	1	2	1	2	3	3	5	5	5	4	5	5	5	5	5	0	1	4	5	5	1
	285	3	2	2	3	2	1	1	3	4	2	2	2	1	4	5	4	5	5	5	4	5	5	4	3	3	3	4	2	4	5	5	4	0	1	5	5	4	5
	286	3	4	5	5	5	4	5	5	5	4	5	5	1	3	4	5	3	3	5	4	4	3	5	3	2	3	3	4	4	5	3	3	1	1	4	5	5	3
	287	3	3	4	3	3	2	4	2	3	1	2	3	1	3	3	2	3	4	4	3	2	3	2	3	3	3	3	3	2	3	1	2	1	1	4	4	3	1
	288	3	5	5	4	4	5	5	3	4	4	2	2	2	4	3	3	3	4	4	3	2	3	3	2	3	3	3	2	4	5	3	5	0	3	4	5	5	1
	289	4	4	3	5	5	5	5	3	2	4	3	4	2	4	3	4	2	2	3	4	3	3	3	2	1	2	3	2	3	2	3	3	0	3	2	3	3	5
	290	2	3	2	4	2	4	4	4	3	5	3	5	1	2	4	5	3	5	4	4	3	5	3	5	5	4	4	4	3	4	3	3	0	2	3	3	4	1
	291	3	5	4	4	4	4	4	5	5	5	5	5	2	4	5	5	5	5	5	5	4	4	5	5	5	5	5	5	5	5	4	5	0	2	5	5	5	2
	292	1	5	5	5	4	5	5	4	5	5	3	5	1	1	5	5	4	4	5	4	5	5	4	4	3	5	4	3	4	4	5	3	1	1	5	5	5	2
	293	2	5	4	4	5	5	4	4	4	4	4	5	1	2	5	4	5	5	5	4	5	5	5	4	3	3	4	3	5	5	5	4	1	2	3	4	5	4
	294	2	4	5	4	4	3	5	2	1	2	1	2	1	2	5	5	5	5	5	5	5	5	5	3	4	3	3	3	5	4	5	4	1	2	3	3	5	2
	295	2	4	3	5	3	4	3	3	4	4	2	2	1	1	4	3	3	4	5	3	5	5	3	2	2	3	2	1	1	1	1	2	0	1	4	3	4	2
	296	3	3	3	4	4	2	2	5	4	4	4	4	1	4	4	4	4	5	4	4	5	5	3	3	4	2	4	2	5	5	5	5	1	2	4	3	5	2
	297	2	4	3	5	3	4	4	5	5	5	5	5	1	2	5	5	4	5	5	5	5	4	5	5	5	4	4	4	4	4	5	5	1	1	5	5	4	2
	298	3	2	3	2	1	1	2	5	5	5	5	4	2	4	4	5	4	5	5	3	5	3	4	5	4	4	5	4	3	3	4	4	0	2	4	4	5	4
	299	2	5	4	5	4	5	5	4	5	4	5	5	2	2	2	3	1	1	1	3	1	1	2	5	5	5	4	5	5	5	5	4	1	2	5	5	4	1
	300	3	5	5	5	5	5	4	4	3	4	4	4	1	4	5	4	5	4	4	5	4	5	5	5	5	4	5	5	3	2	3	2	1	1	3	3	5	4
	301	2	3	2	2	3	3	2	2	1	3	2	3	1	2	4	4	3	5	4	5	5	5	5	3	2	3	3	3	4	3	5	3	0	2	3	3	2	4
	302	4	5	5	5	4	5	4	5	5	5	5	4	1	4	2	3	2	1	1	2	3	2	2	4	4	5	5	3	2	1	2	1	0	1	3	3	4	2
	303	3	3	3	4	4	3	4	1	2	1	1	1	1	4	4	3	5	4	5	4	3	3	5	2	3	3	2	2	3	4	4	2	0	2	1	1	2	4
	304	2	1	1	1	2	1	1	4	3	4	3	4	2	1	3	2	4	3	4	4	3	2	4	1	2	2	1	1	5	4	4	5	0	1	5	5	5	2
	305	2	4	3	5	4	3	3	5	5	5	4	4	2	1	5	4	4	4	5	5	5	5	5	4	5	3	5	4	3	3	3	4	1	1	4	3	5	2
	306	4	5	5	5	4	5	4	5	5	5	4	5	1	4	5	5	5	4	4	5	5	5	4	4	4	3	4	5	5	5	5	4	1	1	5	5	5	2
	307	3	2	3	3	3	1	1	4	3	3	4	4	1	3	3	2	3	3	3	2	4	4	3	1	1	1	1	2	3	4	3	4	0	2	2	3	4	1
	308	3	3	3	2	3	4	3	3	3	3	4	4	2	3	1	2	1	1	1	2	1	2	1	3	3	2	3	2	1	1	1	1	0	3	2	2	2	5
	309	2	5	4	5	5	4	5	3	3	2	3	2	1	2	5	5	5	4	5	5	4	5	5	4	4	4	4	5	4	3	4	3	1	2	4	4	5	2
	310	2	5	4	5	5	5	5	4	3	4	4	4	2	2	4	5	4	4	4	4	5	3	4	2	3	2	2	2	5	5	5	5	0	3	3	4	4	1
	311	4	1	2	1	2	1	1	4	3	3	5	5	1	4	4	3	4	3	3	5	3	4	4	3	2	4	2	4	1	1	1	2	0	3	2	1	1	2
	312	3	4	3	3	3	4	3	4	4	4	3	5	1	4	2	1	1	1	1	2	3	3	1	4	4	4	5	4	4	5	3	3	0	2	4	2	3	4
	313	3	4	4	4	3	4	4	5	5	5	5	5	2	4	5	5	5	5	5	5	4	4	5	4	4	3	4	4	5	4	5	5	1	2	5	5	4	2
	314	1	4	5	4	3	5	5	5	5	5	5	4	2	1	5	5	4	5	4	4	5	4	5	5	4	4	5	5	4	4	5	4	0	1	4	5	5	2
	315	3	5	5	5	5	5	5	5	5	5	4	5	2	4	5	5	5	4	5	5	5	5	5	5	5	5	5	5	5	5	5	4	0	2	5	5	5	4
	316	4	2	2	3	1	3	3	4	5	4	3	3	1	4	5	5	4	5	4	5	5	5	5	5	4	5	4	5	4	3	5	3	0	1	5	5	5	2
	317	3	5	5	5	5	5	5	4	3	4	5	3	1	4	3	2	2	4	3	3	4	2	2	5	5	4	5	5	2	3	3	2	1	2	4	4	3	2
	318	2	3	3	4	2	2	2	3	4	4	3	2	2	2	4	3	3	4	4	4	3	4	5	2	2	3	1	3	2	1	1	1	0	3	2	3	4	5
	319	2	5	5	5	5	5	5	5	4	4	5	4	1	2	5	5	5	4	5	4	5	5	5	5	4	4	5	5	5	5	5	5	1	2	3	4	3	4
	320	3	3	2	3	4	3	4	2	1	2	2	3	1	4	2	3	2	3	2	2	3	3	2	4	4	4	5	3	4	3	5	5	1	1	3	4	2	2
	321	2	4	3	5	5	4	3	4	4	5	5	5	2	1	2	3	1	3	1	2	3	1	1	2	1	1	3	3	4	4	3	4	0	1	4	2	3	5
	322	3	5	5	5	5	5	4	3	4	2	3	4	2	4	3	3	4	4	4	3	3	2	2	5	5	4	5	4	4	5	5	3	0	2	3	4	3	2
	323	4	2	3	1	1	2	2	3	4	4	3	4	1	4	2	3	1	1	2	3	1	3	1	3	2	2	2	2	3	3	3	3	1	3	3	1	3	3
	324	3	3	3	4	4	3	3	5	5	4	5	5	2	4	5	5	5	4	5	5	4	4	5	4	4	3	3	4	5	4	4	4	0	2	5	4	5	2
	325	2	4	3	4	3	4	4	2	3	2	2	3	1	2	4	4	5	4	4	3	4	3	5	2	1	3	1	3	3	4	3	3	1	1	2	2	4	2
	326	3	3	3	4	3	3	3	4	4	5	5	3	2	4	3	2	3	2	2	4	4	4	4	5	5	4	4	5	5	5	4	4	1	2	5	3	3	2
	327	4	5	5	5	5	4	5	1	1	1	1	1	1	4	1	1	1	2	1	1	1	2	2	1	1	2	1	2	1	1	2	1	1	1	1	1	2	3
	328	3	3	2	4	4	2	2	4	3	3	4	5	1	4	2	3	2	2	3	2	3	2	1	4	4	5	3	4	2	2	3	3	0	1	4	4	2	4
	329	2	4	3	3	4	5	3	5	4	5	4	5	1	2	3	3	3	2	3	2	2	4	2	5	5	5	5	4	3	3	2	2	0	2	3	5	5	4
	330	2	5	5	5	5	5	5	3	3	2	3	4	1	1	5	5	4	5	4	5	4	5	5	5	5	5	5	5	3	4	2	2	0	3	4	5	3	2
	331	1	2	3	2	2	1	1	2	3	1	1	1	1	1	1	1	1	1	2	2	2	1	1	3	3	4	4	2	2	1	2	2	1	3	1	3	2	1
	332	3	4	4	5	5	4	5	4	4	4	5	3	2	4	2	1	3	3	2	3	3	3	1	2	3	1	3	3	4	5	4	4	0	2	4	4	3	4
	333	2	3	2	2	2	4	2	1	1	1	2	1	3	2	5	5	5	5	5	5	4	5	4	4	4	3	5	3	2	2	1	2	0	3	5	4	5	3
	334	3	2	3	3	3	3	2	4	5	3	4	5	2	4	3	3	3	4	2	3	2	3	4	3	2	4	2	2	4	4	3	5	1	2	3	2	4	2
	335	3	5	5	5	4	5	4	5	4	5	5	5	1	3	4	5	5	3	5	3	3	3	4	3	3	3	2	2	1	1	1	2	0	2	5	5	5	5
	336	1	4	5	4	5	5	3	1	1	1	1	1	2	1	3	2	2	4	4	4	3	3	3	3	4	2	3	2	3	3	3	2	0	3	2	2	2	5
	337	2	5	5	5	5	4	5	3	4	3	3	3	1	1	3	4	3	3	4	2	4	4	2	4	5	4	3	4	4	3	3	5	1	3	3	5	3	3
	338	1	2	1	1	3	2	1	1	1	2	1	1	2	1	1	1	1	2	2	1	1	1	1	2	1	3	3	3	2	3	3	2	0	3	1	2	1	1
	339	2	4	5	4	5	5	3	1	2	2	1	2	1	2	3	2	4	3	4	4	3	2	3	5	5	5	4	5	1	1	2	2	0	1	3	4	4	4
	340	2	1	1	2	1	1	1	2	3	3	1	2	3	1	4	3	3	4	3	5	5	3	3	4	3	4	4	3	4	4	3	3	0	1	2	3	3	4
	341	2	4	4	4	3	5	3	3	4	2	2	2	1	2	5	5	5	5	5	5	5	5	5	5	4	5	5	4	4	3	3	3	1	2	5	3	4	2
	342	3	5	4	5	5	4	5	2	3	2	2	2	1	4	4	3	3	5	4	3	5	4	3	5	5	5	5	5	5	5	5	4	0	3	4	3	4	4
	343	3	4	4	3	3	3	3	4	5	3	4	5	1	4	5	5	4	5	5	4	5	5	5	5	5	5	5	5	5	4	5	4	1	3	5	5	4	3
	344	2	3	4	3	3	3	4	5	5	5	4	4	2	2	5	4	4	4	5	4	5	5	4	5	4	5	5	5	5	4	5	4	1	2	3	4	3	4
	345	2	3	3	3	2	4	4	2	2	3	2	2	2	1	4	4	4	4	3	5	5	3	5	4	3	3	3	4	4	5	5	4	0	2	3	4	2	2
	346	3	3	3	3	2	4	2	3	4	4	4	2	2	4	3	4	3	3	4	4	3	4	4	4	4	5	4	5	2	1	3	3	0	2	3	3	2	2
	347	4	3	2	2	2	3	4	4	4	3	4	5	2	4	1	2	1	1	1	2	2	1	2	1	1	1	1	1	3	2	3	3	0	1	5	4	3	5
	348	2	4	5	5	5	3	3	3	2	3	3	3	1	2	4	5	3	5	5	4	3	4	5	4	5	4	3	3	3	3	3	4	1	2	4	3	5	4
	349	4	3	3	2	2	4	4	1	2	2	1	1	2	4	4	4	5	3	3	4	5	4	5	2	1	3	1	1	1	1	1	1	0	4	2	2	3	4
	350	3	3	3	4	2	4	4	3	3	4	3	4	2	4	2	2	3	2	3	1	3	2	1	3	2	3	3	2	3	2	3	3	1	2	2	3	3	4
	351	2	4	4	3	4	5	4	4	4	5	3	4	1	2	5	4	4	4	5	4	5	5	5	4	4	5	3	5	5	5	5	5	0	3	5	5	3	1
	352	3	5	4	5	5	4	5	2	1	2	3	1	1	4	5	4	4	5	5	5	4	4	5	4	5	4	4	5	4	5	5	5	1	1	5	4	4	3
	353	2	3	4	4	2	4	4	3	3	4	3	3	3	1	2	3	3	2	3	1	3	3	3	4	5	3	4	3	4	3	5	5	0	3	3	3	4	3
	354	3	3	3	2	4	2	3	4	4	4	4	3	1	4	3	3	4	3	3	3	4	2	4	4	5	5	5	5	5	4	5	5	1	2	5	4	3	1
	355	2	5	5	4	5	5	4	4	3	4	5	5	1	2	5	5	5	5	5	4	5	5	5	3	2	4	3	2	5	4	5	5	1	2	4	3	4	2
	356	1	4	4	3	4	3	5	4	5	3	4	3	1	1	2	1	1	2	3	3	3	2	1	3	2	3	2	4	3	2	4	2	1	3	2	2	2	2
	357	4	3	4	3	2	3	4	3	2	2	3	2	2	4	3	2	4	4	2	2	3	3	4	3	2	3	2	2	4	5	3	5	1	3	3	4	4	4
	358	2	2	2	3	2	2	2	4	4	5	3	4	1	2	4	4	3	5	3	5	4	5	3	4	5	4	4	5	4	4	5	4	1	1	2	2	4	1
	359	2	5	5	5	4	5	4	4	3	4	3	5	1	2	3	3	4	4	2	2	4	2	4	3	2	4	2	3	5	4	5	4	1	2	4	5	3	4
	360	2	3	4	2	4	2	3	3	4	3	2	3	2	2	4	5	4	5	4	3	5	3	4	4	4	5	4	5	4	5	4	3	1	2	2	2	2	2
	361	2	4	3	3	4	5	5	3	3	4	4	2	2	2	3	3	2	3	4	3	3	2	4	4	5	4	5	4	3	4	3	3	0	1	4	2	3	4
	362	2	3	3	3	4	2	2	5	5	5	5	4	1	2	3	3	2	3	3	2	3	4	3	4	3	3	4	4	5	5	5	4	0	1	4	4	4	4
	363	4	5	5	4	4	5	5	5	4	5	5	4	1	4	5	5	4	5	5	4	5	5	5	5	5	4	5	5	5	4	5	5	1	3	5	4	4	5
	364	3	3	2	4	2	3	4	5	5	4	5	5	2	4	3	3	2	3	2	3	4	3	3	4	5	3	4	3	5	4	4	5	1	2	4	4	4	4
	365	3	4	5	5	3	5	3	4	5	4	3	4	2	3	3	4	2	4	2	2	4	2	2	3	2	4	2	4	3	4	4	4	0	2	4	4	3	2
	366	2	5	5	5	4	5	5	1	1	1	2	2	2	2	3	3	4	4	3	3	4	4	2	3	4	4	2	4	3	4	2	3	0	3	5	5	4	1
	367	2	2	2	2	3	3	1	2	2	3	2	3	1	2	3	4	4	2	2	4	4	2	4	5	5	5	4	4	4	4	4	3	1	2	3	3	3	2
	368	3	4	4	5	4	3	5	3	2	3	4	3	2	4	2	2	3	1	3	2	1	3	1	3	3	4	2	2	2	3	1	3	0	1	4	4	2	1
	369	2	3	3	2	4	3	4	3	2	4	2	4	1	2	4	4	4	5	4	3	3	5	5	3	3	4	2	2	5	5	4	5	0	1	5	5	3	1
	370	2	5	5	5	5	4	4	4	3	5	5	5	2	2	5	5	5	5	5	5	4	4	5	5	4	5	5	5	5	4	5	5	0	3	5	4	4	5
	371	2	4	3	5	4	5	4	4	3	5	3	4	1	2	4	3	3	4	3	3	4	3	4	4	3	3	3	4	3	3	2	3	1	2	3	3	5	2
	372	2	1	1	2	1	1	1	3	2	4	2	3	1	2	4	3	4	5	4	4	5	4	3	5	5	5	4	5	5	5	5	5	0	2	5	4	4	4
	373	2	5	4	5	4	5	5	5	4	5	5	4	2	2	5	5	5	5	4	4	5	5	5	4	4	5	5	4	4	3	3	3	1	3	5	5	4	1
	374	2	5	5	5	4	5	5	4	3	3	4	5	2	1	4	4	5	4	4	4	3	4	3	4	4	4	5	5	5	5	4	4	0	2	4	5	5	4
	375	2	5	4	4	5	5	4	4	5	5	5	5	1	2	2	2	1	2	1	2	3	2	1	2	3	3	3	2	3	3	3	3	0	2	2	3	3	4
	376	3	4	4	5	3	4	4	1	1	1	2	1	1	4	4	4	4	5	3	4	4	4	5	4	4	4	4	3	5	4	4	4	0	2	3	3	2	1
	377	2	5	5	4	4	5	5	5	5	4	5	5	2	2	5	5	4	5	5	5	5	5	4	5	5	4	5	5	4	5	3	4	0	2	4	5	4	4
	378	2	5	5	5	4	5	5	4	5	4	3	3	1	2	2	3	1	2	3	3	2	3	1	5	5	4	4	4	5	5	5	5	1	2	5	5	5	1
	379	2	4	4	4	3	5	3	3	4	3	2	4	1	2	4	3	4	5	4	5	5	5	3	3	4	2	4	3	3	3	2	2	1	2	3	3	4	2
	380	3	5	5	5	4	4	5	5	5	5	5	4	2	3	3	2	2	2	2	3	4	4	2	4	3	5	4	5	3	3	2	4	0	2	3	5	4	5
	381	3	2	1	3	2	1	1	5	4	5	5	4	1	3	4	4	4	4	5	5	5	4	4	3	3	3	4	2	5	5	4	5	0	1	5	5	5	5
	382	3	4	3	5	3	3	5	5	5	5	4	5	1	4	4	4	3	5	3	4	4	3	3	5	5	5	5	5	4	3	4	5	1	2	5	4	5	2
	383	2	4	3	4	5	5	4	4	4	5	4	4	3	1	5	5	4	4	5	5	5	5	4	5	5	4	5	5	2	2	3	2	1	1	3	3	4	3
	384	3	4	4	4	3	3	3	5	5	4	5	4	1	4	5	5	4	4	5	5	5	5	5	3	4	2	4	2	5	5	5	4	0	2	5	5	3	2
	385	3	3	4	3	4	2	4	5	5	4	5	5	1	4	4	3	5	4	3	5	5	4	3	3	4	2	4	2	4	4	5	3	1	2	3	4	5	4
	386	3	5	4	5	4	5	5	5	5	4	4	5	2	4	4	4	3	3	3	3	3	5	4	4	4	4	5	5	3	2	2	2	0	2	5	5	5	3
	387	2	3	4	2	3	2	3	5	5	4	4	5	1	1	5	5	4	4	5	5	5	4	5	2	3	3	2	1	5	5	5	4	1	1	5	4	4	3
	388	3	4	3	5	5	3	5	1	1	2	1	1	1	3	3	3	2	4	3	3	2	4	4	5	5	5	5	5	4	4	4	5	0	2	3	4	2	2
	389	2	1	1	1	2	2	2	2	1	2	1	3	2	2	1	2	1	1	1	1	1	1	2	2	1	1	3	3	2	3	3	2	0	1	2	3	3	4
	390	2	3	4	3	2	3	3	4	4	3	4	3	3	1	4	5	4	5	3	4	3	5	3	2	1	3	1	3	2	2	3	3	1	1	3	2	3	3
	391	2	5	4	5	5	5	4	5	5	5	4	4	1	2	4	4	5	4	4	4	3	5	3	5	4	4	5	5	5	5	4	5	1	3	5	5	4	4
	392	2	5	4	5	5	4	4	5	5	4	4	4	2	2	5	4	5	4	5	5	5	4	5	1	2	1	1	2	3	2	2	4	0	3	3	4	5	1
	393	4	5	5	5	5	4	5	5	5	4	5	5	2	4	3	4	3	3	4	4	2	4	4	3	3	3	2	3	4	4	5	4	1	1	5	4	4	2
	394	3	1	1	1	1	1	1	5	5	5	5	5	1	4	4	5	3	5	5	5	3	5	5	3	3	2	2	4	4	3	3	5	0	3	4	4	5	3
	395	2	4	5	5	3	3	3	2	1	1	1	1	2	1	2	3	1	3	3	2	3	2	2	4	4	4	3	4	3	2	2	4	0	2	2	3	4	1
	396	2	3	2	3	4	3	4	5	5	5	5	5	2	2	2	1	3	3	3	1	3	3	1	4	4	4	4	3	3	2	2	2	0	2	4	4	3	1
	397	2	3	3	4	3	4	3	5	4	5	4	5	1	2	1	1	2	1	1	1	1	2	1	3	2	2	2	2	1	1	1	1	1	3	3	1	2	5
	398	2	4	3	5	3	5	5	3	2	3	2	2	3	2	3	4	4	3	4	2	3	2	4	4	3	5	3	4	5	5	5	4	1	1	5	3	4	3
	399	3	4	5	4	3	4	5	5	5	5	4	5	1	4	5	5	5	5	5	5	5	4	5	3	2	4	4	4	3	4	3	2	1	2	5	5	5	2
	400	4	2	3	3	1	3	2	1	2	2	2	1	2	4	2	1	2	2	3	1	3	1	2	1	1	2	1	1	3	4	3	4	0	2	4	2	2	4
	401	2	5	5	5	5	5	5	5	5	4	5	5	1	2	2	3	1	1	1	3	2	3	3	4	5	3	3	4	5	5	4	5	1	2	5	4	5	2
	402	3	3	3	3	2	2	3	4	4	5	5	4	2	4	4	5	3	5	4	4	4	5	4	3	2	4	4	4	5	4	5	5	0	2	5	4	4	1
	403	2	2	2	1	3	2	1	3	3	2	2	4	3	2	1	1	1	2	1	2	1	1	1	2	2	3	2	1	2	1	2	3	1	3	2	2	4	2
	404	3	1	1	1	1	2	1	2	1	3	3	1	1	4	2	2	2	3	1	1	1	2	2	3	2	2	4	3	4	4	3	4	1	1	4	2	3	4
	405	2	2	3	2	3	3	1	3	2	4	4	4	1	1	2	3	2	1	2	2	3	3	3	5	5	5	4	5	4	3	3	3	1	3	3	5	4	1
	406	3	5	5	5	5	4	4	5	5	4	4	5	2	4	3	2	2	2	3	2	4	4	4	3	3	2	2	4	5	5	4	5	1	3	5	5	3	4
	407	3	5	5	4	5	5	5	5	4	5	5	5	2	4	3	2	4	3	4	3	3	3	2	5	5	4	5	5	3	3	3	2	1	1	5	3	4	3
	408	4	4	5	5	4	3	3	4	4	4	4	3	1	4	3	3	4	4	4	3	3	2	3	4	5	3	3	3	5	5	5	5	0	2	3	4	5	3
	409	3	4	5	4	5	5	5	3	2	4	4	4	2	4	4	5	4	5	4	4	3	3	4	5	5	4	4	5	2	1	1	2	0	2	4	2	4	2
	410	3	4	4	3	4	3	5	4	4	4	4	3	1	4	4	3	5	3	4	3	5	5	5	5	4	4	4	5	5	5	5	5	1	3	5	5	4	4
	411	2	4	5	4	4	5	5	1	2	2	2	1	3	1	4	4	5	3	4	4	4	3	3	4	5	4	3	3	2	1	2	1	1	1	3	3	4	1
	412	2	5	5	5	5	5	4	4	3	5	3	4	1	2	4	4	5	3	4	3	4	4	3	4	5	5	4	3	5	5	5	4	1	2	4	4	5	4
	413	2	4	4	4	5	5	5	5	5	4	5	4	2	2	4	3	3	5	5	5	5	3	3	4	3	4	5	3	5	5	4	5	1	1	5	5	4	5
	414	4	4	4	4	4	4	4	4	3	3	3	3	3	4	4	4	4	4	4	4	4	4	4	4	4	4	4	4	4	4	4	4	0	4	4	3	2	5
	MV descriptives
		Mean	Median	Observed min	Observed max	Standard deviation	Excess kurtosis	Skewness	Number of observations used	Cramér-von Mises test statistic	Cramér-von Mises p value
	AGE	2.45542	2	1	4	0.786827	-0.328001	0.43079	415	6.42676	7.37e-10
	DL1	3.71325	4	1	5	1.02367	0.0459042	-0.633774	415	3.39894	7.37e-10
	DL2	3.66506	4	1	5	1.03254	0.0774568	-0.612565	415	3.2967	7.37e-10
	DL3	3.72048	4	1	5	1.07946	-0.114116	-0.660302	415	3.18663	7.37e-10
	DL4	3.63614	4	1	5	1.06879	-0.32805	-0.506193	415	2.96129	7.37e-10
	DL5	3.64337	4	1	5	1.07907	-0.316855	-0.535457	415	2.9752	7.37e-10
	DL6	3.65542	4	1	5	1.09514	-0.118084	-0.654575	415	3.17668	7.37e-10
	DR1	3.65542	4	1	5	1.07963	-0.073865	-0.641825	415	3.17672	7.37e-10
	DR2	3.60241	4	1	5	1.14849	-0.337248	-0.60663	415	2.90555	7.37e-10
	DR3	3.62651	4	1	5	1.1334	-0.213469	-0.694372	415	3.46393	7.37e-10
	DR4	3.56145	4	1	5	1.13667	-0.458708	-0.532823	415	2.87656	7.37e-10
	DR5	3.61205	4	1	5	1.12853	-0.324727	-0.588279	415	2.91448	7.37e-10
	EDU	1.94458	2	1	3	0.797172	-1.4228	0.0998643	415	4.71829	7.37e-10
	EXP	2.50361	2	1	4	1.15513	-1.44774	0.193573	415	5.00652	7.37e-10
	IWB1	3.67952	4	1	5	1.05554	-0.0160366	-0.663783	415	3.4316	7.37e-10
	IWB2	3.68916	4	1	5	1.08761	-0.0394314	-0.700698	415	3.34856	7.37e-10
	IWB3	3.61205	4	1	5	1.1264	-0.208722	-0.666646	415	3.2879	7.37e-10
	IWB4	3.71084	4	1	5	1.09026	0.06915	-0.772636	415	3.6496	7.37e-10
	IWB5	3.64096	4	1	5	1.09049	-0.013225	-0.683005	415	3.27755	7.37e-10
	IWB6	3.62892	4	1	5	1.07418	-0.125652	-0.635513	415	3.38494	7.37e-10
	IWB7	3.68916	4	1	5	1.06522	0.0279828	-0.663077	415	3.21475	7.37e-10
	IWB8	3.64819	4	1	5	1.06266	-0.143677	-0.591137	415	3.17292	7.37e-10
	IWB9	3.62651	4	1	5	1.13765	-0.222762	-0.649703	415	3.00875	7.37e-10
	JC1	3.94699	4	1	5	1.00221	0.53198	-0.916886	415	4.11433	7.37e-10
	JC2	3.96627	4	1	5	1.08164	0.630275	-1.09093	415	4.78069	7.37e-10
	JC3	3.9494	4	1	5	1.01547	0.587986	-0.965352	415	4.28709	7.37e-10
	JC4	3.80241	4	1	5	1.04339	0.253511	-0.823906	415	3.95825	7.37e-10
	JC5	3.82169	4	1	5	1.07637	-0.0223269	-0.780463	415	3.68775	7.37e-10
	JC6	3.79277	4	1	5	1.07567	0.18546	-0.827344	415	3.73838	7.37e-10
	JC7	3.7759	4	1	5	1.07788	0.413648	-0.911842	415	4.1196	7.37e-10
	JC8	3.79036	4	1	5	1.08967	0.186892	-0.832277	415	3.60243	7.37e-10
	JC9	3.75422	4	1	5	1.05845	0.203496	-0.830109	415	4.25785	7.37e-10
	SEX	0.445783	0	0	1	0.497052	-1.96154	0.218946	415	12.4206	7.37e-10
	SIZE	2.5759	2	1	4	1.14214	-1.43165	-0.0123035	415	3.35707	7.37e-10
	TP1	3.74458	4	1	5	1.08985	-0.320155	-0.611603	415	3.1011	7.37e-10
	TP2	3.63133	4	1	5	1.08283	-0.262063	-0.541003	415	2.93627	7.37e-10
	TP3	3.6241	4	1	5	1.07475	-0.323251	-0.516978	415	2.97259	7.37e-10
	YEAR	2.91566	3	1	5	1.41596	-1.33703	0.175288	415	2.80016	7.37e-10
	Indicator data (standardized)
	Matrix
	Case index	AGE	DL1	DL2	DL3	DL4	DL5	DL6	DR1	DR2	DR3	DR4	DR5	EDU	EXP	IWB1	IWB2	IWB3	IWB4	IWB5	IWB6	IWB7	IWB8	IWB9	JC1	JC2	JC3	JC4	JC5	JC6	JC7	JC8	JC9	SEX	SIZE	TP1	TP2	TP3	YEAR
	0	-0.578808	0.280117	-0.644104	0.258941	1.27608	0.330495	0.314642	0.319163	-0.524523	0.329534	-0.493941	0.343766	1.32396	-0.435981	0.30362	-0.633643	1.2322	-0.651991	0.329243	-0.585484	0.29181	0.331063	1.20731	-0.944903	0.0311887	1.0346	0.189373	0.165662	1.12231	1.13565	0.192387	0.232211	0	-1.37978	-0.683194	1.26398	0.34976	0.0595621
	1	1.96305	0.280117	0.324386	0.258941	0.340437	0.330495	0.314642	0.319163	0.346185	0.329534	0.385825	0.343766	-1.18491	1.29543	0.30362	0.285804	0.344418	0.265217	0.329243	0.345458	0.29181	0.331063	0.328304	1.05069	0.95571	1.0346	1.14778	1.09471	0.192652	0.207904	0.192387	0.232211	0	-1.37978	-2.51831	-2.43005	-2.44159	-1.35291
	2	-1.84973	0.280117	0.324386	0.258941	0.340437	0.330495	0.314642	0.319163	1.21689	1.21183	1.26559	1.22987	0.0695229	-1.30168	1.251	1.20525	1.2322	1.18243	1.24626	1.2764	1.23058	1.2721	1.20731	1.05069	0.95571	1.0346	1.14778	1.09471	0.192652	0.207904	0.192387	0.232211	1	-0.504233	0.234364	0.340474	0.34976	1.47203
	3	-0.578808	-0.696762	-0.644104	-0.667444	-0.595202	-0.596232	-0.59848	-0.607079	-1.39523	-1.43507	0.385825	0.343766	0.0695229	-0.435981	-0.643765	-0.633643	-0.543368	0.265217	1.24626	-1.51643	-0.646959	-0.609973	-0.550704	1.05069	0.95571	0.0498316	0.189373	0.165662	-0.737005	-0.719841	0.192387	0.232211	0	1.24687	0.234364	-0.583035	-0.580691	0.0595621
	4	-0.578808	0.280117	0.324386	0.258941	0.340437	0.330495	0.314642	0.319163	0.346185	0.329534	0.385825	0.343766	-1.18491	-1.30168	0.30362	0.285804	0.344418	0.265217	0.329243	0.345458	0.29181	0.331063	0.328304	0.0528953	0.0311887	0.0498316	0.189373	0.165662	0.192652	0.207904	0.192387	0.232211	0	0.371318	0.234364	0.340474	0.34976	-1.35291
	5	-1.84973	-0.696762	-0.644104	-0.667444	-0.595202	-0.596232	-0.59848	-0.607079	-0.524523	0.329534	0.385825	0.343766	0.0695229	-1.30168	-0.643765	0.285804	-0.543368	0.265217	-0.587777	0.345458	0.29181	0.331063	0.328304	0.0528953	0.0311887	0.0498316	0.189373	1.09471	0.192652	0.207904	0.192387	0.232211	1	1.24687	-0.683194	-0.583035	-0.580691	-0.646674
	6	-0.578808	0.280117	0.324386	0.258941	0.340437	0.330495	0.314642	-0.607079	-0.524523	-0.552766	-0.493941	0.343766	1.32396	-1.30168	0.30362	-0.633643	0.344418	0.265217	0.329243	0.345458	-0.646959	-0.609973	0.328304	0.0528953	0.0311887	0.0498316	0.189373	0.165662	0.192652	-0.719841	0.192387	0.232211	1	1.24687	-0.683194	0.340474	0.34976	-0.646674
	7	-0.578808	1.257	0.324386	0.258941	0.340437	0.330495	1.22777	1.24541	0.346185	0.329534	0.385825	0.343766	1.32396	-1.30168	0.30362	0.285804	0.344418	0.265217	1.24626	0.345458	0.29181	1.2721	0.328304	0.0528953	0.95571	0.0498316	1.14778	0.165662	1.12231	0.207904	1.1101	0.232211	1	0.371318	-0.683194	0.340474	-0.580691	1.47203
	8	-1.84973	0.280117	0.324386	0.258941	0.340437	0.330495	0.314642	0.319163	0.346185	0.329534	0.385825	0.343766	-1.18491	-1.30168	0.30362	0.285804	0.344418	0.265217	0.329243	0.345458	0.29181	0.331063	0.328304	0.0528953	0.0311887	0.0498316	0.189373	0.165662	0.192652	0.207904	0.192387	0.232211	1	0.371318	0.234364	0.340474	0.34976	-1.35291
	9	1.96305	-0.696762	-0.644104	-0.667444	-0.595202	-0.596232	-0.59848	-0.607079	-0.524523	-0.552766	-0.493941	-0.542339	-1.18491	1.29543	-0.643765	-0.633643	-0.543368	-0.651991	-0.587777	-0.585484	-0.646959	-0.609973	-0.550704	-0.944903	-0.893333	-0.934936	-0.769039	-0.763389	-0.737005	-0.719841	-0.725323	-0.712568	0	1.24687	-0.683194	-0.583035	-0.580691	-1.35291
	10	-0.578808	1.257	1.29288	1.18533	1.27608	1.25722	1.22777	1.24541	1.21689	1.21183	1.26559	1.22987	0.0695229	-0.435981	1.251	1.20525	1.2322	1.18243	1.24626	1.2764	1.23058	1.2721	1.20731	1.05069	0.95571	-0.934936	1.14778	1.09471	0.192652	0.207904	0.192387	0.232211	0	1.24687	-2.51831	-2.43005	-2.44159	-0.646674
	11	-0.578808	-1.67364	-0.644104	-0.667444	-1.53084	-0.596232	-0.59848	0.319163	0.346185	0.329534	0.385825	0.343766	1.32396	-0.435981	0.30362	0.285804	-0.543368	0.265217	-0.587777	0.345458	-0.646959	-0.609973	-0.550704	0.0528953	0.0311887	0.0498316	0.189373	0.165662	0.192652	0.207904	0.192387	0.232211	0	1.24687	0.234364	0.340474	0.34976	1.47203
	12	0.692119	-0.696762	-0.644104	-0.667444	-0.595202	-0.596232	-0.59848	-0.607079	-0.524523	-0.552766	-0.493941	-0.542339	0.0695229	0.429723	0.30362	0.285804	0.344418	0.265217	0.329243	0.345458	0.29181	0.331063	0.328304	1.05069	0.95571	1.0346	0.189373	0.165662	0.192652	0.207904	0.192387	0.232211	0	0.371318	-0.683194	-0.583035	-0.580691	1.47203
	13	-1.84973	1.257	0.324386	0.258941	-1.53084	0.330495	-0.59848	1.24541	0.346185	0.329534	0.385825	0.343766	1.32396	-1.30168	0.30362	0.285804	0.344418	0.265217	-0.587777	0.345458	0.29181	0.331063	0.328304	1.05069	0.95571	1.0346	1.14778	0.165662	1.12231	0.207904	1.1101	1.17699	1	1.24687	1.15192	0.340474	0.34976	0.0595621
	14	0.692119	0.280117	0.324386	0.258941	0.340437	0.330495	0.314642	-0.607079	0.346185	0.329534	0.385825	0.343766	0.0695229	1.29543	0.30362	-0.633643	-0.543368	0.265217	-0.587777	-0.585484	-0.646959	-0.609973	-0.550704	0.0528953	0.0311887	1.0346	0.189373	0.165662	0.192652	0.207904	0.192387	0.232211	0	1.24687	0.234364	0.340474	0.34976	0.0595621
	15	-1.84973	1.257	0.324386	0.258941	-0.595202	0.330495	1.22777	1.24541	0.346185	1.21183	-0.493941	0.343766	0.0695229	-1.30168	0.30362	0.285804	1.2322	0.265217	-0.587777	0.345458	-0.646959	0.331063	-0.550704	0.0528953	0.95571	0.0498316	0.189373	0.165662	1.12231	0.207904	0.192387	1.17699	1	0.371318	1.15192	0.340474	1.28021	0.0595621
	16	-0.578808	1.257	1.29288	1.18533	1.27608	1.25722	1.22777	1.24541	1.21689	1.21183	1.26559	1.22987	0.0695229	-1.30168	1.251	1.20525	1.2322	1.18243	1.24626	1.2764	1.23058	1.2721	1.20731	1.05069	0.95571	1.0346	0.189373	1.09471	1.12231	1.13565	1.1101	1.17699	0	1.24687	1.15192	1.26398	1.28021	-1.35291
	17	1.96305	0.280117	0.324386	1.18533	1.27608	1.25722	1.22777	0.319163	0.346185	0.329534	0.385825	0.343766	-1.18491	1.29543	0.30362	0.285804	-1.43115	0.265217	0.329243	0.345458	0.29181	0.331063	0.328304	0.0528953	0.95571	0.0498316	0.189373	0.165662	0.192652	0.207904	-0.725323	0.232211	0	1.24687	1.15192	0.340474	0.34976	-0.646674
	18	-0.578808	0.280117	0.324386	0.258941	-0.595202	0.330495	0.314642	1.24541	-1.39523	-1.43507	-1.37371	-0.542339	0.0695229	-0.435981	1.251	-1.55309	-1.43115	1.18243	-1.5048	-1.51643	1.23058	-1.55101	1.20731	1.05069	0.95571	1.0346	1.14778	1.09471	-1.66666	-1.64759	-0.725323	-0.712568	1	-0.504233	-1.60075	-1.50654	-1.51114	-1.35291
	19	-0.578808	0.280117	-1.61259	-0.667444	-0.595202	-0.596232	-1.5116	0.319163	-0.524523	-1.43507	0.385825	-0.542339	0.0695229	-0.435981	0.30362	-0.633643	-1.43115	0.265217	0.329243	-1.51643	0.29181	-0.609973	-1.42971	-0.944903	0.0311887	0.0498316	0.189373	0.165662	-0.737005	-0.719841	-1.64303	0.232211	1	1.24687	-1.60075	-1.50654	-1.51114	-0.646674
	20	-0.578808	0.280117	1.29288	0.258941	-0.595202	0.330495	0.314642	-0.607079	-1.39523	0.329534	0.385825	0.343766	0.0695229	-1.30168	-0.643765	-0.633643	-0.543368	-0.651991	0.329243	0.345458	-0.646959	0.331063	-0.550704	0.0528953	0.0311887	0.0498316	0.189373	0.165662	0.192652	0.207904	0.192387	0.232211	1	-0.504233	0.234364	0.340474	0.34976	-1.35291
	21	-1.84973	0.280117	-0.644104	-0.667444	0.340437	0.330495	-0.59848	1.24541	1.21689	-0.552766	0.385825	0.343766	-1.18491	-1.30168	0.30362	-0.633643	-0.543368	-0.651991	0.329243	0.345458	0.29181	0.331063	0.328304	0.0528953	0.0311887	0.0498316	0.189373	0.165662	0.192652	0.207904	0.192387	0.232211	1	0.371318	0.234364	0.340474	-0.580691	0.765798
	22	-0.578808	-0.696762	-0.644104	-0.667444	-0.595202	-0.596232	-0.59848	0.319163	0.346185	0.329534	0.385825	0.343766	0.0695229	-0.435981	-0.643765	-0.633643	-0.543368	-0.651991	-0.587777	-0.585484	-0.646959	-0.609973	-0.550704	0.0528953	0.0311887	0.0498316	0.189373	0.165662	0.192652	0.207904	0.192387	0.232211	0	1.24687	-0.683194	-0.583035	-0.580691	-0.646674
	23	-1.84973	1.257	-0.644104	1.18533	1.27608	-0.596232	-1.5116	1.24541	0.346185	0.329534	-1.37371	-0.542339	0.0695229	-1.30168	-1.59115	1.20525	1.2322	-0.651991	1.24626	-0.585484	1.23058	-0.609973	-0.550704	1.05069	0.95571	1.0346	0.189373	0.165662	-0.737005	1.13565	1.1101	0.232211	1	-0.504233	1.15192	-0.583035	0.34976	-0.646674
	24	-1.84973	0.280117	0.324386	0.258941	-0.595202	0.330495	0.314642	0.319163	0.346185	0.329534	0.385825	0.343766	0.0695229	-1.30168	0.30362	0.285804	0.344418	0.265217	0.329243	0.345458	0.29181	0.331063	0.328304	0.0528953	0.0311887	0.0498316	0.189373	0.165662	0.192652	0.207904	0.192387	0.232211	1	1.24687	0.234364	-0.583035	-0.580691	-0.646674
	25	-1.84973	0.280117	0.324386	0.258941	0.340437	0.330495	0.314642	0.319163	0.346185	0.329534	0.385825	0.343766	1.32396	-1.30168	-1.59115	0.285804	-1.43115	-1.5692	-1.5048	-1.51643	-1.58573	-1.55101	-1.42971	0.0528953	0.0311887	0.0498316	0.189373	-0.763389	-0.737005	-0.719841	1.1101	1.17699	1	1.24687	0.234364	0.340474	0.34976	-1.35291
	26	0.692119	-2.65052	-1.61259	-1.59383	-1.53084	-1.52296	-1.5116	-1.53332	-1.39523	-1.43507	-1.37371	-1.42844	1.32396	-0.435981	-0.643765	-1.55309	-0.543368	-1.5692	-0.587777	-1.51643	-1.58573	-2.49204	-2.30872	0.0528953	-0.893333	-1.9197	-2.68586	-1.69244	-1.66666	-0.719841	-1.64303	-1.65735	1	-0.504233	-0.683194	-2.43005	-1.51114	0.765798
	27	-0.578808	-0.696762	0.324386	0.258941	-0.595202	0.330495	0.314642	1.24541	1.21689	0.329534	0.385825	0.343766	0.0695229	-0.435981	-0.643765	0.285804	-0.543368	-0.651991	-0.587777	-0.585484	-0.646959	0.331063	-0.550704	0.0528953	0.0311887	1.0346	1.14778	1.09471	1.12231	0.207904	1.1101	1.17699	1	1.24687	1.15192	0.340474	0.34976	1.47203
	28	1.96305	0.280117	0.324386	1.18533	1.27608	0.330495	1.22777	0.319163	0.346185	0.329534	1.26559	0.343766	-1.18491	0.429723	0.30362	1.20525	1.2322	0.265217	0.329243	0.345458	0.29181	0.331063	1.20731	1.05069	0.95571	1.0346	1.14778	1.09471	1.12231	1.13565	1.1101	1.17699	0	1.24687	1.15192	1.26398	1.28021	-0.646674
	29	-0.578808	1.257	1.29288	1.18533	1.27608	1.25722	1.22777	1.24541	1.21689	1.21183	1.26559	1.22987	1.32396	-1.30168	0.30362	1.20525	0.344418	0.265217	-0.587777	0.345458	-0.646959	-0.609973	-0.550704	1.05069	0.95571	1.0346	1.14778	0.165662	-0.737005	-0.719841	-0.725323	1.17699	0	0.371318	0.234364	0.340474	0.34976	1.47203
	30	-0.578808	0.280117	0.324386	0.258941	-0.595202	-0.596232	0.314642	-0.607079	-1.39523	-0.552766	-0.493941	-0.542339	1.32396	-1.30168	0.30362	-0.633643	-0.543368	0.265217	-0.587777	-0.585484	0.29181	0.331063	0.328304	-0.944903	0.0311887	0.0498316	0.189373	0.165662	-0.737005	-0.719841	0.192387	0.232211	1	1.24687	-0.683194	-0.583035	-0.580691	1.47203
	31	-0.578808	0.280117	-0.644104	0.258941	1.27608	0.330495	-0.59848	0.319163	-0.524523	0.329534	0.385825	1.22987	1.32396	-0.435981	1.251	0.285804	1.2322	0.265217	1.24626	0.345458	0.29181	1.2721	0.328304	1.05069	0.95571	1.0346	1.14778	1.09471	0.192652	0.207904	0.192387	1.17699	1	-0.504233	1.15192	1.26398	1.28021	-0.646674
	32	-0.578808	0.280117	0.324386	0.258941	0.340437	0.330495	0.314642	0.319163	0.346185	0.329534	0.385825	0.343766	1.32396	-0.435981	0.30362	0.285804	0.344418	0.265217	0.329243	0.345458	0.29181	0.331063	0.328304	0.0528953	0.0311887	0.0498316	0.189373	0.165662	0.192652	0.207904	0.192387	0.232211	1	1.24687	0.234364	-0.583035	0.34976	-0.646674
	33	-0.578808	0.280117	0.324386	0.258941	0.340437	0.330495	0.314642	0.319163	0.346185	0.329534	0.385825	0.343766	1.32396	-1.30168	0.30362	0.285804	0.344418	0.265217	0.329243	0.345458	0.29181	0.331063	0.328304	0.0528953	-0.893333	0.0498316	0.189373	0.165662	0.192652	0.207904	0.192387	0.232211	1	1.24687	0.234364	0.340474	-0.580691	-0.646674
	34	0.692119	0.280117	0.324386	0.258941	0.340437	0.330495	0.314642	0.319163	0.346185	0.329534	0.385825	1.22987	0.0695229	0.429723	-0.643765	0.285804	0.344418	0.265217	0.329243	0.345458	0.29181	0.331063	0.328304	1.05069	0.95571	1.0346	1.14778	1.09471	1.12231	1.13565	1.1101	0.232211	0	1.24687	1.15192	0.340474	1.28021	-0.646674
	35	-0.578808	-0.696762	-0.644104	-0.667444	-0.595202	-0.596232	-0.59848	-0.607079	-0.524523	-0.552766	-0.493941	-0.542339	0.0695229	-0.435981	-0.643765	-0.633643	-0.543368	-0.651991	-0.587777	-0.585484	-0.646959	-0.609973	-0.550704	0.0528953	0.0311887	0.0498316	-0.769039	0.165662	0.192652	0.207904	0.192387	0.232211	1	1.24687	-0.683194	-0.583035	-0.580691	-0.646674
	36	-0.578808	1.257	1.29288	1.18533	1.27608	0.330495	1.22777	0.319163	0.346185	0.329534	0.385825	1.22987	1.32396	-1.30168	0.30362	0.285804	0.344418	0.265217	0.329243	0.345458	0.29181	0.331063	0.328304	1.05069	0.95571	1.0346	1.14778	1.09471	0.192652	1.13565	1.1101	0.232211	0	1.24687	0.234364	0.340474	0.34976	0.0595621
	37	-0.578808	1.257	1.29288	1.18533	1.27608	1.25722	1.22777	1.24541	1.21689	1.21183	1.26559	1.22987	-1.18491	-0.435981	1.251	1.20525	1.2322	1.18243	1.24626	1.2764	1.23058	1.2721	1.20731	1.05069	0.95571	1.0346	1.14778	1.09471	1.12231	1.13565	1.1101	1.17699	0	-1.37978	1.15192	1.26398	1.28021	-1.35291
	38	-0.578808	-0.696762	-0.644104	-0.667444	-0.595202	-0.596232	-0.59848	-0.607079	-0.524523	-0.552766	-0.493941	0.343766	1.32396	-1.30168	-0.643765	-0.633643	-0.543368	-0.651991	-0.587777	-0.585484	-0.646959	-0.609973	-0.550704	0.0528953	0.0311887	0.0498316	-0.769039	-0.763389	-0.737005	-0.719841	-0.725323	-0.712568	1	1.24687	-1.60075	-0.583035	-0.580691	-0.646674
	39	1.96305	1.257	0.324386	0.258941	1.27608	1.25722	0.314642	-0.607079	0.346185	0.329534	-0.493941	0.343766	-1.18491	1.29543	-0.643765	0.285804	0.344418	0.265217	-0.587777	1.2764	0.29181	-0.609973	1.20731	0.0528953	0.95571	1.0346	0.189373	-0.763389	0.192652	1.13565	-0.725323	0.232211	0	0.371318	-0.683194	0.340474	0.34976	-0.646674
	40	-0.578808	-0.696762	-0.644104	1.18533	-0.595202	-0.596232	0.314642	1.24541	1.21689	1.21183	1.26559	1.22987	0.0695229	-0.435981	1.251	1.20525	0.344418	1.18243	0.329243	1.2764	1.23058	1.2721	1.20731	0.0528953	0.95571	1.0346	0.189373	0.165662	1.12231	1.13565	-0.725323	1.17699	0	-1.37978	-0.683194	1.26398	1.28021	-1.35291
	41	-0.578808	-0.696762	-0.644104	-1.59383	-1.53084	-1.52296	-1.5116	-1.53332	-0.524523	-1.43507	-1.37371	-0.542339	1.32396	-1.30168	-1.59115	-1.55309	-1.43115	-1.5692	-0.587777	-1.51643	-1.58573	-0.609973	-0.550704	0.0528953	0.0311887	0.0498316	-0.769039	-0.763389	0.192652	0.207904	0.192387	0.232211	1	1.24687	-0.683194	-0.583035	-0.580691	0.0595621
	42	-0.578808	0.280117	0.324386	0.258941	1.27608	1.25722	0.314642	0.319163	0.346185	0.329534	-0.493941	-1.42844	1.32396	0.429723	0.30362	0.285804	1.2322	0.265217	1.24626	0.345458	1.23058	0.331063	1.20731	1.05069	0.95571	1.0346	0.189373	0.165662	0.192652	0.207904	1.1101	0.232211	1	1.24687	0.234364	0.340474	-0.580691	0.765798
	43	-0.578808	-0.696762	-0.644104	-0.667444	-0.595202	-0.596232	-0.59848	-0.607079	-1.39523	-0.552766	-1.37371	-1.42844	0.0695229	-0.435981	-0.643765	0.285804	0.344418	0.265217	-0.587777	-0.585484	-0.646959	-0.609973	-0.550704	-0.944903	-0.893333	-0.934936	-0.769039	-0.763389	0.192652	0.207904	0.192387	0.232211	0	-1.37978	-0.683194	-0.583035	-1.51114	0.0595621
	44	-0.578808	0.280117	0.324386	0.258941	0.340437	0.330495	0.314642	0.319163	0.346185	0.329534	0.385825	0.343766	0.0695229	-0.435981	0.30362	0.285804	0.344418	0.265217	0.329243	0.345458	0.29181	0.331063	0.328304	0.0528953	0.0311887	0.0498316	0.189373	0.165662	0.192652	0.207904	0.192387	0.232211	1	1.24687	0.234364	0.340474	0.34976	-0.646674
	45	0.692119	-0.696762	-0.644104	-0.667444	-0.595202	-0.596232	-0.59848	0.319163	-0.524523	0.329534	0.385825	0.343766	1.32396	-0.435981	0.30362	-0.633643	-1.43115	0.265217	-0.587777	0.345458	-0.646959	-0.609973	0.328304	0.0528953	0.0311887	0.0498316	0.189373	0.165662	0.192652	0.207904	0.192387	0.232211	0	1.24687	-0.683194	0.340474	-0.580691	0.0595621
	46	0.692119	0.280117	0.324386	0.258941	0.340437	0.330495	0.314642	0.319163	0.346185	0.329534	0.385825	0.343766	1.32396	0.429723	0.30362	0.285804	0.344418	0.265217	0.329243	0.345458	0.29181	0.331063	0.328304	0.0528953	0.0311887	0.0498316	0.189373	0.165662	0.192652	0.207904	0.192387	0.232211	0	1.24687	0.234364	0.340474	0.34976	0.0595621
	47	-0.578808	0.280117	1.29288	1.18533	1.27608	0.330495	1.22777	0.319163	-0.524523	1.21183	0.385825	0.343766	1.32396	-1.30168	0.30362	0.285804	0.344418	1.18243	1.24626	1.2764	1.23058	1.2721	0.328304	1.05069	0.95571	1.0346	1.14778	1.09471	0.192652	0.207904	0.192387	0.232211	0	0.371318	0.234364	0.340474	0.34976	1.47203
	48	0.692119	0.280117	0.324386	0.258941	0.340437	0.330495	0.314642	0.319163	0.346185	0.329534	-0.493941	-0.542339	1.32396	1.29543	1.251	1.20525	1.2322	1.18243	0.329243	0.345458	-0.646959	0.331063	0.328304	1.05069	0.95571	1.0346	0.189373	0.165662	-0.737005	0.207904	-0.725323	-0.712568	0	0.371318	0.234364	0.340474	0.34976	0.0595621
	49	-0.578808	-0.696762	-0.644104	-0.667444	-0.595202	-0.596232	-0.59848	-0.607079	1.21689	-2.31737	-0.493941	-0.542339	1.32396	-1.30168	-2.53853	-0.633643	-0.543368	-0.651991	-0.587777	-0.585484	-0.646959	-0.609973	-0.550704	1.05069	0.95571	1.0346	1.14778	1.09471	0.192652	0.207904	0.192387	0.232211	1	1.24687	-0.683194	-0.583035	-0.580691	1.47203
	50	-0.578808	0.280117	0.324386	0.258941	0.340437	0.330495	0.314642	1.24541	1.21689	1.21183	1.26559	1.22987	1.32396	-1.30168	1.251	1.20525	1.2322	1.18243	1.24626	1.2764	1.23058	1.2721	1.20731	1.05069	0.95571	1.0346	1.14778	1.09471	0.192652	0.207904	0.192387	0.232211	1	1.24687	0.234364	0.340474	0.34976	0.0595621
	51	0.692119	0.280117	0.324386	-0.667444	-0.595202	-0.596232	-0.59848	0.319163	0.346185	0.329534	0.385825	0.343766	1.32396	-0.435981	0.30362	0.285804	0.344418	0.265217	-0.587777	-0.585484	-0.646959	-0.609973	-0.550704	0.0528953	0.0311887	0.0498316	0.189373	0.165662	0.192652	0.207904	0.192387	0.232211	0	-1.37978	0.234364	0.340474	0.34976	0.765798
	52	-0.578808	0.280117	-0.644104	0.258941	0.340437	0.330495	0.314642	0.319163	0.346185	0.329534	0.385825	0.343766	0.0695229	-1.30168	0.30362	0.285804	0.344418	0.265217	0.329243	0.345458	0.29181	0.331063	0.328304	0.0528953	0.0311887	0.0498316	0.189373	0.165662	0.192652	0.207904	0.192387	0.232211	1	1.24687	-0.683194	-0.583035	-0.580691	-1.35291
	53	-0.578808	0.280117	0.324386	0.258941	0.340437	0.330495	-0.59848	-1.53332	-0.524523	-1.43507	-1.37371	-1.42844	1.32396	-0.435981	-0.643765	0.285804	0.344418	0.265217	-0.587777	0.345458	-0.646959	0.331063	0.328304	0.0528953	0.95571	1.0346	0.189373	0.165662	0.192652	1.13565	-1.64303	0.232211	0	0.371318	-1.60075	-2.43005	-2.44159	-0.646674
	54	-0.578808	1.257	1.29288	0.258941	1.27608	1.25722	0.314642	1.24541	1.21689	1.21183	1.26559	1.22987	0.0695229	-0.435981	1.251	1.20525	1.2322	1.18243	1.24626	1.2764	1.23058	1.2721	1.20731	1.05069	0.95571	1.0346	1.14778	0.165662	1.12231	1.13565	1.1101	1.17699	1	1.24687	1.15192	1.26398	1.28021	-0.646674
	55	-0.578808	0.280117	0.324386	0.258941	-0.595202	0.330495	0.314642	-0.607079	-0.524523	-0.552766	0.385825	0.343766	1.32396	-1.30168	0.30362	0.285804	0.344418	0.265217	0.329243	-0.585484	0.29181	0.331063	-0.550704	0.0528953	0.0311887	0.0498316	-0.769039	0.165662	-0.737005	0.207904	-0.725323	-0.712568	1	1.24687	0.234364	-0.583035	0.34976	0.765798
	56	-0.578808	-0.696762	0.324386	-0.667444	-0.595202	-0.596232	-0.59848	-0.607079	-0.524523	-0.552766	-0.493941	-0.542339	-1.18491	-0.435981	-0.643765	0.285804	-0.543368	0.265217	1.24626	1.2764	1.23058	0.331063	-0.550704	0.0528953	-0.893333	0.0498316	-0.769039	0.165662	0.192652	1.13565	0.192387	1.17699	0	1.24687	-0.683194	0.340474	-0.580691	-0.646674
	57	-0.578808	1.257	1.29288	1.18533	1.27608	1.25722	1.22777	1.24541	1.21689	1.21183	1.26559	1.22987	-1.18491	-0.435981	1.251	1.20525	1.2322	1.18243	1.24626	1.2764	1.23058	1.2721	1.20731	1.05069	0.95571	1.0346	1.14778	1.09471	1.12231	1.13565	1.1101	1.17699	1	1.24687	1.15192	1.26398	1.28021	0.0595621
	58	-0.578808	-0.696762	0.324386	0.258941	0.340437	0.330495	0.314642	0.319163	-0.524523	0.329534	0.385825	0.343766	0.0695229	-0.435981	0.30362	0.285804	0.344418	1.18243	1.24626	0.345458	0.29181	0.331063	0.328304	0.0528953	0.0311887	0.0498316	0.189373	1.09471	1.12231	-0.719841	0.192387	0.232211	0	1.24687	0.234364	0.340474	0.34976	0.765798
	59	-0.578808	-0.696762	-0.644104	-0.667444	-0.595202	-0.596232	-0.59848	0.319163	0.346185	0.329534	0.385825	0.343766	1.32396	-1.30168	0.30362	0.285804	0.344418	0.265217	0.329243	0.345458	0.29181	-0.609973	0.328304	1.05069	0.95571	1.0346	1.14778	1.09471	1.12231	1.13565	0.192387	1.17699	1	1.24687	-1.60075	-1.50654	-1.51114	-0.646674
	60	-0.578808	0.280117	0.324386	0.258941	0.340437	0.330495	0.314642	0.319163	0.346185	0.329534	0.385825	0.343766	1.32396	-1.30168	0.30362	0.285804	0.344418	0.265217	-0.587777	-0.585484	-0.646959	-0.609973	-0.550704	0.0528953	0.0311887	0.0498316	0.189373	0.165662	1.12231	1.13565	1.1101	1.17699	1	1.24687	1.15192	1.26398	1.28021	0.0595621
	61	-0.578808	1.257	1.29288	1.18533	1.27608	1.25722	1.22777	1.24541	1.21689	1.21183	1.26559	1.22987	0.0695229	-1.30168	1.251	1.20525	1.2322	1.18243	1.24626	1.2764	1.23058	1.2721	1.20731	1.05069	0.95571	1.0346	1.14778	1.09471	1.12231	1.13565	1.1101	1.17699	1	0.371318	1.15192	1.26398	1.28021	0.0595621
	62	-0.578808	-1.67364	-1.61259	-1.59383	-1.53084	-1.52296	-1.5116	-2.45956	-2.26594	-2.31737	-2.25347	-2.31455	1.32396	-0.435981	-2.53853	-2.47254	-2.31894	-2.48641	-2.42182	-2.44737	-2.5245	-2.49204	-2.30872	-2.9405	-2.74238	-2.90447	-2.68586	-2.62149	-2.59632	-2.57533	-2.56074	-2.60213	0	1.24687	-2.51831	-2.43005	-2.44159	0.0595621
	63	-0.578808	0.280117	0.324386	0.258941	0.340437	0.330495	0.314642	0.319163	0.346185	0.329534	0.385825	0.343766	0.0695229	-0.435981	0.30362	0.285804	0.344418	0.265217	0.329243	0.345458	0.29181	0.331063	0.328304	0.0528953	0.0311887	0.0498316	0.189373	0.165662	-0.737005	-0.719841	-0.725323	0.232211	0	-1.37978	1.15192	0.340474	1.28021	1.47203
	64	-0.578808	0.280117	-0.644104	0.258941	0.340437	0.330495	0.314642	-0.607079	0.346185	0.329534	-0.493941	-0.542339	0.0695229	-0.435981	-0.643765	0.285804	0.344418	-0.651991	0.329243	0.345458	-0.646959	0.331063	0.328304	-0.944903	0.0311887	0.0498316	-0.769039	0.165662	0.192652	0.207904	-0.725323	0.232211	1	-1.37978	0.234364	0.340474	-0.580691	1.47203
	65	0.692119	1.257	1.29288	1.18533	1.27608	1.25722	1.22777	0.319163	0.346185	1.21183	1.26559	1.22987	0.0695229	-0.435981	0.30362	1.20525	1.2322	1.18243	1.24626	0.345458	0.29181	0.331063	0.328304	1.05069	0.95571	0.0498316	0.189373	0.165662	0.192652	0.207904	0.192387	0.232211	0	1.24687	1.15192	0.340474	0.34976	-0.646674
	66	-0.578808	0.280117	-0.644104	-0.667444	-0.595202	-0.596232	-0.59848	-0.607079	-0.524523	-0.552766	0.385825	0.343766	0.0695229	-0.435981	0.30362	0.285804	-0.543368	-0.651991	-0.587777	-0.585484	-0.646959	-1.55101	-0.550704	-0.944903	-0.893333	0.0498316	0.189373	0.165662	-0.737005	-0.719841	0.192387	0.232211	1	-1.37978	-0.683194	-0.583035	-0.580691	1.47203
	67	-0.578808	1.257	1.29288	1.18533	1.27608	1.25722	1.22777	1.24541	1.21689	1.21183	1.26559	1.22987	0.0695229	-0.435981	1.251	1.20525	1.2322	1.18243	1.24626	1.2764	1.23058	1.2721	1.20731	0.0528953	0.95571	0.0498316	0.189373	0.165662	1.12231	1.13565	1.1101	1.17699	0	1.24687	1.15192	1.26398	1.28021	0.765798
	68	-0.578808	0.280117	-0.644104	0.258941	0.340437	0.330495	-0.59848	0.319163	0.346185	-0.552766	0.385825	0.343766	0.0695229	-0.435981	0.30362	-0.633643	0.344418	0.265217	0.329243	-0.585484	0.29181	0.331063	0.328304	0.0528953	0.0311887	0.0498316	-0.769039	0.165662	0.192652	0.207904	-0.725323	0.232211	1	0.371318	0.234364	0.340474	0.34976	-1.35291
	69	-0.578808	-0.696762	-0.644104	-1.59383	-0.595202	-0.596232	-0.59848	-0.607079	-0.524523	-1.43507	-0.493941	-0.542339	-1.18491	-0.435981	-0.643765	0.285804	0.344418	0.265217	-0.587777	-0.585484	0.29181	0.331063	0.328304	-0.944903	0.0311887	0.0498316	-0.769039	-0.763389	0.192652	0.207904	-0.725323	-0.712568	0	-1.37978	-0.683194	-1.50654	-1.51114	0.765798
	70	1.96305	0.280117	0.324386	1.18533	0.340437	0.330495	0.314642	1.24541	0.346185	0.329534	0.385825	1.22987	-1.18491	1.29543	1.251	0.285804	0.344418	0.265217	1.24626	0.345458	-0.646959	0.331063	0.328304	1.05069	0.0311887	1.0346	0.189373	0.165662	1.12231	-0.719841	-0.725323	0.232211	0	1.24687	0.234364	0.340474	-0.580691	-0.646674
	71	-0.578808	0.280117	0.324386	0.258941	0.340437	0.330495	1.22777	-0.607079	0.346185	-0.552766	0.385825	-0.542339	1.32396	-0.435981	0.30362	0.285804	0.344418	1.18243	-0.587777	0.345458	-0.646959	0.331063	0.328304	0.0528953	0.0311887	0.0498316	0.189373	1.09471	-0.737005	0.207904	-0.725323	0.232211	1	1.24687	1.15192	1.26398	1.28021	1.47203
	72	-0.578808	0.280117	0.324386	0.258941	0.340437	0.330495	0.314642	0.319163	0.346185	0.329534	0.385825	0.343766	0.0695229	-1.30168	0.30362	0.285804	0.344418	0.265217	0.329243	0.345458	0.29181	0.331063	0.328304	0.0528953	0.0311887	0.0498316	0.189373	0.165662	0.192652	0.207904	0.192387	0.232211	1	1.24687	0.234364	0.340474	0.34976	-0.646674
	73	-0.578808	1.257	1.29288	1.18533	1.27608	1.25722	0.314642	1.24541	1.21689	1.21183	1.26559	1.22987	0.0695229	-0.435981	0.30362	0.285804	0.344418	0.265217	0.329243	0.345458	0.29181	0.331063	0.328304	1.05069	0.95571	1.0346	-0.769039	1.09471	0.192652	1.13565	1.1101	1.17699	1	0.371318	1.15192	1.26398	1.28021	-0.646674
	74	0.692119	0.280117	0.324386	0.258941	-0.595202	1.25722	1.22777	0.319163	0.346185	0.329534	0.385825	0.343766	-1.18491	-0.435981	0.30362	0.285804	0.344418	1.18243	0.329243	-1.51643	-0.646959	0.331063	-0.550704	1.05069	0.95571	0.0498316	0.189373	0.165662	0.192652	0.207904	-0.725323	-0.712568	0	1.24687	0.234364	0.340474	1.28021	-1.35291
	75	-0.578808	0.280117	0.324386	0.258941	0.340437	0.330495	0.314642	1.24541	-0.524523	-0.552766	-0.493941	-0.542339	1.32396	-1.30168	0.30362	0.285804	0.344418	0.265217	0.329243	0.345458	0.29181	0.331063	0.328304	0.0528953	0.0311887	0.0498316	0.189373	0.165662	0.192652	0.207904	0.192387	0.232211	0	1.24687	0.234364	0.340474	0.34976	1.47203
	76	-0.578808	0.280117	0.324386	0.258941	0.340437	0.330495	0.314642	0.319163	0.346185	0.329534	0.385825	0.343766	1.32396	-0.435981	0.30362	0.285804	-0.543368	0.265217	0.329243	0.345458	0.29181	0.331063	0.328304	-0.944903	0.0311887	0.0498316	0.189373	0.165662	0.192652	0.207904	0.192387	-0.712568	1	1.24687	0.234364	0.340474	-0.580691	1.47203
	77	-1.84973	0.280117	0.324386	0.258941	0.340437	0.330495	0.314642	0.319163	0.346185	0.329534	0.385825	0.343766	-1.18491	1.29543	0.30362	0.285804	0.344418	0.265217	0.329243	0.345458	0.29181	0.331063	0.328304	1.05069	0.95571	1.0346	1.14778	1.09471	0.192652	0.207904	0.192387	0.232211	0	-1.37978	1.15192	1.26398	1.28021	1.47203
	78	-0.578808	1.257	1.29288	1.18533	1.27608	1.25722	1.22777	1.24541	1.21689	1.21183	1.26559	1.22987	-1.18491	-0.435981	1.251	1.20525	1.2322	1.18243	1.24626	1.2764	1.23058	1.2721	1.20731	1.05069	0.95571	1.0346	1.14778	1.09471	1.12231	1.13565	1.1101	1.17699	0	0.371318	1.15192	1.26398	1.28021	-1.35291
	79	-0.578808	-2.65052	-2.58108	-2.52021	-2.46648	-2.44969	-2.42473	-2.45956	-2.26594	-2.31737	-2.25347	-2.31455	1.32396	1.29543	-2.53853	-2.47254	-2.31894	-2.48641	-2.42182	-2.44737	-2.5245	-2.49204	-2.30872	-2.9405	-2.74238	-2.90447	-2.68586	-2.62149	-2.59632	-2.57533	-2.56074	-2.60213	0	1.24687	-2.51831	-2.43005	-2.44159	1.47203
	80	-0.578808	1.257	1.29288	1.18533	1.27608	1.25722	1.22777	1.24541	1.21689	1.21183	1.26559	1.22987	0.0695229	-0.435981	1.251	1.20525	1.2322	1.18243	1.24626	1.2764	1.23058	1.2721	1.20731	1.05069	0.95571	1.0346	1.14778	1.09471	1.12231	1.13565	1.1101	1.17699	1	0.371318	1.15192	1.26398	1.28021	-0.646674
	81	-0.578808	-0.696762	-0.644104	-0.667444	-0.595202	-0.596232	-0.59848	-0.607079	-0.524523	-0.552766	-0.493941	-0.542339	0.0695229	-1.30168	-0.643765	-0.633643	-0.543368	-0.651991	-0.587777	-0.585484	-0.646959	-0.609973	-0.550704	-0.944903	-0.893333	-0.934936	-0.769039	-0.763389	0.192652	0.207904	0.192387	0.232211	0	-1.37978	0.234364	-0.583035	-0.580691	-1.35291
	82	-0.578808	-0.696762	-0.644104	-0.667444	-0.595202	-0.596232	-0.59848	-0.607079	-0.524523	-0.552766	-0.493941	-0.542339	0.0695229	-1.30168	0.30362	-0.633643	-0.543368	0.265217	-0.587777	-0.585484	-0.646959	0.331063	1.20731	1.05069	0.95571	1.0346	1.14778	1.09471	0.192652	1.13565	1.1101	0.232211	0	-0.504233	-0.683194	-0.583035	-0.580691	-1.35291
	83	-0.578808	0.280117	1.29288	1.18533	0.340437	0.330495	1.22777	1.24541	1.21689	1.21183	1.26559	1.22987	1.32396	-1.30168	0.30362	0.285804	0.344418	0.265217	0.329243	-0.585484	-0.646959	-0.609973	-0.550704	1.05069	0.95571	1.0346	1.14778	1.09471	1.12231	1.13565	1.1101	1.17699	1	0.371318	1.15192	1.26398	1.28021	0.765798
	84	-0.578808	0.280117	0.324386	0.258941	0.340437	0.330495	0.314642	0.319163	0.346185	0.329534	0.385825	0.343766	1.32396	-0.435981	0.30362	0.285804	0.344418	0.265217	0.329243	0.345458	0.29181	0.331063	0.328304	0.0528953	0.0311887	0.0498316	0.189373	0.165662	0.192652	0.207904	0.192387	0.232211	0	1.24687	0.234364	0.340474	0.34976	-1.35291
	85	-0.578808	0.280117	0.324386	1.18533	1.27608	0.330495	1.22777	0.319163	0.346185	1.21183	0.385825	1.22987	0.0695229	-0.435981	0.30362	1.20525	1.2322	0.265217	0.329243	1.2764	0.29181	1.2721	1.20731	1.05069	0.95571	1.0346	1.14778	1.09471	0.192652	1.13565	1.1101	1.17699	0	1.24687	1.15192	0.340474	0.34976	0.765798
	86	-0.578808	1.257	1.29288	1.18533	1.27608	1.25722	1.22777	1.24541	1.21689	1.21183	1.26559	1.22987	0.0695229	-0.435981	1.251	1.20525	1.2322	1.18243	1.24626	1.2764	1.23058	1.2721	1.20731	1.05069	0.95571	1.0346	1.14778	1.09471	1.12231	1.13565	1.1101	1.17699	1	1.24687	1.15192	1.26398	1.28021	-0.646674
	87	-0.578808	-0.696762	0.324386	1.18533	0.340437	-0.596232	-0.59848	0.319163	-0.524523	0.329534	-0.493941	0.343766	0.0695229	-0.435981	-0.643765	0.285804	-0.543368	0.265217	0.329243	-0.585484	0.29181	-0.609973	0.328304	0.0528953	0.0311887	0.0498316	-0.769039	-0.763389	0.192652	0.207904	-1.64303	-0.712568	0	-1.37978	-1.60075	-1.50654	-1.51114	-0.646674
	88	0.692119	-0.696762	-0.644104	-0.667444	-0.595202	-0.596232	-0.59848	0.319163	-0.524523	-0.552766	-0.493941	-0.542339	0.0695229	1.29543	-0.643765	0.285804	-0.543368	-0.651991	-0.587777	-0.585484	-0.646959	-0.609973	-0.550704	0.0528953	0.0311887	0.0498316	0.189373	0.165662	0.192652	0.207904	0.192387	0.232211	0	1.24687	-0.683194	0.340474	-0.580691	0.765798
	89	-0.578808	-0.696762	-0.644104	-0.667444	-0.595202	-0.596232	-0.59848	-0.607079	-0.524523	-0.552766	-0.493941	-0.542339	1.32396	-0.435981	0.30362	0.285804	0.344418	-0.651991	0.329243	0.345458	0.29181	1.2721	1.20731	1.05069	0.95571	1.0346	0.189373	0.165662	-0.737005	-0.719841	0.192387	0.232211	1	1.24687	-0.683194	0.340474	-0.580691	0.0595621
	90	-0.578808	0.280117	0.324386	1.18533	0.340437	0.330495	0.314642	1.24541	1.21689	1.21183	1.26559	1.22987	0.0695229	-0.435981	0.30362	0.285804	0.344418	0.265217	0.329243	0.345458	0.29181	0.331063	0.328304	0.0528953	0.0311887	0.0498316	0.189373	0.165662	0.192652	0.207904	0.192387	0.232211	0	-1.37978	0.234364	0.340474	0.34976	0.0595621
	91	-0.578808	1.257	1.29288	1.18533	1.27608	1.25722	1.22777	-1.53332	1.21689	1.21183	1.26559	1.22987	0.0695229	-0.435981	0.30362	0.285804	1.2322	0.265217	0.329243	-0.585484	-0.646959	0.331063	0.328304	1.05069	0.95571	1.0346	1.14778	1.09471	0.192652	0.207904	1.1101	1.17699	0	1.24687	-0.683194	-0.583035	-0.580691	-1.35291
	92	1.96305	1.257	0.324386	0.258941	0.340437	1.25722	0.314642	0.319163	0.346185	0.329534	0.385825	0.343766	0.0695229	1.29543	1.251	0.285804	0.344418	0.265217	0.329243	0.345458	0.29181	0.331063	0.328304	0.0528953	0.0311887	0.0498316	0.189373	0.165662	0.192652	0.207904	0.192387	0.232211	0	1.24687	0.234364	0.340474	0.34976	-0.646674
	93	-0.578808	1.257	1.29288	1.18533	1.27608	1.25722	1.22777	1.24541	1.21689	1.21183	1.26559	1.22987	-1.18491	0.429723	1.251	1.20525	1.2322	1.18243	1.24626	1.2764	1.23058	1.2721	1.20731	1.05069	0.95571	1.0346	1.14778	1.09471	1.12231	1.13565	1.1101	1.17699	0	1.24687	1.15192	1.26398	1.28021	0.765798
	94	-0.578808	1.257	1.29288	1.18533	1.27608	1.25722	1.22777	1.24541	1.21689	0.329534	0.385825	0.343766	0.0695229	-0.435981	0.30362	1.20525	1.2322	1.18243	0.329243	0.345458	0.29181	1.2721	1.20731	1.05069	0.0311887	0.0498316	0.189373	1.09471	1.12231	0.207904	0.192387	0.232211	0	1.24687	0.234364	1.26398	0.34976	-1.35291
	95	-1.84973	1.257	-0.644104	-0.667444	1.27608	1.25722	-0.59848	-1.53332	-0.524523	0.329534	0.385825	-0.542339	-1.18491	-1.30168	0.30362	0.285804	0.344418	0.265217	0.329243	-0.585484	0.29181	-0.609973	0.328304	1.05069	0.95571	1.0346	1.14778	1.09471	-0.737005	0.207904	0.192387	-1.65735	1	1.24687	1.15192	1.26398	1.28021	-1.35291
	96	0.692119	-0.696762	-0.644104	-0.667444	-0.595202	-0.596232	-0.59848	-0.607079	-0.524523	-0.552766	-0.493941	-0.542339	0.0695229	1.29543	1.251	1.20525	1.2322	1.18243	0.329243	0.345458	1.23058	1.2721	1.20731	0.0528953	0.0311887	0.0498316	0.189373	0.165662	1.12231	-0.719841	0.192387	0.232211	0	1.24687	-1.60075	-1.50654	-1.51114	-1.35291
	97	1.96305	0.280117	0.324386	0.258941	0.340437	0.330495	0.314642	0.319163	0.346185	0.329534	0.385825	0.343766	1.32396	1.29543	1.251	1.20525	0.344418	0.265217	0.329243	0.345458	1.23058	0.331063	1.20731	1.05069	0.95571	1.0346	0.189373	0.165662	-0.737005	0.207904	-0.725323	0.232211	0	-1.37978	1.15192	0.340474	0.34976	-0.646674
	98	-0.578808	-0.696762	-0.644104	-0.667444	-0.595202	-0.596232	-0.59848	-0.607079	-0.524523	-0.552766	-0.493941	-0.542339	1.32396	-1.30168	-0.643765	-0.633643	-0.543368	-0.651991	-0.587777	-0.585484	-0.646959	-0.609973	-0.550704	-0.944903	-0.893333	-0.934936	-0.769039	-0.763389	-0.737005	-0.719841	-0.725323	-0.712568	1	1.24687	-0.683194	-0.583035	-0.580691	0.0595621
	99	-0.578808	0.280117	1.29288	0.258941	1.27608	0.330495	1.22777	0.319163	1.21689	1.21183	1.26559	0.343766	0.0695229	-0.435981	1.251	1.20525	1.2322	1.18243	0.329243	1.2764	1.23058	1.2721	1.20731	1.05069	0.95571	0.0498316	1.14778	0.165662	1.12231	0.207904	0.192387	1.17699	0	1.24687	1.15192	1.26398	1.28021	-0.646674
	100	-0.578808	1.257	1.29288	1.18533	1.27608	1.25722	1.22777	0.319163	1.21689	1.21183	1.26559	1.22987	0.0695229	-0.435981	0.30362	1.20525	0.344418	0.265217	0.329243	1.2764	0.29181	1.2721	1.20731	1.05069	0.95571	1.0346	1.14778	1.09471	0.192652	1.13565	1.1101	0.232211	0	-1.37978	1.15192	1.26398	1.28021	1.47203
	101	-0.578808	1.257	1.29288	1.18533	1.27608	1.25722	1.22777	1.24541	1.21689	1.21183	1.26559	1.22987	0.0695229	-0.435981	1.251	1.20525	1.2322	1.18243	1.24626	1.2764	1.23058	1.2721	1.20731	1.05069	0.95571	1.0346	1.14778	1.09471	1.12231	1.13565	1.1101	1.17699	0	1.24687	1.15192	1.26398	1.28021	-0.646674
	102	-0.578808	-0.696762	-0.644104	-0.667444	-0.595202	-0.596232	-0.59848	-0.607079	-0.524523	-0.552766	-0.493941	-0.542339	0.0695229	-0.435981	-0.643765	-0.633643	-0.543368	-0.651991	-0.587777	-0.585484	-0.646959	-0.609973	-0.550704	-0.944903	-0.893333	-0.934936	-0.769039	-0.763389	-0.737005	-0.719841	-0.725323	-0.712568	0	1.24687	-0.683194	-0.583035	-0.580691	0.0595621
	103	-0.578808	-1.67364	-1.61259	-0.667444	-1.53084	-1.52296	-1.5116	0.319163	0.346185	-0.552766	-0.493941	-0.542339	1.32396	-0.435981	-1.59115	-1.55309	-1.43115	-1.5692	-2.42182	-2.44737	-2.5245	-2.49204	-1.42971	0.0528953	0.0311887	0.0498316	0.189373	0.165662	-0.737005	-0.719841	-0.725323	-0.712568	1	1.24687	-2.51831	-2.43005	-2.44159	0.0595621
	104	0.692119	0.280117	0.324386	-0.667444	0.340437	0.330495	0.314642	0.319163	0.346185	0.329534	-0.493941	-0.542339	1.32396	1.29543	0.30362	0.285804	0.344418	-0.651991	-0.587777	0.345458	0.29181	-0.609973	0.328304	1.05069	0.0311887	0.0498316	0.189373	1.09471	1.12231	0.207904	1.1101	1.17699	1	1.24687	-0.683194	-0.583035	-0.580691	0.765798
	105	1.96305	-0.696762	-0.644104	-0.667444	-0.595202	-0.596232	-0.59848	-0.607079	-0.524523	-0.552766	-0.493941	-0.542339	-1.18491	1.29543	-0.643765	-0.633643	-0.543368	-0.651991	-0.587777	-0.585484	-0.646959	-0.609973	-0.550704	-0.944903	-0.893333	-0.934936	-0.769039	-0.763389	-0.737005	-0.719841	-0.725323	-0.712568	0	-1.37978	-0.683194	-0.583035	-0.580691	0.0595621
	106	0.692119	0.280117	-0.644104	-0.667444	0.340437	0.330495	0.314642	0.319163	0.346185	1.21183	0.385825	0.343766	-1.18491	0.429723	0.30362	1.20525	0.344418	-0.651991	-0.587777	-0.585484	0.29181	1.2721	1.20731	1.05069	0.95571	1.0346	0.189373	1.09471	1.12231	1.13565	-0.725323	-0.712568	0	-1.37978	1.15192	1.26398	1.28021	0.0595621
	107	-1.84973	-0.696762	-0.644104	-0.667444	-0.595202	-0.596232	-0.59848	-0.607079	-0.524523	0.329534	0.385825	-1.42844	0.0695229	-1.30168	-0.643765	-1.55309	-0.543368	-0.651991	-0.587777	-0.585484	-1.58573	0.331063	-0.550704	0.0528953	0.0311887	0.0498316	-0.769039	-0.763389	-0.737005	0.207904	0.192387	0.232211	1	1.24687	-1.60075	-0.583035	-0.580691	-0.646674
	108	1.96305	0.280117	0.324386	0.258941	0.340437	0.330495	0.314642	0.319163	-0.524523	0.329534	0.385825	0.343766	-1.18491	1.29543	-0.643765	0.285804	0.344418	0.265217	-0.587777	0.345458	0.29181	-0.609973	-0.550704	0.0528953	0.0311887	0.0498316	0.189373	-0.763389	0.192652	0.207904	0.192387	0.232211	0	-1.37978	0.234364	-0.583035	-0.580691	-1.35291
	109	-0.578808	0.280117	0.324386	0.258941	0.340437	0.330495	0.314642	-0.607079	-1.39523	0.329534	0.385825	0.343766	1.32396	-0.435981	0.30362	0.285804	0.344418	0.265217	0.329243	0.345458	0.29181	0.331063	0.328304	0.0528953	0.0311887	0.0498316	0.189373	0.165662	0.192652	0.207904	0.192387	0.232211	1	1.24687	-0.683194	-0.583035	-0.580691	1.47203
	110	-1.84973	0.280117	0.324386	0.258941	0.340437	0.330495	0.314642	-0.607079	0.346185	0.329534	0.385825	0.343766	0.0695229	-1.30168	0.30362	0.285804	0.344418	0.265217	0.329243	0.345458	0.29181	0.331063	0.328304	1.05069	0.95571	1.0346	1.14778	1.09471	0.192652	1.13565	0.192387	0.232211	1	-0.504233	0.234364	0.340474	0.34976	-0.646674
	111	-0.578808	1.257	0.324386	0.258941	0.340437	-0.596232	0.314642	0.319163	0.346185	1.21183	1.26559	1.22987	1.32396	-1.30168	-0.643765	0.285804	-0.543368	-0.651991	-0.587777	-0.585484	0.29181	-0.609973	0.328304	0.0528953	0.0311887	0.0498316	0.189373	-0.763389	0.192652	0.207904	0.192387	-0.712568	1	-1.37978	-0.683194	-0.583035	-0.580691	1.47203
	112	-0.578808	0.280117	1.29288	0.258941	1.27608	1.25722	1.22777	0.319163	0.346185	0.329534	0.385825	1.22987	0.0695229	-0.435981	1.251	1.20525	1.2322	1.18243	1.24626	1.2764	1.23058	1.2721	1.20731	0.0528953	0.0311887	0.0498316	0.189373	0.165662	1.12231	1.13565	1.1101	1.17699	0	1.24687	0.234364	-0.583035	-0.580691	0.0595621
	113	-0.578808	0.280117	0.324386	0.258941	0.340437	0.330495	0.314642	0.319163	0.346185	0.329534	0.385825	-0.542339	-1.18491	0.429723	0.30362	0.285804	0.344418	0.265217	0.329243	0.345458	0.29181	0.331063	0.328304	0.0528953	0.0311887	0.0498316	0.189373	0.165662	0.192652	0.207904	0.192387	0.232211	0	-1.37978	1.15192	0.340474	1.28021	0.765798
	114	-0.578808	0.280117	0.324386	0.258941	0.340437	0.330495	0.314642	0.319163	0.346185	0.329534	0.385825	0.343766	-1.18491	-1.30168	0.30362	0.285804	0.344418	0.265217	0.329243	0.345458	0.29181	0.331063	0.328304	0.0528953	0.0311887	0.0498316	0.189373	0.165662	0.192652	0.207904	0.192387	0.232211	1	0.371318	-0.683194	-0.583035	-0.580691	-0.646674
	115	-0.578808	1.257	1.29288	1.18533	1.27608	1.25722	1.22777	1.24541	1.21689	1.21183	1.26559	1.22987	1.32396	-1.30168	1.251	1.20525	1.2322	1.18243	1.24626	1.2764	1.23058	1.2721	1.20731	1.05069	0.95571	1.0346	1.14778	1.09471	1.12231	1.13565	1.1101	1.17699	1	1.24687	1.15192	1.26398	1.28021	-1.35291
	116	-1.84973	0.280117	0.324386	0.258941	0.340437	0.330495	0.314642	0.319163	0.346185	0.329534	0.385825	0.343766	0.0695229	1.29543	0.30362	0.285804	0.344418	0.265217	0.329243	0.345458	0.29181	0.331063	0.328304	0.0528953	0.0311887	0.0498316	0.189373	0.165662	0.192652	0.207904	0.192387	0.232211	0	0.371318	0.234364	-0.583035	0.34976	-1.35291
	117	-0.578808	0.280117	-0.644104	-0.667444	-0.595202	-0.596232	-0.59848	0.319163	1.21689	0.329534	1.26559	0.343766	1.32396	-0.435981	-0.643765	-0.633643	-1.43115	-1.5692	-0.587777	-0.585484	-1.58573	0.331063	-0.550704	0.0528953	0.0311887	0.0498316	0.189373	0.165662	-1.66666	0.207904	-1.64303	-1.65735	1	0.371318	0.234364	0.340474	0.34976	1.47203
	118	-0.578808	0.280117	0.324386	0.258941	0.340437	0.330495	0.314642	-0.607079	-0.524523	-0.552766	-0.493941	-0.542339	1.32396	-1.30168	-0.643765	-0.633643	-0.543368	-0.651991	-0.587777	-0.585484	-0.646959	-0.609973	-0.550704	0.0528953	0.0311887	0.0498316	0.189373	0.165662	0.192652	0.207904	0.192387	0.232211	0	1.24687	-0.683194	-0.583035	-0.580691	1.47203
	119	-0.578808	0.280117	0.324386	0.258941	0.340437	0.330495	0.314642	0.319163	0.346185	0.329534	0.385825	0.343766	0.0695229	-0.435981	0.30362	0.285804	0.344418	0.265217	0.329243	0.345458	0.29181	0.331063	0.328304	0.0528953	0.0311887	0.0498316	0.189373	0.165662	0.192652	0.207904	0.192387	0.232211	0	-0.504233	0.234364	0.340474	0.34976	1.47203
	120	0.692119	1.257	1.29288	1.18533	1.27608	1.25722	1.22777	1.24541	1.21689	1.21183	1.26559	1.22987	1.32396	1.29543	1.251	1.20525	1.2322	1.18243	1.24626	1.2764	1.23058	1.2721	1.20731	1.05069	0.95571	1.0346	1.14778	1.09471	1.12231	1.13565	1.1101	1.17699	0	-0.504233	1.15192	1.26398	1.28021	-0.646674
	121	-0.578808	1.257	0.324386	1.18533	1.27608	0.330495	0.314642	-0.607079	0.346185	0.329534	-0.493941	0.343766	1.32396	0.429723	0.30362	0.285804	-0.543368	0.265217	0.329243	0.345458	0.29181	-0.609973	0.328304	1.05069	0.95571	1.0346	0.189373	-1.69244	1.12231	-0.719841	0.192387	1.17699	0	-1.37978	0.234364	-0.583035	-0.580691	1.47203
	122	-0.578808	0.280117	-0.644104	0.258941	-0.595202	-0.596232	-0.59848	0.319163	-0.524523	0.329534	-0.493941	0.343766	1.32396	-0.435981	0.30362	-0.633643	-0.543368	0.265217	-0.587777	0.345458	-0.646959	-0.609973	-0.550704	0.0528953	0.0311887	0.0498316	-0.769039	-0.763389	-1.66666	0.207904	-0.725323	-0.712568	0	1.24687	0.234364	-0.583035	-0.580691	1.47203
	123	-0.578808	0.280117	0.324386	0.258941	0.340437	0.330495	0.314642	0.319163	-0.524523	-0.552766	-0.493941	0.343766	1.32396	-1.30168	-0.643765	0.285804	-0.543368	0.265217	0.329243	0.345458	0.29181	1.2721	1.20731	0.0528953	0.0311887	1.0346	0.189373	-0.763389	0.192652	0.207904	-0.725323	-0.712568	0	1.24687	1.15192	1.26398	0.34976	-0.646674
	124	0.692119	0.280117	-0.644104	-0.667444	-0.595202	-0.596232	0.314642	-0.607079	-1.39523	-0.552766	-0.493941	-0.542339	1.32396	-0.435981	-0.643765	-1.55309	-1.43115	0.265217	-0.587777	-1.51643	-1.58573	-1.55101	-2.30872	1.05069	0.95571	1.0346	1.14778	1.09471	0.192652	-1.64759	0.192387	0.232211	0	1.24687	0.234364	-0.583035	0.34976	0.765798
	125	-0.578808	1.257	1.29288	1.18533	1.27608	1.25722	1.22777	0.319163	0.346185	0.329534	0.385825	0.343766	1.32396	-0.435981	0.30362	0.285804	0.344418	0.265217	0.329243	0.345458	0.29181	0.331063	0.328304	0.0528953	0.0311887	0.0498316	0.189373	-1.69244	0.192652	0.207904	0.192387	0.232211	0	0.371318	0.234364	0.340474	0.34976	1.47203
	126	-0.578808	1.257	1.29288	1.18533	1.27608	1.25722	1.22777	1.24541	1.21689	1.21183	1.26559	1.22987	0.0695229	-0.435981	1.251	1.20525	1.2322	1.18243	1.24626	1.2764	1.23058	1.2721	1.20731	1.05069	0.95571	1.0346	1.14778	1.09471	1.12231	1.13565	1.1101	1.17699	0	-0.504233	1.15192	1.26398	1.28021	-0.646674
	127	0.692119	-1.67364	-1.61259	-1.59383	-1.53084	-1.52296	-1.5116	-0.607079	-0.524523	-0.552766	-0.493941	-0.542339	1.32396	0.429723	-0.643765	-0.633643	-0.543368	-0.651991	-0.587777	0.345458	-0.646959	-0.609973	-0.550704	0.0528953	0.0311887	0.0498316	0.189373	0.165662	0.192652	0.207904	-1.64303	-1.65735	0	1.24687	-1.60075	-1.50654	-1.51114	1.47203
	128	-0.578808	0.280117	0.324386	0.258941	0.340437	0.330495	0.314642	1.24541	0.346185	1.21183	0.385825	1.22987	0.0695229	-0.435981	-0.643765	-0.633643	-0.543368	-0.651991	-0.587777	-0.585484	0.29181	-0.609973	0.328304	1.05069	0.95571	1.0346	0.189373	0.165662	0.192652	0.207904	0.192387	0.232211	1	1.24687	1.15192	1.26398	1.28021	1.47203
	129	0.692119	0.280117	0.324386	0.258941	0.340437	0.330495	0.314642	-0.607079	-0.524523	-0.552766	-0.493941	-0.542339	1.32396	1.29543	0.30362	0.285804	0.344418	0.265217	0.329243	0.345458	0.29181	0.331063	0.328304	1.05069	0.95571	1.0346	1.14778	1.09471	1.12231	1.13565	1.1101	0.232211	0	1.24687	-0.683194	-0.583035	-0.580691	1.47203
	130	0.692119	-0.696762	-0.644104	-0.667444	-0.595202	-0.596232	-0.59848	-0.607079	0.346185	0.329534	0.385825	0.343766	1.32396	1.29543	0.30362	0.285804	0.344418	0.265217	-0.587777	-0.585484	-0.646959	0.331063	-0.550704	0.0528953	0.0311887	0.0498316	0.189373	0.165662	0.192652	0.207904	0.192387	0.232211	0	1.24687	0.234364	-0.583035	0.34976	0.765798
	131	-0.578808	0.280117	0.324386	0.258941	-0.595202	0.330495	-0.59848	0.319163	-1.39523	0.329534	0.385825	-0.542339	1.32396	-0.435981	0.30362	0.285804	0.344418	-0.651991	0.329243	0.345458	0.29181	0.331063	0.328304	1.05069	0.95571	1.0346	-0.769039	0.165662	0.192652	0.207904	0.192387	0.232211	0	1.24687	0.234364	-0.583035	-0.580691	0.765798
	132	-0.578808	0.280117	0.324386	0.258941	0.340437	0.330495	0.314642	-0.607079	-0.524523	-0.552766	-0.493941	-0.542339	1.32396	-1.30168	0.30362	0.285804	0.344418	0.265217	0.329243	0.345458	0.29181	0.331063	0.328304	1.05069	0.95571	1.0346	1.14778	1.09471	0.192652	0.207904	0.192387	0.232211	0	1.24687	1.15192	0.340474	0.34976	1.47203
	133	0.692119	0.280117	0.324386	0.258941	0.340437	-0.596232	0.314642	0.319163	0.346185	0.329534	0.385825	0.343766	1.32396	1.29543	-0.643765	-0.633643	-0.543368	-0.651991	0.329243	0.345458	0.29181	0.331063	0.328304	0.0528953	0.0311887	1.0346	0.189373	0.165662	0.192652	0.207904	0.192387	0.232211	0	1.24687	-1.60075	-1.50654	-0.580691	0.0595621
	134	-0.578808	1.257	1.29288	1.18533	1.27608	1.25722	1.22777	1.24541	1.21689	1.21183	1.26559	1.22987	1.32396	-1.30168	1.251	1.20525	1.2322	1.18243	1.24626	1.2764	1.23058	1.2721	1.20731	1.05069	0.95571	1.0346	1.14778	1.09471	1.12231	1.13565	1.1101	1.17699	0	0.371318	0.234364	0.340474	0.34976	-0.646674
	135	0.692119	0.280117	0.324386	0.258941	0.340437	0.330495	0.314642	-0.607079	-0.524523	-0.552766	-0.493941	-0.542339	1.32396	0.429723	0.30362	0.285804	0.344418	0.265217	0.329243	0.345458	0.29181	0.331063	0.328304	0.0528953	0.0311887	0.0498316	-0.769039	-0.763389	1.12231	1.13565	1.1101	1.17699	1	1.24687	0.234364	0.340474	0.34976	-1.35291
	136	-0.578808	0.280117	0.324386	0.258941	0.340437	0.330495	0.314642	0.319163	0.346185	0.329534	0.385825	0.343766	-1.18491	1.29543	0.30362	0.285804	0.344418	0.265217	0.329243	0.345458	0.29181	0.331063	0.328304	0.0528953	0.0311887	0.0498316	0.189373	0.165662	0.192652	0.207904	0.192387	0.232211	0	1.24687	1.15192	1.26398	1.28021	-1.35291
	137	1.96305	0.280117	-0.644104	-0.667444	0.340437	-1.52296	0.314642	-0.607079	0.346185	-1.43507	-0.493941	0.343766	1.32396	1.29543	-1.59115	-0.633643	0.344418	0.265217	-2.42182	0.345458	-0.646959	-0.609973	0.328304	-0.944903	0.0311887	1.0346	0.189373	-0.763389	-1.66666	-0.719841	-1.64303	0.232211	0	0.371318	-0.683194	-1.50654	-0.580691	0.0595621
	138	-0.578808	1.257	1.29288	1.18533	1.27608	1.25722	1.22777	1.24541	1.21689	0.329534	1.26559	1.22987	0.0695229	-0.435981	1.251	1.20525	1.2322	1.18243	0.329243	1.2764	1.23058	1.2721	1.20731	1.05069	0.95571	1.0346	1.14778	1.09471	1.12231	1.13565	1.1101	1.17699	0	1.24687	0.234364	0.340474	0.34976	-0.646674
	139	0.692119	-0.696762	-0.644104	-0.667444	-0.595202	-0.596232	-0.59848	0.319163	0.346185	-0.552766	-0.493941	-0.542339	1.32396	0.429723	0.30362	0.285804	0.344418	0.265217	-0.587777	-0.585484	-0.646959	-0.609973	-0.550704	1.05069	0.95571	1.0346	0.189373	1.09471	1.12231	1.13565	1.1101	0.232211	0	1.24687	0.234364	-0.583035	-0.580691	0.0595621
	140	0.692119	0.280117	0.324386	0.258941	0.340437	0.330495	0.314642	0.319163	0.346185	1.21183	0.385825	1.22987	1.32396	0.429723	0.30362	0.285804	0.344418	0.265217	0.329243	0.345458	0.29181	0.331063	0.328304	1.05069	0.0311887	0.0498316	0.189373	0.165662	1.12231	0.207904	0.192387	0.232211	0	1.24687	0.234364	0.340474	0.34976	0.765798
	141	-0.578808	0.280117	0.324386	0.258941	0.340437	0.330495	0.314642	0.319163	0.346185	0.329534	0.385825	0.343766	0.0695229	-0.435981	0.30362	0.285804	0.344418	0.265217	0.329243	0.345458	0.29181	0.331063	0.328304	0.0528953	0.0311887	0.0498316	0.189373	0.165662	0.192652	0.207904	0.192387	0.232211	1	-0.504233	0.234364	0.340474	0.34976	-0.646674
	142	-0.578808	-0.696762	-0.644104	0.258941	-0.595202	-0.596232	-0.59848	0.319163	0.346185	0.329534	0.385825	0.343766	0.0695229	-0.435981	-0.643765	0.285804	-0.543368	0.265217	-0.587777	0.345458	0.29181	0.331063	-0.550704	0.0528953	0.0311887	0.0498316	0.189373	0.165662	0.192652	0.207904	0.192387	-0.712568	0	-0.504233	0.234364	-0.583035	-0.580691	-1.35291
	143	-0.578808	0.280117	-1.61259	0.258941	0.340437	0.330495	0.314642	-0.607079	0.346185	0.329534	0.385825	-1.42844	1.32396	-1.30168	0.30362	1.20525	0.344418	0.265217	0.329243	1.2764	1.23058	0.331063	1.20731	0.0528953	0.95571	1.0346	0.189373	1.09471	0.192652	0.207904	1.1101	0.232211	1	-0.504233	-1.60075	0.340474	-1.51114	1.47203
	144	-0.578808	0.280117	0.324386	0.258941	1.27608	1.25722	1.22777	1.24541	0.346185	1.21183	0.385825	1.22987	1.32396	-0.435981	1.251	0.285804	1.2322	0.265217	1.24626	0.345458	1.23058	0.331063	1.20731	1.05069	0.95571	1.0346	1.14778	1.09471	1.12231	1.13565	0.192387	0.232211	1	0.371318	1.15192	1.26398	1.28021	1.47203
	145	-0.578808	-0.696762	-0.644104	-0.667444	-0.595202	-0.596232	-0.59848	0.319163	0.346185	0.329534	0.385825	-0.542339	1.32396	-1.30168	-0.643765	-0.633643	-0.543368	-0.651991	-0.587777	-0.585484	-0.646959	-0.609973	-0.550704	-0.944903	-0.893333	-0.934936	-0.769039	0.165662	0.192652	0.207904	1.1101	1.17699	0	1.24687	0.234364	0.340474	-0.580691	1.47203
	146	-1.84973	-0.696762	-0.644104	0.258941	-0.595202	-0.596232	-0.59848	-0.607079	0.346185	-0.552766	-0.493941	0.343766	0.0695229	-1.30168	-0.643765	0.285804	-0.543368	0.265217	0.329243	0.345458	-0.646959	-0.609973	-0.550704	0.0528953	0.0311887	0.0498316	1.14778	0.165662	0.192652	0.207904	0.192387	-0.712568	1	0.371318	0.234364	-0.583035	0.34976	-0.646674
	147	1.96305	-0.696762	-0.644104	-0.667444	-0.595202	-0.596232	-0.59848	0.319163	-0.524523	1.21183	0.385825	-0.542339	-1.18491	1.29543	0.30362	0.285804	0.344418	0.265217	0.329243	0.345458	0.29181	0.331063	0.328304	0.0528953	0.0311887	1.0346	1.14778	1.09471	1.12231	1.13565	1.1101	1.17699	0	-1.37978	-0.683194	-0.583035	-1.51114	-0.646674
	148	-1.84973	1.257	0.324386	0.258941	0.340437	-0.596232	-0.59848	1.24541	1.21689	1.21183	-0.493941	0.343766	0.0695229	-1.30168	0.30362	0.285804	1.2322	0.265217	0.329243	1.2764	0.29181	0.331063	0.328304	1.05069	0.0311887	1.0346	1.14778	1.09471	0.192652	1.13565	0.192387	0.232211	1	1.24687	1.15192	0.340474	1.28021	-0.646674
	149	-0.578808	-0.696762	-0.644104	-0.667444	-0.595202	-0.596232	-0.59848	-0.607079	-0.524523	-0.552766	-0.493941	-0.542339	0.0695229	-0.435981	-0.643765	-0.633643	-0.543368	-0.651991	-0.587777	-0.585484	-0.646959	-0.609973	-0.550704	-0.944903	-0.893333	-0.934936	-0.769039	-0.763389	-0.737005	-0.719841	-0.725323	-0.712568	1	-0.504233	-0.683194	-0.583035	-0.580691	-0.646674
	150	-0.578808	-0.696762	-0.644104	-0.667444	-0.595202	-0.596232	-0.59848	-1.53332	-1.39523	-1.43507	-1.37371	-1.42844	0.0695229	-0.435981	-0.643765	-0.633643	-0.543368	-0.651991	-0.587777	-0.585484	-0.646959	-0.609973	-0.550704	-0.944903	-0.893333	0.0498316	-0.769039	0.165662	-0.737005	0.207904	0.192387	0.232211	0	1.24687	-0.683194	-0.583035	-1.51114	-0.646674
	151	0.692119	-0.696762	-0.644104	-0.667444	-0.595202	-0.596232	-0.59848	-0.607079	0.346185	0.329534	-0.493941	-0.542339	1.32396	0.429723	0.30362	0.285804	0.344418	0.265217	0.329243	0.345458	0.29181	0.331063	0.328304	0.0528953	0.0311887	0.0498316	0.189373	-0.763389	0.192652	0.207904	0.192387	0.232211	1	1.24687	0.234364	0.340474	0.34976	1.47203
	152	-0.578808	-0.696762	-0.644104	-0.667444	-0.595202	-0.596232	-0.59848	-0.607079	-0.524523	-0.552766	-0.493941	-0.542339	1.32396	-0.435981	-1.59115	-1.55309	-1.43115	-1.5692	-1.5048	-1.51643	-1.58573	-1.55101	-1.42971	-0.944903	-0.893333	-0.934936	-0.769039	-0.763389	-0.737005	-0.719841	-0.725323	-0.712568	0	0.371318	-0.683194	-0.583035	-0.580691	1.47203
	153	1.96305	-0.696762	-0.644104	-0.667444	-0.595202	-0.596232	-0.59848	-0.607079	-0.524523	-0.552766	-0.493941	-0.542339	1.32396	1.29543	0.30362	0.285804	0.344418	0.265217	-0.587777	0.345458	0.29181	-0.609973	-0.550704	1.05069	0.95571	1.0346	0.189373	0.165662	0.192652	0.207904	0.192387	0.232211	0	1.24687	0.234364	0.340474	-0.580691	1.47203
	154	0.692119	0.280117	0.324386	0.258941	0.340437	0.330495	0.314642	0.319163	0.346185	0.329534	0.385825	0.343766	-1.18491	1.29543	0.30362	0.285804	0.344418	0.265217	0.329243	0.345458	0.29181	0.331063	0.328304	0.0528953	0.0311887	0.0498316	0.189373	0.165662	0.192652	0.207904	0.192387	0.232211	0	-1.37978	0.234364	-0.583035	-0.580691	-0.646674
	155	0.692119	0.280117	0.324386	0.258941	0.340437	0.330495	0.314642	0.319163	0.346185	1.21183	1.26559	0.343766	1.32396	1.29543	0.30362	1.20525	0.344418	0.265217	0.329243	1.2764	0.29181	0.331063	0.328304	1.05069	0.95571	1.0346	1.14778	1.09471	-0.737005	-0.719841	0.192387	0.232211	0	1.24687	0.234364	-0.583035	-0.580691	1.47203
	156	0.692119	0.280117	0.324386	0.258941	0.340437	0.330495	0.314642	-0.607079	-0.524523	0.329534	-0.493941	-0.542339	1.32396	1.29543	0.30362	0.285804	-0.543368	0.265217	0.329243	0.345458	0.29181	0.331063	0.328304	1.05069	0.95571	1.0346	1.14778	1.09471	1.12231	1.13565	0.192387	0.232211	0	1.24687	1.15192	1.26398	1.28021	0.765798
	157	-0.578808	-2.65052	-2.58108	-2.52021	-2.46648	-2.44969	-2.42473	1.24541	-2.26594	-2.31737	-2.25347	1.22987	1.32396	-0.435981	1.251	1.20525	1.2322	1.18243	1.24626	1.2764	1.23058	1.2721	1.20731	0.0528953	0.0311887	0.0498316	0.189373	0.165662	0.192652	0.207904	1.1101	0.232211	0	1.24687	1.15192	0.340474	-2.44159	0.765798
	158	-0.578808	-0.696762	0.324386	-0.667444	1.27608	0.330495	0.314642	0.319163	-0.524523	0.329534	1.26559	0.343766	1.32396	-0.435981	-0.643765	-0.633643	0.344418	1.18243	0.329243	-0.585484	1.23058	0.331063	-0.550704	0.0528953	0.0311887	1.0346	1.14778	1.09471	-0.737005	-0.719841	0.192387	0.232211	0	-1.37978	1.15192	-0.583035	-0.580691	1.47203
	159	-0.578808	-0.696762	0.324386	-0.667444	0.340437	0.330495	-0.59848	-0.607079	0.346185	0.329534	-0.493941	0.343766	1.32396	-0.435981	-0.643765	0.285804	0.344418	0.265217	0.329243	-0.585484	0.29181	0.331063	0.328304	0.0528953	-0.893333	0.0498316	0.189373	-0.763389	0.192652	0.207904	0.192387	-0.712568	0	1.24687	-1.60075	0.340474	0.34976	-0.646674
	160	1.96305	0.280117	0.324386	0.258941	0.340437	0.330495	0.314642	0.319163	1.21689	0.329534	0.385825	1.22987	0.0695229	1.29543	1.251	0.285804	1.2322	1.18243	0.329243	0.345458	0.29181	0.331063	0.328304	0.0528953	0.0311887	0.0498316	0.189373	1.09471	0.192652	1.13565	1.1101	1.17699	0	1.24687	1.15192	1.26398	1.28021	1.47203
	161	-0.578808	-0.696762	-0.644104	-0.667444	-0.595202	-0.596232	-0.59848	-0.607079	-0.524523	-0.552766	-0.493941	-0.542339	0.0695229	-0.435981	-0.643765	0.285804	-0.543368	-0.651991	0.329243	-0.585484	0.29181	-0.609973	-0.550704	0.0528953	0.0311887	1.0346	0.189373	-0.763389	-0.737005	-0.719841	0.192387	0.232211	1	-1.37978	1.15192	0.340474	0.34976	0.0595621
	162	0.692119	0.280117	0.324386	0.258941	0.340437	0.330495	0.314642	1.24541	1.21689	1.21183	1.26559	1.22987	0.0695229	0.429723	1.251	0.285804	0.344418	1.18243	0.329243	0.345458	0.29181	0.331063	0.328304	0.0528953	0.0311887	0.0498316	0.189373	0.165662	0.192652	0.207904	0.192387	0.232211	0	0.371318	1.15192	1.26398	1.28021	-0.646674
	163	-0.578808	1.257	0.324386	0.258941	0.340437	-0.596232	0.314642	1.24541	1.21689	1.21183	1.26559	1.22987	1.32396	-1.30168	0.30362	1.20525	1.2322	1.18243	-0.587777	1.2764	-0.646959	-0.609973	-0.550704	1.05069	0.95571	1.0346	1.14778	1.09471	-0.737005	0.207904	0.192387	0.232211	1	0.371318	0.234364	0.340474	0.34976	1.47203
	164	0.692119	0.280117	0.324386	0.258941	0.340437	0.330495	0.314642	0.319163	0.346185	0.329534	0.385825	0.343766	0.0695229	1.29543	0.30362	0.285804	0.344418	0.265217	0.329243	0.345458	0.29181	0.331063	0.328304	0.0528953	0.0311887	0.0498316	0.189373	0.165662	0.192652	0.207904	0.192387	0.232211	1	-1.37978	0.234364	0.340474	0.34976	1.47203
	165	-1.84973	-0.696762	-0.644104	-0.667444	-0.595202	-0.596232	-0.59848	0.319163	-1.39523	-0.552766	-0.493941	-0.542339	0.0695229	-1.30168	-0.643765	-0.633643	-0.543368	-0.651991	-0.587777	-0.585484	-0.646959	-0.609973	-0.550704	-0.944903	-0.893333	-0.934936	-0.769039	-0.763389	-0.737005	-0.719841	-0.725323	0.232211	1	0.371318	0.234364	0.340474	0.34976	-1.35291
	166	0.692119	0.280117	0.324386	-0.667444	-0.595202	0.330495	0.314642	0.319163	0.346185	0.329534	-0.493941	0.343766	-1.18491	0.429723	-0.643765	0.285804	0.344418	-0.651991	-0.587777	-0.585484	0.29181	0.331063	0.328304	-0.944903	0.0311887	-0.934936	-0.769039	0.165662	0.192652	0.207904	-0.725323	-0.712568	0	-1.37978	0.234364	-0.583035	0.34976	1.47203
	167	-0.578808	0.280117	0.324386	0.258941	0.340437	0.330495	0.314642	-1.53332	-1.39523	-1.43507	-1.37371	-1.42844	0.0695229	-0.435981	0.30362	0.285804	0.344418	0.265217	-1.5048	-1.51643	-1.58573	-1.55101	-1.42971	0.0528953	0.0311887	0.0498316	0.189373	-0.763389	0.192652	1.13565	-0.725323	-0.712568	0	0.371318	-1.60075	-1.50654	-1.51114	1.47203
	168	-0.578808	1.257	1.29288	1.18533	1.27608	1.25722	1.22777	1.24541	1.21689	1.21183	1.26559	1.22987	0.0695229	-0.435981	1.251	1.20525	1.2322	1.18243	1.24626	1.2764	1.23058	1.2721	1.20731	1.05069	0.95571	1.0346	1.14778	1.09471	1.12231	1.13565	1.1101	1.17699	0	-1.37978	1.15192	1.26398	1.28021	1.47203
	169	0.692119	0.280117	0.324386	0.258941	0.340437	0.330495	0.314642	0.319163	0.346185	0.329534	0.385825	0.343766	-1.18491	1.29543	0.30362	0.285804	0.344418	0.265217	0.329243	0.345458	0.29181	0.331063	0.328304	0.0528953	0.0311887	0.0498316	0.189373	0.165662	0.192652	0.207904	0.192387	0.232211	0	-1.37978	1.15192	1.26398	0.34976	0.765798
	170	0.692119	-2.65052	-2.58108	-2.52021	-2.46648	-2.44969	-2.42473	-0.607079	-2.26594	-1.43507	-1.37371	-1.42844	-1.18491	1.29543	-0.643765	1.20525	0.344418	-0.651991	0.329243	-0.585484	-0.646959	-0.609973	-0.550704	0.0528953	0.0311887	0.0498316	0.189373	0.165662	0.192652	0.207904	0.192387	0.232211	1	-1.37978	-1.60075	-1.50654	-1.51114	0.0595621
	171	1.96305	0.280117	1.29288	1.18533	1.27608	1.25722	1.22777	0.319163	0.346185	0.329534	0.385825	0.343766	1.32396	-0.435981	1.251	1.20525	1.2322	1.18243	1.24626	1.2764	1.23058	1.2721	1.20731	1.05069	0.0311887	0.0498316	0.189373	0.165662	0.192652	0.207904	1.1101	1.17699	0	-1.37978	0.234364	1.26398	1.28021	1.47203
	172	-0.578808	0.280117	0.324386	0.258941	0.340437	0.330495	0.314642	0.319163	0.346185	0.329534	0.385825	0.343766	0.0695229	-0.435981	0.30362	0.285804	0.344418	0.265217	0.329243	0.345458	0.29181	0.331063	0.328304	0.0528953	0.0311887	0.0498316	0.189373	0.165662	0.192652	0.207904	0.192387	0.232211	0	-1.37978	0.234364	0.340474	0.34976	1.47203
	173	0.692119	-0.696762	-0.644104	-0.667444	-0.595202	-0.596232	-0.59848	-0.607079	-0.524523	-0.552766	-0.493941	-0.542339	-1.18491	-0.435981	-0.643765	-0.633643	-0.543368	-0.651991	-0.587777	-0.585484	-0.646959	-0.609973	-0.550704	0.0528953	0.0311887	0.0498316	0.189373	0.165662	-0.737005	0.207904	0.192387	0.232211	0	1.24687	-0.683194	-0.583035	-0.580691	-0.646674
	174	-0.578808	0.280117	0.324386	-0.667444	0.340437	-0.596232	0.314642	0.319163	0.346185	0.329534	0.385825	0.343766	1.32396	-0.435981	0.30362	0.285804	0.344418	0.265217	0.329243	0.345458	0.29181	0.331063	0.328304	0.0528953	0.95571	1.0346	-0.769039	0.165662	0.192652	0.207904	0.192387	0.232211	0	0.371318	0.234364	0.340474	0.34976	0.0595621
	175	0.692119	-0.696762	-0.644104	-0.667444	-0.595202	-0.596232	-0.59848	-0.607079	-0.524523	-0.552766	-0.493941	-0.542339	1.32396	0.429723	1.251	1.20525	1.2322	1.18243	1.24626	1.2764	1.23058	1.2721	1.20731	1.05069	0.95571	1.0346	1.14778	1.09471	1.12231	1.13565	1.1101	1.17699	0	1.24687	-0.683194	-0.583035	-0.580691	1.47203
	176	-1.84973	0.280117	0.324386	0.258941	0.340437	-0.596232	0.314642	0.319163	-0.524523	0.329534	0.385825	-0.542339	1.32396	-1.30168	0.30362	-0.633643	0.344418	0.265217	0.329243	-0.585484	-0.646959	-0.609973	-0.550704	0.0528953	0.95571	0.0498316	0.189373	-0.763389	-0.737005	-0.719841	0.192387	0.232211	1	-1.37978	0.234364	-0.583035	-0.580691	-0.646674
	177	-0.578808	0.280117	0.324386	0.258941	1.27608	1.25722	0.314642	1.24541	1.21689	0.329534	0.385825	0.343766	1.32396	-1.30168	1.251	1.20525	1.2322	0.265217	1.24626	1.2764	1.23058	1.2721	1.20731	1.05069	0.95571	1.0346	0.189373	-0.763389	1.12231	1.13565	1.1101	1.17699	1	-0.504233	1.15192	-0.583035	1.28021	-1.35291
	178	1.96305	0.280117	0.324386	0.258941	0.340437	-0.596232	0.314642	0.319163	0.346185	0.329534	0.385825	-0.542339	1.32396	0.429723	0.30362	0.285804	0.344418	0.265217	0.329243	-0.585484	-0.646959	0.331063	0.328304	0.0528953	0.0311887	0.0498316	-0.769039	0.165662	0.192652	-0.719841	0.192387	0.232211	0	1.24687	0.234364	0.340474	-0.580691	1.47203
	179	0.692119	-0.696762	-0.644104	-0.667444	-0.595202	-0.596232	-0.59848	0.319163	0.346185	0.329534	0.385825	0.343766	1.32396	1.29543	-0.643765	-0.633643	-0.543368	0.265217	-0.587777	0.345458	0.29181	0.331063	0.328304	1.05069	0.95571	1.0346	1.14778	1.09471	0.192652	0.207904	0.192387	0.232211	0	1.24687	0.234364	0.340474	1.28021	0.765798
	180	1.96305	0.280117	0.324386	0.258941	0.340437	0.330495	0.314642	-0.607079	0.346185	0.329534	0.385825	0.343766	1.32396	1.29543	0.30362	-0.633643	0.344418	0.265217	-0.587777	0.345458	0.29181	-0.609973	0.328304	0.0528953	0.0311887	0.0498316	0.189373	0.165662	-0.737005	-0.719841	-0.725323	-0.712568	0	1.24687	1.15192	1.26398	1.28021	0.0595621
	181	1.96305	1.257	1.29288	1.18533	1.27608	1.25722	1.22777	1.24541	1.21689	1.21183	1.26559	1.22987	1.32396	1.29543	1.251	1.20525	-0.543368	1.18243	-2.42182	1.2764	1.23058	1.2721	1.20731	1.05069	0.95571	1.0346	1.14778	-2.62149	-2.59632	-2.57533	0.192387	0.232211	0	1.24687	-0.683194	-2.43005	-2.44159	1.47203
	182	1.96305	0.280117	0.324386	0.258941	0.340437	0.330495	0.314642	0.319163	-0.524523	0.329534	0.385825	-0.542339	1.32396	1.29543	0.30362	0.285804	0.344418	0.265217	0.329243	0.345458	0.29181	0.331063	0.328304	0.0528953	0.0311887	0.0498316	0.189373	0.165662	0.192652	0.207904	-0.725323	0.232211	0	1.24687	0.234364	-0.583035	-0.580691	1.47203
	183	0.692119	0.280117	0.324386	0.258941	-0.595202	-1.52296	0.314642	-1.53332	-1.39523	0.329534	0.385825	-0.542339	1.32396	-0.435981	-0.643765	-0.633643	0.344418	-0.651991	0.329243	-1.51643	0.29181	-1.55101	-0.550704	1.05069	0.0311887	0.0498316	0.189373	0.165662	0.192652	0.207904	0.192387	1.17699	0	1.24687	-0.683194	-1.50654	-1.51114	-0.646674
	184	-0.578808	-0.696762	-0.644104	-1.59383	-1.53084	-0.596232	-0.59848	-0.607079	-0.524523	-0.552766	-1.37371	-0.542339	1.32396	-1.30168	-2.53853	-2.47254	-2.31894	-2.48641	-0.587777	-0.585484	-0.646959	-1.55101	-1.42971	0.0528953	0.0311887	0.0498316	-0.769039	0.165662	-1.66666	-0.719841	-0.725323	-1.65735	1	0.371318	-0.683194	-0.583035	-0.580691	-0.646674
	185	0.692119	-1.67364	-1.61259	-1.59383	-1.53084	-1.52296	-1.5116	-1.53332	-1.39523	-1.43507	-1.37371	-1.42844	1.32396	-0.435981	0.30362	0.285804	0.344418	0.265217	0.329243	0.345458	0.29181	0.331063	0.328304	1.05069	0.95571	1.0346	1.14778	1.09471	1.12231	1.13565	1.1101	1.17699	0	1.24687	-2.51831	-2.43005	-2.44159	-0.646674
	186	1.96305	0.280117	0.324386	0.258941	0.340437	0.330495	0.314642	1.24541	0.346185	0.329534	0.385825	0.343766	1.32396	1.29543	1.251	0.285804	0.344418	1.18243	0.329243	0.345458	0.29181	0.331063	0.328304	1.05069	0.95571	1.0346	1.14778	1.09471	1.12231	1.13565	1.1101	1.17699	0	1.24687	1.15192	0.340474	0.34976	1.47203
	187	-0.578808	-0.696762	-0.644104	-1.59383	-1.53084	-0.596232	-1.5116	-0.607079	-0.524523	-1.43507	-0.493941	-1.42844	1.32396	-1.30168	-2.53853	-2.47254	-2.31894	-2.48641	-2.42182	-2.44737	-2.5245	-2.49204	-2.30872	-0.944903	-1.81785	-0.934936	-0.769039	-0.763389	-1.66666	-1.64759	-0.725323	-1.65735	1	0.371318	0.234364	-0.583035	-0.580691	-1.35291
	188	1.96305	0.280117	0.324386	0.258941	0.340437	0.330495	0.314642	0.319163	-0.524523	-0.552766	-0.493941	-0.542339	1.32396	1.29543	-0.643765	-0.633643	-0.543368	-0.651991	-0.587777	-0.585484	-0.646959	-0.609973	-0.550704	-0.944903	-0.893333	-0.934936	-0.769039	-0.763389	0.192652	-0.719841	-0.725323	-0.712568	0	1.24687	-0.683194	-0.583035	-0.580691	1.47203
	189	1.96305	-0.696762	-0.644104	-0.667444	-0.595202	0.330495	-0.59848	0.319163	0.346185	0.329534	0.385825	0.343766	1.32396	1.29543	-0.643765	-0.633643	-0.543368	0.265217	0.329243	-0.585484	-0.646959	0.331063	0.328304	0.0528953	0.0311887	0.0498316	0.189373	0.165662	0.192652	0.207904	1.1101	0.232211	0	0.371318	0.234364	0.340474	0.34976	1.47203
	190	-1.84973	-1.67364	-1.61259	-1.59383	-0.595202	-1.52296	0.314642	0.319163	0.346185	0.329534	0.385825	0.343766	1.32396	-1.30168	-0.643765	-0.633643	-0.543368	1.18243	1.24626	1.2764	0.29181	-0.609973	-1.42971	1.05069	0.95571	1.0346	-0.769039	0.165662	-0.737005	-0.719841	0.192387	0.232211	1	1.24687	-0.683194	-0.583035	-0.580691	-1.35291
	191	-0.578808	0.280117	-0.644104	-0.667444	-0.595202	-0.596232	-0.59848	-0.607079	-0.524523	-0.552766	-0.493941	-0.542339	1.32396	-0.435981	0.30362	0.285804	-0.543368	0.265217	-0.587777	0.345458	0.29181	0.331063	0.328304	0.0528953	0.0311887	0.0498316	0.189373	0.165662	0.192652	0.207904	0.192387	0.232211	1	1.24687	-0.683194	-0.583035	-0.580691	-1.35291
	192	-0.578808	-0.696762	-0.644104	-0.667444	-0.595202	-0.596232	-0.59848	-1.53332	-0.524523	-1.43507	-1.37371	-1.42844	0.0695229	-0.435981	-1.59115	-0.633643	-0.543368	-1.5692	-1.5048	-0.585484	-0.646959	-0.609973	-0.550704	0.0528953	0.0311887	0.0498316	-0.769039	-0.763389	0.192652	0.207904	0.192387	0.232211	1	0.371318	0.234364	-1.50654	-0.580691	0.0595621
	193	0.692119	-2.65052	-2.58108	-2.52021	1.27608	-0.596232	-0.59848	1.24541	-1.39523	-0.552766	0.385825	0.343766	1.32396	-0.435981	0.30362	1.20525	0.344418	1.18243	0.329243	0.345458	0.29181	1.2721	1.20731	-0.944903	0.95571	1.0346	-0.769039	-0.763389	-1.66666	-1.64759	1.1101	0.232211	1	0.371318	0.234364	0.340474	1.28021	-0.646674
	194	0.692119	1.257	1.29288	1.18533	1.27608	1.25722	1.22777	1.24541	1.21689	1.21183	1.26559	1.22987	1.32396	0.429723	1.251	1.20525	1.2322	1.18243	1.24626	1.2764	1.23058	1.2721	1.20731	1.05069	0.95571	1.0346	1.14778	1.09471	1.12231	1.13565	1.1101	1.17699	0	1.24687	1.15192	1.26398	1.28021	1.47203
	195	1.96305	-0.696762	-0.644104	-0.667444	-1.53084	-1.52296	-1.5116	-0.607079	-1.39523	-1.43507	-1.37371	-0.542339	1.32396	1.29543	0.30362	0.285804	0.344418	-0.651991	-0.587777	-0.585484	-0.646959	-1.55101	-1.42971	0.0528953	0.0311887	0.0498316	-0.769039	-1.69244	-1.66666	-0.719841	0.192387	0.232211	0	1.24687	-0.683194	-0.583035	-1.51114	1.47203
	196	-0.578808	0.280117	-0.644104	-0.667444	-0.595202	-0.596232	0.314642	0.319163	0.346185	0.329534	-0.493941	0.343766	1.32396	-1.30168	0.30362	0.285804	0.344418	0.265217	0.329243	0.345458	0.29181	0.331063	0.328304	-0.944903	-0.893333	-0.934936	-0.769039	-0.763389	-0.737005	-0.719841	-0.725323	-0.712568	0	1.24687	1.15192	0.340474	0.34976	1.47203
	197	1.96305	-0.696762	0.324386	-0.667444	0.340437	-0.596232	-0.59848	0.319163	0.346185	0.329534	0.385825	0.343766	1.32396	1.29543	-0.643765	0.285804	-0.543368	0.265217	0.329243	0.345458	0.29181	0.331063	0.328304	0.0528953	0.0311887	1.0346	0.189373	-0.763389	0.192652	0.207904	0.192387	-0.712568	0	1.24687	0.234364	0.340474	-0.580691	0.765798
	198	0.692119	-0.696762	-0.644104	-0.667444	-0.595202	-0.596232	-0.59848	-0.607079	-0.524523	-0.552766	-0.493941	-0.542339	1.32396	-0.435981	-0.643765	-0.633643	-0.543368	-0.651991	-0.587777	-0.585484	-0.646959	-0.609973	-0.550704	-0.944903	-0.893333	-0.934936	-0.769039	-0.763389	-0.737005	-0.719841	-0.725323	-0.712568	0	1.24687	-0.683194	-0.583035	-0.580691	-0.646674
	199	1.96305	-0.696762	0.324386	0.258941	0.340437	0.330495	-0.59848	0.319163	-0.524523	-0.552766	0.385825	-0.542339	0.0695229	1.29543	-0.643765	0.285804	0.344418	0.265217	0.329243	-0.585484	-0.646959	0.331063	0.328304	-0.944903	0.0311887	0.0498316	0.189373	0.165662	-0.737005	-0.719841	0.192387	-0.712568	0	1.24687	0.234364	-0.583035	-0.580691	1.47203
	200	-0.578808	0.280117	0.324386	0.258941	0.340437	0.330495	0.314642	0.319163	0.346185	0.329534	0.385825	0.343766	1.32396	-0.435981	0.30362	0.285804	0.344418	0.265217	0.329243	0.345458	0.29181	0.331063	0.328304	0.0528953	0.0311887	0.0498316	0.189373	0.165662	0.192652	0.207904	0.192387	0.232211	0	-1.37978	0.234364	0.340474	0.34976	1.47203
	201	1.96305	-0.696762	-0.644104	-0.667444	-0.595202	-0.596232	-0.59848	0.319163	0.346185	0.329534	0.385825	0.343766	1.32396	1.29543	0.30362	0.285804	0.344418	0.265217	0.329243	0.345458	0.29181	0.331063	-0.550704	1.05069	0.95571	1.0346	0.189373	0.165662	0.192652	0.207904	0.192387	0.232211	0	1.24687	0.234364	0.340474	0.34976	-0.646674
	202	0.692119	-0.696762	-0.644104	0.258941	0.340437	0.330495	0.314642	0.319163	0.346185	0.329534	0.385825	0.343766	0.0695229	1.29543	0.30362	-0.633643	0.344418	-0.651991	0.329243	0.345458	0.29181	-0.609973	-0.550704	1.05069	0.95571	0.0498316	0.189373	0.165662	-0.737005	-0.719841	0.192387	0.232211	0	1.24687	0.234364	-0.583035	-0.580691	-0.646674
	203	-0.578808	-0.696762	-0.644104	-0.667444	-0.595202	-0.596232	-0.59848	-0.607079	-0.524523	-0.552766	-2.25347	-1.42844	1.32396	-1.30168	-0.643765	0.285804	0.344418	0.265217	0.329243	-0.585484	0.29181	-0.609973	0.328304	0.0528953	0.0311887	0.0498316	-0.769039	-0.763389	-0.737005	-0.719841	0.192387	0.232211	1	1.24687	0.234364	0.340474	0.34976	1.47203
	204	0.692119	0.280117	-0.644104	0.258941	0.340437	0.330495	0.314642	0.319163	0.346185	0.329534	-0.493941	0.343766	0.0695229	1.29543	0.30362	-0.633643	0.344418	-0.651991	0.329243	0.345458	0.29181	0.331063	0.328304	-0.944903	0.0311887	-0.934936	0.189373	0.165662	0.192652	-0.719841	0.192387	-0.712568	0	1.24687	0.234364	0.340474	0.34976	-0.646674
	205	-0.578808	0.280117	0.324386	0.258941	0.340437	-1.52296	-0.59848	-0.607079	-0.524523	0.329534	-0.493941	-0.542339	1.32396	-0.435981	0.30362	0.285804	0.344418	1.18243	1.24626	-0.585484	-0.646959	-0.609973	-0.550704	0.0528953	0.95571	1.0346	-0.769039	0.165662	1.12231	1.13565	1.1101	1.17699	1	1.24687	1.15192	0.340474	-2.44159	1.47203
	206	-1.84973	0.280117	-0.644104	0.258941	-0.595202	0.330495	-0.59848	-0.607079	-1.39523	-0.552766	-1.37371	-0.542339	1.32396	1.29543	-0.643765	-0.633643	0.344418	-0.651991	0.329243	-0.585484	-1.58573	-0.609973	-0.550704	-0.944903	0.0311887	-0.934936	-0.769039	0.165662	-0.737005	0.207904	-0.725323	0.232211	1	-0.504233	-0.683194	-0.583035	0.34976	0.765798
	207	0.692119	-0.696762	-0.644104	-0.667444	-0.595202	-0.596232	-0.59848	-0.607079	-0.524523	-0.552766	-0.493941	-0.542339	-1.18491	-0.435981	-0.643765	-0.633643	-0.543368	-0.651991	-0.587777	-0.585484	-0.646959	-0.609973	-0.550704	0.0528953	0.0311887	0.0498316	0.189373	0.165662	0.192652	0.207904	0.192387	0.232211	0	1.24687	0.234364	0.340474	0.34976	-0.646674
	208	1.96305	-0.696762	-0.644104	-0.667444	-0.595202	-0.596232	-0.59848	0.319163	0.346185	1.21183	1.26559	1.22987	1.32396	1.29543	0.30362	1.20525	1.2322	1.18243	0.329243	0.345458	1.23058	1.2721	0.328304	1.05069	0.95571	1.0346	1.14778	1.09471	0.192652	0.207904	0.192387	-0.712568	1	-1.37978	0.234364	0.340474	0.34976	1.47203
	209	-0.578808	0.280117	0.324386	0.258941	-0.595202	0.330495	0.314642	0.319163	0.346185	0.329534	-0.493941	0.343766	1.32396	-1.30168	0.30362	0.285804	0.344418	-0.651991	0.329243	0.345458	0.29181	0.331063	0.328304	0.0528953	0.0311887	0.0498316	0.189373	0.165662	-0.737005	0.207904	0.192387	0.232211	1	1.24687	-0.683194	-0.583035	-0.580691	1.47203
	210	1.96305	-0.696762	-0.644104	-0.667444	-0.595202	-0.596232	-0.59848	-0.607079	-0.524523	-0.552766	-0.493941	-0.542339	1.32396	1.29543	1.251	0.285804	1.2322	1.18243	0.329243	0.345458	0.29181	0.331063	0.328304	1.05069	0.95571	1.0346	1.14778	1.09471	-0.737005	0.207904	0.192387	0.232211	0	1.24687	0.234364	0.340474	0.34976	-0.646674
	211	0.692119	1.257	1.29288	1.18533	1.27608	1.25722	1.22777	-2.45956	-2.26594	-2.31737	-2.25347	-2.31455	1.32396	1.29543	1.251	1.20525	1.2322	1.18243	1.24626	1.2764	1.23058	1.2721	0.328304	1.05069	0.95571	1.0346	-0.769039	-0.763389	-0.737005	1.13565	1.1101	1.17699	0	0.371318	-2.51831	-2.43005	-2.44159	1.47203
	212	-0.578808	0.280117	0.324386	0.258941	0.340437	0.330495	0.314642	-1.53332	-1.39523	-1.43507	-1.37371	-1.42844	1.32396	-0.435981	0.30362	0.285804	0.344418	0.265217	0.329243	0.345458	0.29181	0.331063	0.328304	1.05069	0.95571	1.0346	1.14778	1.09471	1.12231	1.13565	1.1101	1.17699	0	1.24687	-0.683194	-0.583035	-0.580691	0.765798
	213	0.692119	-0.696762	-0.644104	-1.59383	-0.595202	-1.52296	-1.5116	1.24541	1.21689	1.21183	1.26559	1.22987	-1.18491	1.29543	1.251	0.285804	1.2322	1.18243	1.24626	1.2764	0.29181	1.2721	1.20731	-0.944903	-1.81785	-0.934936	0.189373	-0.763389	0.192652	-0.719841	-0.725323	-0.712568	1	-0.504233	0.234364	1.26398	1.28021	0.765798
	214	-0.578808	0.280117	-0.644104	1.18533	0.340437	-0.596232	0.314642	0.319163	0.346185	0.329534	0.385825	0.343766	-1.18491	-0.435981	0.30362	-0.633643	1.2322	-0.651991	-0.587777	1.2764	1.23058	0.331063	0.328304	1.05069	0.95571	1.0346	0.189373	1.09471	1.12231	0.207904	1.1101	0.232211	1	-0.504233	1.15192	1.26398	0.34976	-0.646674
	215	-0.578808	-0.696762	0.324386	-1.59383	-1.53084	0.330495	-0.59848	-2.45956	-2.26594	-2.31737	-2.25347	-2.31455	-1.18491	-0.435981	-0.643765	-0.633643	0.344418	-0.651991	-1.5048	0.345458	0.29181	-1.55101	-1.42971	-1.9427	-1.81785	-0.934936	-0.769039	-2.62149	-2.59632	-2.57533	-2.56074	-2.60213	1	-1.37978	-0.683194	-2.43005	-1.51114	1.47203
	216	-0.578808	1.257	1.29288	1.18533	1.27608	1.25722	1.22777	1.24541	1.21689	1.21183	1.26559	1.22987	0.0695229	-1.30168	1.251	1.20525	1.2322	1.18243	1.24626	1.2764	1.23058	0.331063	1.20731	1.05069	0.95571	0.0498316	1.14778	1.09471	1.12231	1.13565	0.192387	0.232211	1	-0.504233	1.15192	1.26398	1.28021	-0.646674
	217	-0.578808	0.280117	-0.644104	1.18533	0.340437	0.330495	0.314642	0.319163	1.21689	-0.552766	0.385825	1.22987	0.0695229	-0.435981	1.251	1.20525	1.2322	1.18243	1.24626	1.2764	0.29181	0.331063	1.20731	0.0528953	0.95571	1.0346	0.189373	1.09471	0.192652	1.13565	1.1101	0.232211	1	-0.504233	1.15192	-0.583035	0.34976	-1.35291
	218	-0.578808	-0.696762	-0.644104	0.258941	0.340437	-1.52296	0.314642	0.319163	0.346185	0.329534	1.26559	0.343766	0.0695229	-0.435981	0.30362	0.285804	-0.543368	-0.651991	1.24626	1.2764	1.23058	-0.609973	0.328304	0.0528953	0.95571	-0.934936	0.189373	0.165662	1.12231	1.13565	1.1101	0.232211	1	-1.37978	-0.683194	1.26398	0.34976	-0.646674
	219	0.692119	-0.696762	-0.644104	-1.59383	-1.53084	-0.596232	-0.59848	-0.607079	0.346185	-1.43507	0.385825	-0.542339	0.0695229	1.29543	0.30362	0.285804	0.344418	0.265217	0.329243	0.345458	-0.646959	-0.609973	0.328304	0.0528953	0.0311887	-0.934936	-0.769039	1.09471	0.192652	0.207904	0.192387	0.232211	1	-1.37978	1.15192	0.340474	1.28021	0.765798
	220	-0.578808	0.280117	0.324386	0.258941	1.27608	0.330495	1.22777	-0.607079	-0.524523	-0.552766	-1.37371	-0.542339	0.0695229	-0.435981	-1.59115	-2.47254	-2.31894	-1.5692	-0.587777	-1.51643	-1.58573	-1.55101	-0.550704	0.0528953	0.95571	1.0346	1.14778	1.09471	0.192652	-0.719841	0.192387	0.232211	0	-0.504233	-1.60075	0.340474	-1.51114	-1.35291
	221	-0.578808	-1.67364	-0.644104	-2.52021	-1.53084	-2.44969	-0.59848	-0.607079	0.346185	-0.552766	-1.37371	0.343766	0.0695229	-0.435981	1.251	0.285804	1.2322	0.265217	1.24626	1.2764	1.23058	1.2721	1.20731	1.05069	0.95571	0.0498316	0.189373	1.09471	0.192652	0.207904	1.1101	1.17699	1	-0.504233	1.15192	-0.583035	1.28021	-0.646674
	222	0.692119	1.257	0.324386	1.18533	1.27608	1.25722	0.314642	-0.607079	0.346185	-1.43507	0.385825	-1.42844	-1.18491	0.429723	1.251	1.20525	1.2322	1.18243	0.329243	1.2764	1.23058	0.331063	1.20731	0.0528953	-0.893333	1.0346	0.189373	1.09471	-0.737005	0.207904	-0.725323	0.232211	0	1.24687	-0.683194	1.26398	1.28021	1.47203
	223	-1.84973	-1.67364	-2.58108	-2.52021	-2.46648	-1.52296	-0.59848	1.24541	1.21689	1.21183	1.26559	1.22987	-1.18491	-1.30168	-0.643765	0.285804	0.344418	-0.651991	-0.587777	-1.51643	0.29181	-0.609973	0.328304	0.0528953	0.95571	1.0346	0.189373	-0.763389	-2.59632	-2.57533	-2.56074	-2.60213	1	-1.37978	-2.51831	-1.50654	-2.44159	0.765798
	224	-0.578808	-1.67364	-0.644104	-2.52021	-0.595202	-1.52296	-2.42473	0.319163	1.21689	0.329534	1.26559	0.343766	-1.18491	-0.435981	0.30362	-0.633643	1.2322	0.265217	1.24626	0.345458	-0.646959	1.2721	-0.550704	-0.944903	-0.893333	-0.934936	-1.72745	-0.763389	-0.737005	-0.719841	0.192387	0.232211	0	-1.37978	-1.60075	-1.50654	-1.51114	-1.35291
	225	0.692119	-0.696762	0.324386	-0.667444	-1.53084	-0.596232	0.314642	-0.607079	-0.524523	-0.552766	0.385825	0.343766	-1.18491	1.29543	-0.643765	-0.633643	0.344418	-1.5692	0.329243	0.345458	0.29181	-0.609973	0.328304	0.0528953	0.0311887	-0.934936	-0.769039	0.165662	1.12231	0.207904	0.192387	0.232211	0	0.371318	0.234364	1.26398	-0.580691	0.0595621
	226	-0.578808	-0.696762	-1.61259	-1.59383	-1.53084	0.330495	-1.5116	-1.53332	-1.39523	-1.43507	-1.37371	-2.31455	0.0695229	-0.435981	-0.643765	0.285804	-1.43115	0.265217	-0.587777	-0.585484	-0.646959	-0.609973	-0.550704	-1.9427	-2.74238	-1.9197	-1.72745	-2.62149	0.192652	0.207904	1.1101	0.232211	0	-0.504233	1.15192	-0.583035	0.34976	0.765798
	227	0.692119	-1.67364	-2.58108	-0.667444	-1.53084	-2.44969	-1.5116	1.24541	1.21689	0.329534	1.26559	1.22987	-1.18491	1.29543	0.30362	1.20525	0.344418	1.18243	-0.587777	-0.585484	1.23058	0.331063	-0.550704	-0.944903	0.0311887	-1.9197	-0.769039	-1.69244	1.12231	1.13565	0.192387	1.17699	0	-0.504233	1.15192	1.26398	1.28021	-0.646674
	228	-0.578808	0.280117	0.324386	-0.667444	1.27608	0.330495	1.22777	1.24541	0.346185	1.21183	1.26559	0.343766	-1.18491	-0.435981	0.30362	1.20525	-0.543368	-0.651991	-0.587777	-0.585484	0.29181	0.331063	-0.550704	1.05069	0.95571	1.0346	1.14778	1.09471	0.192652	1.13565	-0.725323	-0.712568	0	0.371318	1.15192	0.340474	1.28021	0.0595621
	229	-0.578808	1.257	0.324386	1.18533	1.27608	1.25722	0.314642	1.24541	0.346185	1.21183	1.26559	1.22987	-1.18491	-0.435981	1.251	0.285804	1.2322	0.265217	1.24626	1.2764	0.29181	1.2721	1.20731	0.0528953	-0.893333	-0.934936	-0.769039	1.09471	1.12231	0.207904	1.1101	0.232211	1	-0.504233	0.234364	1.26398	0.34976	-0.646674
	230	0.692119	-0.696762	-0.644104	0.258941	-0.595202	0.330495	-1.5116	1.24541	1.21689	1.21183	1.26559	0.343766	-1.18491	1.29543	0.30362	0.285804	1.2322	-0.651991	0.329243	0.345458	-0.646959	-0.609973	1.20731	1.05069	0.0311887	1.0346	1.14778	1.09471	0.192652	-0.719841	-0.725323	-0.712568	1	-0.504233	1.15192	-0.583035	-0.580691	-0.646674
	231	0.692119	1.257	0.324386	1.18533	1.27608	1.25722	1.22777	0.319163	1.21689	1.21183	0.385825	0.343766	-1.18491	1.29543	1.251	0.285804	1.2322	1.18243	1.24626	1.2764	0.29181	1.2721	1.20731	1.05069	0.0311887	0.0498316	1.14778	0.165662	0.192652	1.13565	1.1101	-0.712568	1	-0.504233	0.234364	0.340474	-1.51114	0.765798
	232	0.692119	-0.696762	-1.61259	0.258941	0.340437	-1.52296	0.314642	0.319163	-0.524523	1.21183	-0.493941	-0.542339	-1.18491	1.29543	1.251	1.20525	1.2322	1.18243	1.24626	0.345458	0.29181	1.2721	1.20731	0.0528953	0.95571	1.0346	1.14778	0.165662	0.192652	-0.719841	-0.725323	-0.712568	1	-0.504233	-0.683194	-0.583035	0.34976	-0.646674
	233	0.692119	1.257	0.324386	0.258941	1.27608	1.25722	1.22777	1.24541	1.21689	1.21183	1.26559	1.22987	-1.18491	1.29543	1.251	0.285804	1.2322	1.18243	0.329243	0.345458	0.29181	1.2721	0.328304	-0.944903	0.0311887	-1.9197	-0.769039	-1.69244	0.192652	-0.719841	-0.725323	-0.712568	1	-1.37978	1.15192	1.26398	0.34976	-1.35291
	234	0.692119	-0.696762	0.324386	-1.59383	-0.595202	0.330495	-1.5116	-0.607079	0.346185	0.329534	-0.493941	-0.542339	-1.18491	1.29543	0.30362	1.20525	-0.543368	0.265217	1.24626	0.345458	1.23058	-0.609973	-0.550704	-0.944903	-1.81785	0.0498316	-1.72745	-0.763389	0.192652	-0.719841	1.1101	-0.712568	1	-0.504233	-1.60075	-0.583035	0.34976	-1.35291
	235	-0.578808	-0.696762	0.324386	-1.59383	0.340437	-1.52296	-1.5116	0.319163	0.346185	-0.552766	1.26559	-0.542339	0.0695229	-0.435981	1.251	0.285804	0.344418	1.18243	1.24626	1.2764	1.23058	1.2721	0.328304	1.05069	0.95571	0.0498316	1.14778	0.165662	0.192652	0.207904	0.192387	1.17699	1	-1.37978	0.234364	1.26398	0.34976	-0.646674
	236	0.692119	1.257	1.29288	1.18533	1.27608	0.330495	1.22777	0.319163	1.21689	0.329534	1.26559	-0.542339	-1.18491	1.29543	-0.643765	-0.633643	-1.43115	-1.5692	-1.5048	0.345458	0.29181	0.331063	0.328304	0.0528953	0.0311887	-0.934936	1.14778	1.09471	1.12231	1.13565	1.1101	0.232211	1	-0.504233	-0.683194	-0.583035	1.28021	0.765798
	237	1.96305	-0.696762	0.324386	0.258941	-0.595202	0.330495	0.314642	-0.607079	0.346185	-0.552766	-0.493941	-0.542339	-1.18491	1.29543	-2.53853	-2.47254	-2.31894	-2.48641	-1.5048	-1.51643	-2.5245	-2.49204	-2.30872	0.0528953	0.0311887	-0.934936	1.14778	1.09471	-0.737005	0.207904	-0.725323	0.232211	0	-1.37978	0.234364	0.340474	0.34976	0.765798
	238	0.692119	1.257	0.324386	1.18533	1.27608	0.330495	0.314642	0.319163	-0.524523	0.329534	-0.493941	-0.542339	0.0695229	1.29543	0.30362	1.20525	0.344418	1.18243	-0.587777	0.345458	1.23058	0.331063	-0.550704	1.05069	0.95571	1.0346	1.14778	0.165662	1.12231	0.207904	1.1101	0.232211	1	1.24687	0.234364	0.340474	1.28021	0.0595621
	239	0.692119	0.280117	1.29288	0.258941	-0.595202	1.25722	0.314642	-1.53332	-1.39523	-2.31737	-1.37371	-2.31455	-1.18491	1.29543	-0.643765	-0.633643	-1.43115	-0.651991	-0.587777	0.345458	-1.58573	-0.609973	-1.42971	-0.944903	-0.893333	-1.9197	-1.72745	0.165662	1.12231	1.13565	1.1101	1.17699	0	-0.504233	0.234364	0.340474	0.34976	-1.35291
	240	-0.578808	0.280117	1.29288	0.258941	-0.595202	-0.596232	1.22777	0.319163	1.21689	1.21183	1.26559	1.22987	0.0695229	-1.30168	1.251	0.285804	1.2322	0.265217	1.24626	1.2764	1.23058	1.2721	1.20731	0.0528953	0.95571	1.0346	-0.769039	0.165662	1.12231	0.207904	1.1101	1.17699	0	-0.504233	0.234364	1.26398	1.28021	-1.35291
	241	-0.578808	1.257	1.29288	1.18533	1.27608	0.330495	0.314642	-0.607079	0.346185	-0.552766	-1.37371	-1.42844	-1.18491	-0.435981	1.251	1.20525	1.2322	1.18243	1.24626	0.345458	1.23058	0.331063	1.20731	1.05069	0.95571	0.0498316	0.189373	1.09471	0.192652	0.207904	-0.725323	-0.712568	1	-0.504233	-0.683194	0.340474	1.28021	-0.646674
	242	-0.578808	-0.696762	-1.61259	-1.59383	0.340437	-0.596232	-0.59848	0.319163	1.21689	0.329534	0.385825	1.22987	-1.18491	-0.435981	1.251	1.20525	1.2322	1.18243	1.24626	0.345458	1.23058	1.2721	0.328304	-0.944903	0.0311887	-0.934936	-1.72745	0.165662	-0.737005	-1.64759	-0.725323	-0.712568	0	-0.504233	-0.683194	-0.583035	0.34976	0.765798
	243	0.692119	-2.65052	-2.58108	-1.59383	-2.46648	-2.44969	-2.42473	-0.607079	0.346185	0.329534	-1.37371	0.343766	-1.18491	0.429723	-0.643765	0.285804	-1.43115	0.265217	-1.5048	-0.585484	0.29181	-0.609973	-1.42971	-1.9427	-2.74238	-0.934936	-2.68586	-0.763389	-2.59632	-1.64759	-1.64303	-2.60213	0	0.371318	-1.60075	-1.50654	-1.51114	-0.646674
	244	-0.578808	-0.696762	0.324386	0.258941	-1.53084	-1.52296	0.314642	-2.45956	-2.26594	-2.31737	-2.25347	-1.42844	0.0695229	-0.435981	-0.643765	-0.633643	-0.543368	-0.651991	0.329243	-1.51643	-0.646959	-1.55101	-0.550704	-0.944903	0.0311887	0.0498316	-0.769039	-1.69244	-2.59632	-2.57533	-2.56074	-2.60213	1	-0.504233	-1.60075	-0.583035	-0.580691	-0.646674
	245	-0.578808	1.257	1.29288	1.18533	0.340437	1.25722	1.22777	1.24541	1.21689	1.21183	0.385825	1.22987	-1.18491	-0.435981	0.30362	1.20525	1.2322	-0.651991	1.24626	1.2764	0.29181	0.331063	-0.550704	1.05069	0.95571	1.0346	1.14778	1.09471	1.12231	0.207904	1.1101	0.232211	0	-0.504233	1.15192	0.340474	1.28021	-0.646674
	246	0.692119	-0.696762	0.324386	0.258941	0.340437	0.330495	-0.59848	0.319163	1.21689	-0.552766	-0.493941	-0.542339	-1.18491	1.29543	-0.643765	0.285804	-0.543368	-1.5692	-0.587777	-0.585484	-1.58573	-0.609973	0.328304	0.0528953	0.95571	0.0498316	0.189373	1.09471	1.12231	1.13565	0.192387	1.17699	1	-0.504233	0.234364	0.340474	-0.580691	-0.646674
	247	0.692119	-0.696762	-0.644104	-1.59383	-1.53084	-1.52296	-1.5116	-1.53332	-2.26594	-2.31737	-1.37371	-0.542339	0.0695229	1.29543	-2.53853	-2.47254	-1.43115	-2.48641	-1.5048	-2.44737	-2.5245	-2.49204	-2.30872	-1.9427	-0.893333	-0.934936	-1.72745	-2.62149	-1.66666	-1.64759	-2.56074	-2.60213	1	-0.504233	-1.60075	-0.583035	-0.580691	1.47203
	248	1.96305	-1.67364	-2.58108	-1.59383	-0.595202	-1.52296	-2.42473	-1.53332	-1.39523	-2.31737	-0.493941	-0.542339	-1.18491	1.29543	-2.53853	-2.47254	-1.43115	-2.48641	-1.5048	-2.44737	-2.5245	-2.49204	-2.30872	-1.9427	-1.81785	-1.9197	-0.769039	-0.763389	-1.66666	-0.719841	-0.725323	-2.60213	1	-0.504233	-2.51831	-1.50654	-2.44159	-0.646674
	249	0.692119	-1.67364	-0.644104	-0.667444	-0.595202	-1.52296	-0.59848	-2.45956	-1.39523	-2.31737	-2.25347	-1.42844	0.0695229	0.429723	1.251	1.20525	0.344418	1.18243	1.24626	0.345458	1.23058	0.331063	1.20731	1.05069	0.95571	1.0346	1.14778	1.09471	-0.737005	-0.719841	-1.64303	-1.65735	0	-0.504233	1.15192	1.26398	1.28021	0.765798
	250	0.692119	-0.696762	0.324386	-0.667444	-1.53084	-0.596232	-0.59848	-1.53332	-1.39523	-0.552766	-2.25347	-1.42844	-1.18491	1.29543	-1.59115	-0.633643	-0.543368	-1.5692	-2.42182	-1.51643	-0.646959	-2.49204	-0.550704	-0.944903	0.0311887	0.0498316	-0.769039	0.165662	-0.737005	0.207904	0.192387	-1.65735	0	0.371318	0.234364	-1.50654	-1.51114	-1.35291
	251	-0.578808	-1.67364	-0.644104	-2.52021	-0.595202	-1.52296	-1.5116	-0.607079	0.346185	-0.552766	-0.493941	-0.542339	0.0695229	-0.435981	-0.643765	-1.55309	-0.543368	-0.651991	-0.587777	0.345458	0.29181	-1.55101	0.328304	-0.944903	-0.893333	-1.9197	-1.72745	-0.763389	1.12231	0.207904	1.1101	1.17699	0	-0.504233	-0.683194	-0.583035	-0.580691	-1.35291
	252	0.692119	0.280117	0.324386	-0.667444	0.340437	1.25722	1.22777	-0.607079	-0.524523	0.329534	0.385825	-0.542339	0.0695229	1.29543	-0.643765	-1.55309	-1.43115	-0.651991	-1.5048	0.345458	-0.646959	-0.609973	-1.42971	0.0528953	0.0311887	-0.934936	0.189373	0.165662	1.12231	0.207904	1.1101	1.17699	1	-0.504233	1.15192	1.26398	0.34976	-0.646674
	253	-0.578808	-0.696762	0.324386	0.258941	0.340437	0.330495	-0.59848	-0.607079	-0.524523	-0.552766	-1.37371	-1.42844	1.32396	-1.30168	0.30362	-0.633643	-0.543368	-0.651991	0.329243	0.345458	1.23058	1.2721	-0.550704	1.05069	0.95571	0.0498316	0.189373	1.09471	-1.66666	-0.719841	-2.56074	-1.65735	0	-0.504233	1.15192	0.340474	-0.580691	0.0595621
	254	-0.578808	0.280117	1.29288	1.18533	-0.595202	0.330495	0.314642	1.24541	1.21689	1.21183	1.26559	1.22987	0.0695229	-0.435981	1.251	1.20525	0.344418	1.18243	1.24626	1.2764	0.29181	1.2721	1.20731	1.05069	0.0311887	1.0346	1.14778	1.09471	1.12231	0.207904	1.1101	1.17699	1	-0.504233	0.234364	1.26398	0.34976	-1.35291
	255	-0.578808	1.257	0.324386	1.18533	0.340437	1.25722	0.314642	-0.607079	-1.39523	-1.43507	-1.37371	-1.42844	-1.18491	-0.435981	0.30362	1.20525	-0.543368	0.265217	-0.587777	1.2764	-0.646959	1.2721	-0.550704	-1.9427	-2.74238	-1.9197	-1.72745	-2.62149	0.192652	0.207904	0.192387	1.17699	1	-0.504233	-0.683194	0.340474	-0.580691	0.765798
	256	0.692119	-1.67364	-1.61259	-2.52021	-2.46648	-2.44969	-1.5116	0.319163	1.21689	0.329534	-0.493941	-0.542339	-1.18491	1.29543	0.30362	-0.633643	0.344418	-0.651991	0.329243	-0.585484	1.23058	1.2721	0.328304	1.05069	0.95571	1.0346	1.14778	1.09471	0.192652	-0.719841	-0.725323	-0.712568	1	-1.37978	-0.683194	-0.583035	0.34976	0.0595621
	257	0.692119	0.280117	-0.644104	-0.667444	-0.595202	1.25722	0.314642	-1.53332	-2.26594	-2.31737	-0.493941	-1.42844	-1.18491	1.29543	-0.643765	0.285804	-1.43115	0.265217	-1.5048	-0.585484	0.29181	-1.55101	-1.42971	1.05069	0.0311887	1.0346	1.14778	0.165662	-0.737005	-0.719841	0.192387	-0.712568	1	-0.504233	1.15192	1.26398	0.34976	-1.35291
	258	0.692119	-0.696762	0.324386	0.258941	0.340437	-1.52296	-0.59848	-0.607079	-0.524523	0.329534	-1.37371	0.343766	0.0695229	1.29543	0.30362	-0.633643	0.344418	0.265217	-0.587777	1.2764	-0.646959	1.2721	0.328304	-0.944903	-1.81785	0.0498316	0.189373	-1.69244	-2.59632	-1.64759	-2.56074	-1.65735	0	-1.37978	-0.683194	-1.50654	-1.51114	-1.35291
	259	0.692119	-0.696762	0.324386	-0.667444	0.340437	0.330495	-1.5116	-1.53332	-0.524523	-0.552766	-1.37371	-0.542339	0.0695229	0.429723	-1.59115	-1.55309	-1.43115	-1.5692	-2.42182	-0.585484	-1.58573	-1.55101	-0.550704	-2.9405	-1.81785	-2.90447	-1.72745	-1.69244	-1.66666	-1.64759	-0.725323	-1.65735	1	-1.37978	-1.60075	-2.43005	-0.580691	0.0595621
	260	-1.84973	1.257	1.29288	1.18533	1.27608	1.25722	0.314642	-2.45956	-2.26594	-2.31737	-2.25347	-2.31455	-1.18491	-1.30168	-0.643765	-1.55309	-0.543368	-1.5692	0.329243	-0.585484	-1.58573	0.331063	-1.42971	-0.944903	-0.893333	-0.934936	-0.769039	-0.763389	1.12231	0.207904	0.192387	0.232211	0	-0.504233	1.15192	1.26398	0.34976	-1.35291
	261	-0.578808	0.280117	1.29288	1.18533	0.340437	-0.596232	1.22777	0.319163	0.346185	1.21183	0.385825	-0.542339	1.32396	-0.435981	-0.643765	-1.55309	-1.43115	-1.5692	-0.587777	-1.51643	0.29181	0.331063	-1.42971	1.05069	0.0311887	1.0346	0.189373	1.09471	1.12231	1.13565	1.1101	1.17699	0	-0.504233	0.234364	1.26398	1.28021	-1.35291
	262	-0.578808	0.280117	0.324386	0.258941	0.340437	0.330495	0.314642	-0.607079	-0.524523	-0.552766	-0.493941	-0.542339	1.32396	-1.30168	-0.643765	-0.633643	-0.543368	-0.651991	-0.587777	-0.585484	-0.646959	-0.609973	-0.550704	0.0528953	0.0311887	0.0498316	0.189373	0.165662	0.192652	0.207904	0.192387	0.232211	0	1.24687	-0.683194	-0.583035	-0.580691	1.47203
	263	0.692119	0.280117	1.29288	-0.667444	1.27608	-0.596232	-0.59848	0.319163	-0.524523	-0.552766	1.26559	1.22987	0.0695229	1.29543	-1.59115	-1.55309	-1.43115	-0.651991	-1.5048	-2.44737	-0.646959	-0.609973	-1.42971	-0.944903	-0.893333	-0.934936	-0.769039	-0.763389	-1.66666	-2.57533	-0.725323	-2.60213	1	0.371318	-1.60075	-0.583035	0.34976	-0.646674
	264	0.692119	1.257	1.29288	1.18533	0.340437	1.25722	0.314642	-1.53332	-0.524523	-2.31737	-0.493941	-1.42844	-1.18491	1.29543	-2.53853	-2.47254	-2.31894	-2.48641	-2.42182	-2.44737	-2.5245	-1.55101	-2.30872	1.05069	0.0311887	1.0346	0.189373	1.09471	1.12231	1.13565	1.1101	1.17699	0	-1.37978	0.234364	-1.50654	0.34976	-1.35291
	265	-0.578808	-2.65052	-2.58108	-2.52021	-1.53084	-1.52296	-1.5116	1.24541	1.21689	1.21183	1.26559	1.22987	0.0695229	-0.435981	1.251	1.20525	1.2322	1.18243	0.329243	0.345458	1.23058	0.331063	1.20731	-2.9405	-1.81785	-2.90447	-2.68586	-1.69244	-0.737005	0.207904	-1.64303	-0.712568	0	-1.37978	-0.683194	0.340474	0.34976	0.765798
	266	-0.578808	1.257	1.29288	1.18533	0.340437	1.25722	1.22777	-0.607079	-1.39523	-0.552766	0.385825	-1.42844	1.32396	-1.30168	1.251	1.20525	0.344418	1.18243	1.24626	0.345458	1.23058	0.331063	0.328304	0.0528953	0.95571	0.0498316	1.14778	-0.763389	1.12231	1.13565	0.192387	0.232211	0	-0.504233	0.234364	1.26398	0.34976	-0.646674
	267	-0.578808	1.257	1.29288	0.258941	1.27608	0.330495	1.22777	0.319163	-0.524523	0.329534	-0.493941	-0.542339	-1.18491	-0.435981	0.30362	-0.633643	0.344418	0.265217	0.329243	1.2764	-0.646959	0.331063	1.20731	-0.944903	0.0311887	-0.934936	0.189373	-1.69244	-0.737005	0.207904	0.192387	0.232211	1	-0.504233	1.15192	0.340474	0.34976	0.765798
	268	-0.578808	1.257	1.29288	1.18533	1.27608	0.330495	1.22777	-0.607079	-0.524523	0.329534	0.385825	-1.42844	-1.18491	-0.435981	1.251	1.20525	0.344418	0.265217	1.24626	0.345458	1.23058	0.331063	1.20731	0.0528953	-0.893333	1.0346	-0.769039	0.165662	-0.737005	0.207904	0.192387	-0.712568	0	-0.504233	-0.683194	0.340474	-0.580691	-0.646674
	269	0.692119	1.257	1.29288	1.18533	0.340437	1.25722	0.314642	0.319163	1.21689	1.21183	-0.493941	0.343766	-1.18491	1.29543	-0.643765	-0.633643	-1.43115	-1.5692	-0.587777	0.345458	-0.646959	-1.55101	0.328304	1.05069	0.95571	1.0346	1.14778	1.09471	1.12231	1.13565	1.1101	1.17699	1	-0.504233	0.234364	-0.583035	0.34976	0.765798
	270	-1.84973	0.280117	0.324386	-0.667444	-0.595202	-0.596232	1.22777	-2.45956	-2.26594	-2.31737	-1.37371	-2.31455	-1.18491	-1.30168	-1.59115	-2.47254	-0.543368	-0.651991	-1.5048	-1.51643	-1.58573	-0.609973	-1.42971	-2.9405	-2.74238	-2.90447	-1.72745	-2.62149	-2.59632	-1.64759	-2.56074	-2.60213	1	-1.37978	-2.51831	-2.43005	-2.44159	0.765798
	271	1.96305	0.280117	-0.644104	1.18533	-0.595202	-0.596232	1.22777	-2.45956	-2.26594	-2.31737	-2.25347	-2.31455	-1.18491	1.29543	0.30362	-0.633643	-0.543368	-0.651991	-0.587777	0.345458	-0.646959	-0.609973	-0.550704	0.0528953	0.95571	-0.934936	0.189373	1.09471	-0.737005	-1.64759	-0.725323	-1.65735	0	-0.504233	0.234364	-0.583035	0.34976	-0.646674
	272	0.692119	1.257	1.29288	1.18533	1.27608	1.25722	1.22777	0.319163	1.21689	0.329534	0.385825	-0.542339	-1.18491	1.29543	1.251	0.285804	1.2322	0.265217	0.329243	0.345458	1.23058	1.2721	1.20731	1.05069	0.95571	0.0498316	1.14778	1.09471	0.192652	-0.719841	1.1101	-0.712568	0	-1.37978	1.15192	1.26398	0.34976	-1.35291
	273	0.692119	0.280117	-0.644104	0.258941	1.27608	0.330495	0.314642	-0.607079	-0.524523	-0.552766	-1.37371	-0.542339	-1.18491	1.29543	0.30362	0.285804	1.2322	-0.651991	-0.587777	-0.585484	-0.646959	0.331063	-0.550704	-0.944903	0.0311887	-1.9197	0.189373	-0.763389	1.12231	1.13565	1.1101	1.17699	1	0.371318	1.15192	0.340474	0.34976	-1.35291
	274	-0.578808	-1.67364	-1.61259	-0.667444	-2.46648	-0.596232	-0.59848	-0.607079	-0.524523	-1.43507	-0.493941	-0.542339	0.0695229	-1.30168	-1.59115	-1.55309	-2.31894	-1.5692	-0.587777	-0.585484	-1.58573	-0.609973	-0.550704	0.0528953	0.95571	1.0346	0.189373	0.165662	-1.66666	-0.719841	-1.64303	-0.712568	0	-0.504233	-1.60075	-0.583035	0.34976	0.0595621
	275	-0.578808	-1.67364	-1.61259	-0.667444	-0.595202	-0.596232	-1.5116	-0.607079	-0.524523	-1.43507	0.385825	0.343766	-1.18491	-0.435981	-1.59115	-2.47254	-1.43115	-2.48641	-2.42182	-2.44737	-2.5245	-0.609973	-0.550704	-0.944903	-0.893333	0.0498316	-1.72745	0.165662	-0.737005	-1.64759	-0.725323	-0.712568	0	-0.504233	0.234364	-0.583035	-1.51114	0.765798
	276	-0.578808	0.280117	1.29288	-0.667444	0.340437	1.25722	1.22777	1.24541	1.21689	1.21183	1.26559	1.22987	-1.18491	-1.30168	1.251	1.20525	0.344418	1.18243	0.329243	1.2764	1.23058	0.331063	1.20731	0.0528953	0.0311887	-0.934936	0.189373	-0.763389	-0.737005	0.207904	0.192387	-1.65735	1	-1.37978	1.15192	1.26398	1.28021	0.0595621
	277	1.96305	-0.696762	0.324386	-0.667444	-1.53084	-1.52296	-1.5116	0.319163	0.346185	-0.552766	1.26559	1.22987	0.0695229	1.29543	-0.643765	-0.633643	-1.43115	-0.651991	-1.5048	0.345458	-1.58573	0.331063	0.328304	1.05069	0.95571	1.0346	1.14778	1.09471	1.12231	1.13565	0.192387	1.17699	1	-1.37978	1.15192	0.340474	-0.580691	-1.35291
	278	-0.578808	0.280117	0.324386	0.258941	-0.595202	-0.596232	0.314642	-0.607079	0.346185	-1.43507	-1.37371	-1.42844	0.0695229	-0.435981	0.30362	-0.633643	0.344418	1.18243	0.329243	-0.585484	0.29181	-0.609973	-0.550704	-0.944903	0.0311887	0.0498316	-1.72745	-1.69244	0.192652	-0.719841	1.1101	1.17699	1	-0.504233	-0.683194	0.340474	0.34976	0.765798
	279	-0.578808	-1.67364	-0.644104	-0.667444	-1.53084	-1.52296	-2.42473	-1.53332	-2.26594	-2.31737	-2.25347	-2.31455	-1.18491	-0.435981	0.30362	1.20525	1.2322	1.18243	0.329243	1.2764	-0.646959	-0.609973	-0.550704	-0.944903	0.0311887	0.0498316	-0.769039	0.165662	1.12231	1.13565	0.192387	1.17699	0	-0.504233	0.234364	-1.50654	-1.51114	0.765798
	280	-0.578808	-0.696762	-0.644104	0.258941	-0.595202	0.330495	0.314642	-0.607079	0.346185	-1.43507	0.385825	-0.542339	-1.18491	-1.30168	-0.643765	-0.633643	-0.543368	0.265217	-0.587777	-1.51643	-0.646959	0.331063	-1.42971	-1.9427	-1.81785	-2.90447	-0.769039	-0.763389	-2.59632	-1.64759	-1.64303	-1.65735	0	-0.504233	-2.51831	-1.50654	-1.51114	-1.35291
	281	0.692119	1.257	1.29288	1.18533	1.27608	1.25722	1.22777	1.24541	1.21689	0.329534	1.26559	1.22987	-1.18491	1.29543	-1.59115	-1.55309	-2.31894	-0.651991	-1.5048	-0.585484	-2.5245	-0.609973	-2.30872	1.05069	0.95571	1.0346	0.189373	0.165662	1.12231	1.13565	1.1101	1.17699	1	-0.504233	1.15192	1.26398	1.28021	0.0595621
	282	1.96305	-2.65052	-2.58108	-1.59383	-2.46648	-1.52296	-2.42473	0.319163	-0.524523	1.21183	-0.493941	0.343766	0.0695229	1.29543	-2.53853	-1.55309	-2.31894	-1.5692	-2.42182	-2.44737	-1.58573	-2.49204	-2.30872	-2.9405	-2.74238	-2.90447	-2.68586	-1.69244	-2.59632	-2.57533	-2.56074	-2.60213	0	0.371318	-1.60075	-2.43005	-2.44159	-1.35291
	283	0.692119	1.257	0.324386	1.18533	0.340437	1.25722	1.22777	1.24541	1.21689	0.329534	1.26559	1.22987	0.0695229	1.29543	1.251	1.20525	1.2322	0.265217	1.24626	0.345458	1.23058	1.2721	1.20731	0.0528953	0.95571	-0.934936	1.14778	-0.763389	1.12231	1.13565	1.1101	0.232211	1	-0.504233	1.15192	1.26398	0.34976	-1.35291
	284	-0.578808	1.257	1.29288	1.18533	0.340437	0.330495	1.22777	0.319163	1.21689	0.329534	0.385825	-0.542339	-1.18491	-0.435981	-1.59115	-1.55309	-0.543368	-2.48641	-1.5048	-2.44737	-1.58573	-0.609973	-0.550704	1.05069	0.95571	1.0346	0.189373	1.09471	1.12231	1.13565	1.1101	1.17699	0	-1.37978	0.234364	1.26398	1.28021	-1.35291
	285	0.692119	-1.67364	-1.61259	-0.667444	-1.53084	-2.44969	-2.42473	-0.607079	0.346185	-1.43507	-1.37371	-1.42844	-1.18491	1.29543	1.251	0.285804	1.2322	1.18243	1.24626	0.345458	1.23058	1.2721	0.328304	-0.944903	-0.893333	-0.934936	0.189373	-1.69244	0.192652	1.13565	1.1101	0.232211	0	-1.37978	1.15192	1.26398	0.34976	1.47203
	286	0.692119	0.280117	1.29288	1.18533	1.27608	0.330495	1.22777	1.24541	1.21689	0.329534	1.26559	1.22987	-1.18491	0.429723	0.30362	1.20525	-0.543368	-0.651991	1.24626	0.345458	0.29181	-0.609973	1.20731	-0.944903	-1.81785	-0.934936	-0.769039	0.165662	0.192652	1.13565	-0.725323	-0.712568	1	-1.37978	0.234364	1.26398	1.28021	0.0595621
	287	0.692119	-0.696762	0.324386	-0.667444	-0.595202	-1.52296	0.314642	-1.53332	-0.524523	-2.31737	-1.37371	-0.542339	-1.18491	0.429723	-0.643765	-1.55309	-0.543368	0.265217	0.329243	-0.585484	-1.58573	-0.609973	-1.42971	-0.944903	-0.893333	-0.934936	-0.769039	-0.763389	-1.66666	-0.719841	-2.56074	-1.65735	1	-1.37978	0.234364	0.340474	-0.580691	-1.35291
	288	0.692119	1.257	1.29288	0.258941	0.340437	1.25722	1.22777	-0.607079	0.346185	0.329534	-1.37371	-1.42844	0.0695229	1.29543	-0.643765	-0.633643	-0.543368	0.265217	0.329243	-0.585484	-1.58573	-0.609973	-0.550704	-1.9427	-0.893333	-0.934936	-0.769039	-1.69244	0.192652	1.13565	-0.725323	1.17699	0	0.371318	0.234364	1.26398	1.28021	-1.35291
	289	1.96305	0.280117	-0.644104	1.18533	1.27608	1.25722	1.22777	-0.607079	-1.39523	0.329534	-0.493941	0.343766	0.0695229	1.29543	-0.643765	0.285804	-1.43115	-1.5692	-0.587777	0.345458	-0.646959	-0.609973	-0.550704	-1.9427	-2.74238	-1.9197	-0.769039	-1.69244	-0.737005	-1.64759	-0.725323	-0.712568	0	0.371318	-1.60075	-0.583035	-0.580691	1.47203
	290	-0.578808	-0.696762	-1.61259	0.258941	-1.53084	0.330495	0.314642	0.319163	-0.524523	1.21183	-0.493941	1.22987	-1.18491	-0.435981	0.30362	1.20525	-0.543368	1.18243	0.329243	0.345458	-0.646959	1.2721	-0.550704	1.05069	0.95571	0.0498316	0.189373	0.165662	-0.737005	0.207904	-0.725323	-0.712568	0	-0.504233	-0.683194	-0.583035	0.34976	-1.35291
	291	0.692119	1.257	0.324386	0.258941	0.340437	0.330495	0.314642	1.24541	1.21689	1.21183	1.26559	1.22987	0.0695229	1.29543	1.251	1.20525	1.2322	1.18243	1.24626	1.2764	0.29181	0.331063	1.20731	1.05069	0.95571	1.0346	1.14778	1.09471	1.12231	1.13565	0.192387	1.17699	0	-0.504233	1.15192	1.26398	1.28021	-0.646674
	292	-1.84973	1.257	1.29288	1.18533	0.340437	1.25722	1.22777	0.319163	1.21689	1.21183	-0.493941	1.22987	-1.18491	-1.30168	1.251	1.20525	0.344418	0.265217	1.24626	0.345458	1.23058	1.2721	0.328304	0.0528953	-0.893333	1.0346	0.189373	-0.763389	0.192652	0.207904	1.1101	-0.712568	1	-1.37978	1.15192	1.26398	1.28021	-0.646674
	293	-0.578808	1.257	0.324386	0.258941	1.27608	1.25722	0.314642	0.319163	0.346185	0.329534	0.385825	1.22987	-1.18491	-0.435981	1.251	0.285804	1.2322	1.18243	1.24626	0.345458	1.23058	1.2721	1.20731	0.0528953	-0.893333	-0.934936	0.189373	-0.763389	1.12231	1.13565	1.1101	0.232211	1	-0.504233	-0.683194	0.340474	1.28021	0.765798
	294	-0.578808	0.280117	1.29288	0.258941	0.340437	-0.596232	1.22777	-1.53332	-2.26594	-1.43507	-2.25347	-1.42844	-1.18491	-0.435981	1.251	1.20525	1.2322	1.18243	1.24626	1.2764	1.23058	1.2721	1.20731	-0.944903	0.0311887	-0.934936	-0.769039	-0.763389	1.12231	0.207904	1.1101	0.232211	1	-0.504233	-0.683194	-0.583035	1.28021	-0.646674
	295	-0.578808	0.280117	-0.644104	1.18533	-0.595202	0.330495	-0.59848	-0.607079	0.346185	0.329534	-1.37371	-1.42844	-1.18491	-1.30168	0.30362	-0.633643	-0.543368	0.265217	1.24626	-0.585484	1.23058	1.2721	-0.550704	-1.9427	-1.81785	-0.934936	-1.72745	-2.62149	-2.59632	-2.57533	-2.56074	-1.65735	0	-1.37978	0.234364	-0.583035	0.34976	-0.646674
	296	0.692119	-0.696762	-0.644104	0.258941	0.340437	-1.52296	-1.5116	1.24541	0.346185	0.329534	0.385825	0.343766	-1.18491	1.29543	0.30362	0.285804	0.344418	1.18243	0.329243	0.345458	1.23058	1.2721	-0.550704	-0.944903	0.0311887	-1.9197	0.189373	-1.69244	1.12231	1.13565	1.1101	1.17699	1	-0.504233	0.234364	-0.583035	1.28021	-0.646674
	297	-0.578808	0.280117	-0.644104	1.18533	-0.595202	0.330495	0.314642	1.24541	1.21689	1.21183	1.26559	1.22987	-1.18491	-0.435981	1.251	1.20525	0.344418	1.18243	1.24626	1.2764	1.23058	0.331063	1.20731	1.05069	0.95571	0.0498316	0.189373	0.165662	0.192652	0.207904	1.1101	1.17699	1	-1.37978	1.15192	1.26398	0.34976	-0.646674
	298	0.692119	-1.67364	-0.644104	-1.59383	-2.46648	-2.44969	-1.5116	1.24541	1.21689	1.21183	1.26559	0.343766	0.0695229	1.29543	0.30362	1.20525	0.344418	1.18243	1.24626	-0.585484	1.23058	-0.609973	0.328304	1.05069	0.0311887	0.0498316	1.14778	0.165662	-0.737005	-0.719841	0.192387	0.232211	0	-0.504233	0.234364	0.340474	1.28021	0.765798
	299	-0.578808	1.257	0.324386	1.18533	0.340437	1.25722	1.22777	0.319163	1.21689	0.329534	1.26559	1.22987	0.0695229	-0.435981	-1.59115	-0.633643	-2.31894	-2.48641	-2.42182	-0.585484	-2.5245	-2.49204	-1.42971	1.05069	0.95571	1.0346	0.189373	1.09471	1.12231	1.13565	1.1101	0.232211	1	-0.504233	1.15192	1.26398	0.34976	-1.35291
	300	0.692119	1.257	1.29288	1.18533	1.27608	1.25722	0.314642	0.319163	-0.524523	0.329534	0.385825	0.343766	-1.18491	1.29543	1.251	0.285804	1.2322	0.265217	0.329243	1.2764	0.29181	1.2721	1.20731	1.05069	0.95571	0.0498316	1.14778	1.09471	-0.737005	-1.64759	-0.725323	-1.65735	1	-1.37978	-0.683194	-0.583035	1.28021	0.765798
	301	-0.578808	-0.696762	-1.61259	-1.59383	-0.595202	-0.596232	-1.5116	-1.53332	-2.26594	-0.552766	-1.37371	-0.542339	-1.18491	-0.435981	0.30362	0.285804	-0.543368	1.18243	0.329243	1.2764	1.23058	1.2721	1.20731	-0.944903	-1.81785	-0.934936	-0.769039	-0.763389	0.192652	-0.719841	1.1101	-0.712568	0	-0.504233	-0.683194	-0.583035	-1.51114	0.765798
	302	1.96305	1.257	1.29288	1.18533	0.340437	1.25722	0.314642	1.24541	1.21689	1.21183	1.26559	0.343766	-1.18491	1.29543	-1.59115	-0.633643	-1.43115	-2.48641	-2.42182	-1.51643	-0.646959	-1.55101	-1.42971	0.0528953	0.0311887	1.0346	1.14778	-0.763389	-1.66666	-2.57533	-1.64303	-2.60213	0	-1.37978	-0.683194	-0.583035	0.34976	-0.646674
	303	0.692119	-0.696762	-0.644104	0.258941	0.340437	-0.596232	0.314642	-2.45956	-1.39523	-2.31737	-2.25347	-2.31455	-1.18491	1.29543	0.30362	-0.633643	1.2322	0.265217	1.24626	0.345458	-0.646959	-0.609973	1.20731	-1.9427	-0.893333	-0.934936	-1.72745	-1.69244	-0.737005	0.207904	0.192387	-1.65735	0	-0.504233	-2.51831	-2.43005	-1.51114	0.765798
	304	-0.578808	-2.65052	-2.58108	-2.52021	-1.53084	-2.44969	-2.42473	0.319163	-0.524523	0.329534	-0.493941	0.343766	0.0695229	-1.30168	-0.643765	-1.55309	0.344418	-0.651991	0.329243	0.345458	-0.646959	-1.55101	0.328304	-2.9405	-1.81785	-1.9197	-2.68586	-2.62149	1.12231	0.207904	0.192387	1.17699	0	-1.37978	1.15192	1.26398	1.28021	-0.646674
	305	-0.578808	0.280117	-0.644104	1.18533	0.340437	-0.596232	-0.59848	1.24541	1.21689	1.21183	0.385825	0.343766	0.0695229	-1.30168	1.251	0.285804	0.344418	0.265217	1.24626	1.2764	1.23058	1.2721	1.20731	0.0528953	0.95571	-0.934936	1.14778	0.165662	-0.737005	-0.719841	-0.725323	0.232211	1	-1.37978	0.234364	-0.583035	1.28021	-0.646674
	306	1.96305	1.257	1.29288	1.18533	0.340437	1.25722	0.314642	1.24541	1.21689	1.21183	0.385825	1.22987	-1.18491	1.29543	1.251	1.20525	1.2322	0.265217	0.329243	1.2764	1.23058	1.2721	0.328304	0.0528953	0.0311887	-0.934936	0.189373	1.09471	1.12231	1.13565	1.1101	0.232211	1	-1.37978	1.15192	1.26398	1.28021	-0.646674
	307	0.692119	-1.67364	-0.644104	-0.667444	-0.595202	-2.44969	-2.42473	0.319163	-0.524523	-0.552766	0.385825	0.343766	-1.18491	0.429723	-0.643765	-1.55309	-0.543368	-0.651991	-0.587777	-1.51643	0.29181	0.331063	-0.550704	-2.9405	-2.74238	-2.90447	-2.68586	-1.69244	-0.737005	0.207904	-0.725323	0.232211	0	-0.504233	-1.60075	-0.583035	0.34976	-1.35291
	308	0.692119	-0.696762	-0.644104	-1.59383	-0.595202	0.330495	-0.59848	-0.607079	-0.524523	-0.552766	0.385825	0.343766	0.0695229	0.429723	-2.53853	-1.55309	-2.31894	-2.48641	-2.42182	-1.51643	-2.5245	-1.55101	-2.30872	-0.944903	-0.893333	-1.9197	-0.769039	-1.69244	-2.59632	-2.57533	-2.56074	-2.60213	0	0.371318	-1.60075	-1.50654	-1.51114	1.47203
	309	-0.578808	1.257	0.324386	1.18533	1.27608	0.330495	1.22777	-0.607079	-0.524523	-1.43507	-0.493941	-1.42844	-1.18491	-0.435981	1.251	1.20525	1.2322	0.265217	1.24626	1.2764	0.29181	1.2721	1.20731	0.0528953	0.0311887	0.0498316	0.189373	1.09471	0.192652	-0.719841	0.192387	-0.712568	1	-0.504233	0.234364	0.340474	1.28021	-0.646674
	310	-0.578808	1.257	0.324386	1.18533	1.27608	1.25722	1.22777	0.319163	-0.524523	0.329534	0.385825	0.343766	0.0695229	-0.435981	0.30362	1.20525	0.344418	0.265217	0.329243	0.345458	1.23058	-0.609973	0.328304	-1.9427	-0.893333	-1.9197	-1.72745	-1.69244	1.12231	1.13565	1.1101	1.17699	0	0.371318	-0.683194	0.340474	0.34976	-1.35291
	311	1.96305	-2.65052	-1.61259	-2.52021	-1.53084	-2.44969	-2.42473	0.319163	-0.524523	-0.552766	1.26559	1.22987	-1.18491	1.29543	0.30362	-0.633643	0.344418	-0.651991	-0.587777	1.2764	-0.646959	0.331063	0.328304	-0.944903	-1.81785	0.0498316	-1.72745	0.165662	-2.59632	-2.57533	-2.56074	-1.65735	0	0.371318	-1.60075	-2.43005	-2.44159	-0.646674
	312	0.692119	0.280117	-0.644104	-0.667444	-0.595202	0.330495	-0.59848	0.319163	0.346185	0.329534	-0.493941	1.22987	-1.18491	1.29543	-1.59115	-2.47254	-2.31894	-2.48641	-2.42182	-1.51643	-0.646959	-0.609973	-2.30872	0.0528953	0.0311887	0.0498316	1.14778	0.165662	0.192652	1.13565	-0.725323	-0.712568	0	-0.504233	0.234364	-1.50654	-0.580691	0.765798
	313	0.692119	0.280117	0.324386	0.258941	-0.595202	0.330495	0.314642	1.24541	1.21689	1.21183	1.26559	1.22987	0.0695229	1.29543	1.251	1.20525	1.2322	1.18243	1.24626	1.2764	0.29181	0.331063	1.20731	0.0528953	0.0311887	-0.934936	0.189373	0.165662	1.12231	0.207904	1.1101	1.17699	1	-0.504233	1.15192	1.26398	0.34976	-0.646674
	314	-1.84973	0.280117	1.29288	0.258941	-0.595202	1.25722	1.22777	1.24541	1.21689	1.21183	1.26559	0.343766	0.0695229	-1.30168	1.251	1.20525	0.344418	1.18243	0.329243	0.345458	1.23058	0.331063	1.20731	1.05069	0.0311887	0.0498316	1.14778	1.09471	0.192652	0.207904	1.1101	0.232211	0	-1.37978	0.234364	1.26398	1.28021	-0.646674
	315	0.692119	1.257	1.29288	1.18533	1.27608	1.25722	1.22777	1.24541	1.21689	1.21183	0.385825	1.22987	0.0695229	1.29543	1.251	1.20525	1.2322	0.265217	1.24626	1.2764	1.23058	1.2721	1.20731	1.05069	0.95571	1.0346	1.14778	1.09471	1.12231	1.13565	1.1101	0.232211	0	-0.504233	1.15192	1.26398	1.28021	0.765798
	316	1.96305	-1.67364	-1.61259	-0.667444	-2.46648	-0.596232	-0.59848	0.319163	1.21689	0.329534	-0.493941	-0.542339	-1.18491	1.29543	1.251	1.20525	0.344418	1.18243	0.329243	1.2764	1.23058	1.2721	1.20731	1.05069	0.0311887	1.0346	0.189373	1.09471	0.192652	-0.719841	1.1101	-0.712568	0	-1.37978	1.15192	1.26398	1.28021	-0.646674
	317	0.692119	1.257	1.29288	1.18533	1.27608	1.25722	1.22777	0.319163	-0.524523	0.329534	1.26559	-0.542339	-1.18491	1.29543	-0.643765	-1.55309	-1.43115	0.265217	-0.587777	-0.585484	0.29181	-1.55101	-1.42971	1.05069	0.95571	0.0498316	1.14778	1.09471	-1.66666	-0.719841	-0.725323	-1.65735	1	-0.504233	0.234364	0.340474	-0.580691	-0.646674
	318	-0.578808	-0.696762	-0.644104	0.258941	-1.53084	-1.52296	-1.5116	-0.607079	0.346185	0.329534	-0.493941	-1.42844	0.0695229	-0.435981	0.30362	-0.633643	-0.543368	0.265217	0.329243	0.345458	-0.646959	0.331063	1.20731	-1.9427	-1.81785	-0.934936	-2.68586	-0.763389	-1.66666	-2.57533	-2.56074	-2.60213	0	0.371318	-1.60075	-0.583035	0.34976	1.47203
	319	-0.578808	1.257	1.29288	1.18533	1.27608	1.25722	1.22777	1.24541	0.346185	0.329534	1.26559	0.343766	-1.18491	-0.435981	1.251	1.20525	1.2322	0.265217	1.24626	0.345458	1.23058	1.2721	1.20731	1.05069	0.0311887	0.0498316	1.14778	1.09471	1.12231	1.13565	1.1101	1.17699	1	-0.504233	-0.683194	0.340474	-0.580691	0.765798
	320	0.692119	-0.696762	-1.61259	-0.667444	0.340437	-0.596232	0.314642	-1.53332	-2.26594	-1.43507	-1.37371	-0.542339	-1.18491	1.29543	-1.59115	-0.633643	-1.43115	-0.651991	-1.5048	-1.51643	-0.646959	-0.609973	-1.42971	0.0528953	0.0311887	0.0498316	1.14778	-0.763389	0.192652	-0.719841	1.1101	1.17699	1	-1.37978	-0.683194	0.340474	-1.51114	-0.646674
	321	-0.578808	0.280117	-0.644104	1.18533	1.27608	0.330495	-0.59848	0.319163	0.346185	1.21183	1.26559	1.22987	0.0695229	-1.30168	-1.59115	-0.633643	-2.31894	-0.651991	-2.42182	-1.51643	-0.646959	-2.49204	-2.30872	-1.9427	-2.74238	-2.90447	-0.769039	-0.763389	0.192652	0.207904	-0.725323	0.232211	0	-1.37978	0.234364	-1.50654	-0.580691	1.47203
	322	0.692119	1.257	1.29288	1.18533	1.27608	1.25722	0.314642	-0.607079	0.346185	-1.43507	-0.493941	0.343766	0.0695229	1.29543	-0.643765	-0.633643	0.344418	0.265217	0.329243	-0.585484	-0.646959	-1.55101	-1.42971	1.05069	0.95571	0.0498316	1.14778	0.165662	0.192652	1.13565	1.1101	-0.712568	0	-0.504233	-0.683194	0.340474	-0.580691	-0.646674
	323	1.96305	-1.67364	-0.644104	-2.52021	-2.46648	-1.52296	-1.5116	-0.607079	0.346185	0.329534	-0.493941	0.343766	-1.18491	1.29543	-1.59115	-0.633643	-2.31894	-2.48641	-1.5048	-0.585484	-2.5245	-0.609973	-2.30872	-0.944903	-1.81785	-1.9197	-1.72745	-1.69244	-0.737005	-0.719841	-0.725323	-0.712568	1	0.371318	-0.683194	-2.43005	-0.580691	0.0595621
	324	0.692119	-0.696762	-0.644104	0.258941	0.340437	-0.596232	-0.59848	1.24541	1.21689	0.329534	1.26559	1.22987	0.0695229	1.29543	1.251	1.20525	1.2322	0.265217	1.24626	1.2764	0.29181	0.331063	1.20731	0.0528953	0.0311887	-0.934936	-0.769039	0.165662	1.12231	0.207904	0.192387	0.232211	0	-0.504233	1.15192	0.340474	1.28021	-0.646674
	325	-0.578808	0.280117	-0.644104	0.258941	-0.595202	0.330495	0.314642	-1.53332	-0.524523	-1.43507	-1.37371	-0.542339	-1.18491	-0.435981	0.30362	0.285804	1.2322	0.265217	0.329243	-0.585484	0.29181	-0.609973	1.20731	-1.9427	-2.74238	-0.934936	-2.68586	-0.763389	-0.737005	0.207904	-0.725323	-0.712568	1	-1.37978	-1.60075	-1.50654	0.34976	-0.646674
	326	0.692119	-0.696762	-0.644104	0.258941	-0.595202	-0.596232	-0.59848	0.319163	0.346185	1.21183	1.26559	-0.542339	0.0695229	1.29543	-0.643765	-1.55309	-0.543368	-1.5692	-1.5048	0.345458	0.29181	0.331063	0.328304	1.05069	0.95571	0.0498316	0.189373	1.09471	1.12231	1.13565	0.192387	0.232211	1	-0.504233	1.15192	-0.583035	-0.580691	-0.646674
	327	1.96305	1.257	1.29288	1.18533	1.27608	0.330495	1.22777	-2.45956	-2.26594	-2.31737	-2.25347	-2.31455	-1.18491	1.29543	-2.53853	-2.47254	-2.31894	-1.5692	-2.42182	-2.44737	-2.5245	-1.55101	-1.42971	-2.9405	-2.74238	-1.9197	-2.68586	-1.69244	-2.59632	-2.57533	-1.64303	-2.60213	1	-1.37978	-2.51831	-2.43005	-1.51114	0.0595621
	328	0.692119	-0.696762	-1.61259	0.258941	0.340437	-1.52296	-1.5116	0.319163	-0.524523	-0.552766	0.385825	1.22987	-1.18491	1.29543	-1.59115	-0.633643	-1.43115	-1.5692	-0.587777	-1.51643	-0.646959	-1.55101	-2.30872	0.0528953	0.0311887	1.0346	-0.769039	0.165662	-1.66666	-1.64759	-0.725323	-0.712568	0	-1.37978	0.234364	0.340474	-1.51114	0.765798
	329	-0.578808	0.280117	-0.644104	-0.667444	0.340437	1.25722	-0.59848	1.24541	0.346185	1.21183	0.385825	1.22987	-1.18491	-0.435981	-0.643765	-0.633643	-0.543368	-1.5692	-0.587777	-1.51643	-1.58573	0.331063	-1.42971	1.05069	0.95571	1.0346	1.14778	0.165662	-0.737005	-0.719841	-1.64303	-1.65735	0	-0.504233	-0.683194	1.26398	1.28021	0.765798
	330	-0.578808	1.257	1.29288	1.18533	1.27608	1.25722	1.22777	-0.607079	-0.524523	-1.43507	-0.493941	0.343766	-1.18491	-1.30168	1.251	1.20525	0.344418	1.18243	0.329243	1.2764	0.29181	1.2721	1.20731	1.05069	0.95571	1.0346	1.14778	1.09471	-0.737005	0.207904	-1.64303	-1.65735	0	0.371318	0.234364	1.26398	-0.580691	-0.646674
	331	-1.84973	-1.67364	-0.644104	-1.59383	-1.53084	-2.44969	-2.42473	-1.53332	-0.524523	-2.31737	-2.25347	-2.31455	-1.18491	-1.30168	-2.53853	-2.47254	-2.31894	-2.48641	-1.5048	-1.51643	-1.58573	-2.49204	-2.30872	-0.944903	-0.893333	0.0498316	0.189373	-1.69244	-1.66666	-2.57533	-1.64303	-1.65735	1	0.371318	-2.51831	-0.583035	-1.51114	-1.35291
	332	0.692119	0.280117	0.324386	1.18533	1.27608	0.330495	1.22777	0.319163	0.346185	0.329534	1.26559	-0.542339	0.0695229	1.29543	-1.59115	-2.47254	-0.543368	-0.651991	-1.5048	-0.585484	-0.646959	-0.609973	-2.30872	-1.9427	-0.893333	-2.90447	-0.769039	-0.763389	0.192652	1.13565	0.192387	0.232211	0	-0.504233	0.234364	0.340474	-0.580691	0.765798
	333	-0.578808	-0.696762	-1.61259	-1.59383	-1.53084	0.330495	-1.5116	-2.45956	-2.26594	-2.31737	-1.37371	-2.31455	1.32396	-0.435981	1.251	1.20525	1.2322	1.18243	1.24626	1.2764	0.29181	1.2721	0.328304	0.0528953	0.0311887	-0.934936	1.14778	-0.763389	-1.66666	-1.64759	-2.56074	-1.65735	0	0.371318	1.15192	0.340474	1.28021	0.0595621
	334	0.692119	-1.67364	-0.644104	-0.667444	-0.595202	-0.596232	-1.5116	0.319163	1.21689	-0.552766	0.385825	1.22987	0.0695229	1.29543	-0.643765	-0.633643	-0.543368	0.265217	-1.5048	-0.585484	-1.58573	-0.609973	0.328304	-0.944903	-1.81785	0.0498316	-1.72745	-1.69244	0.192652	0.207904	-0.725323	1.17699	1	-0.504233	-0.683194	-1.50654	0.34976	-0.646674
	335	0.692119	1.257	1.29288	1.18533	0.340437	1.25722	0.314642	1.24541	0.346185	1.21183	1.26559	1.22987	-1.18491	0.429723	0.30362	1.20525	1.2322	-0.651991	1.24626	-0.585484	-0.646959	-0.609973	0.328304	-0.944903	-0.893333	-0.934936	-1.72745	-1.69244	-2.59632	-2.57533	-2.56074	-1.65735	0	-0.504233	1.15192	1.26398	1.28021	1.47203
	336	-1.84973	0.280117	1.29288	0.258941	1.27608	1.25722	-0.59848	-2.45956	-2.26594	-2.31737	-2.25347	-2.31455	0.0695229	-1.30168	-0.643765	-1.55309	-1.43115	0.265217	0.329243	0.345458	-0.646959	-0.609973	-0.550704	-0.944903	0.0311887	-1.9197	-0.769039	-1.69244	-0.737005	-0.719841	-0.725323	-1.65735	0	0.371318	-1.60075	-1.50654	-1.51114	1.47203
	337	-0.578808	1.257	1.29288	1.18533	1.27608	0.330495	1.22777	-0.607079	0.346185	-0.552766	-0.493941	-0.542339	-1.18491	-1.30168	-0.643765	0.285804	-0.543368	-0.651991	0.329243	-1.51643	0.29181	0.331063	-1.42971	0.0528953	0.95571	0.0498316	-0.769039	0.165662	0.192652	-0.719841	-0.725323	1.17699	1	0.371318	-0.683194	1.26398	-0.580691	0.0595621
	338	-1.84973	-1.67364	-2.58108	-2.52021	-0.595202	-1.52296	-2.42473	-2.45956	-2.26594	-1.43507	-2.25347	-2.31455	0.0695229	-1.30168	-2.53853	-2.47254	-2.31894	-1.5692	-1.5048	-2.44737	-2.5245	-2.49204	-2.30872	-1.9427	-2.74238	-0.934936	-0.769039	-0.763389	-1.66666	-0.719841	-0.725323	-1.65735	0	0.371318	-2.51831	-1.50654	-2.44159	-1.35291
	339	-0.578808	0.280117	1.29288	0.258941	1.27608	1.25722	-0.59848	-2.45956	-1.39523	-1.43507	-2.25347	-1.42844	-1.18491	-0.435981	-0.643765	-1.55309	0.344418	-0.651991	0.329243	0.345458	-0.646959	-1.55101	-0.550704	1.05069	0.95571	1.0346	0.189373	1.09471	-2.59632	-2.57533	-1.64303	-1.65735	0	-1.37978	-0.683194	0.340474	0.34976	0.765798
	340	-0.578808	-2.65052	-2.58108	-1.59383	-2.46648	-2.44969	-2.42473	-1.53332	-0.524523	-0.552766	-2.25347	-1.42844	1.32396	-1.30168	0.30362	-0.633643	-0.543368	0.265217	-0.587777	1.2764	1.23058	-0.609973	-0.550704	0.0528953	-0.893333	0.0498316	0.189373	-0.763389	0.192652	0.207904	-0.725323	-0.712568	0	-1.37978	-1.60075	-0.583035	-0.580691	0.765798
	341	-0.578808	0.280117	0.324386	0.258941	-0.595202	1.25722	-0.59848	-0.607079	0.346185	-1.43507	-1.37371	-1.42844	-1.18491	-0.435981	1.251	1.20525	1.2322	1.18243	1.24626	1.2764	1.23058	1.2721	1.20731	1.05069	0.0311887	1.0346	1.14778	0.165662	0.192652	-0.719841	-0.725323	-0.712568	1	-0.504233	1.15192	-0.583035	0.34976	-0.646674
	342	0.692119	1.257	0.324386	1.18533	1.27608	0.330495	1.22777	-1.53332	-0.524523	-1.43507	-1.37371	-1.42844	-1.18491	1.29543	0.30362	-0.633643	-0.543368	1.18243	0.329243	-0.585484	1.23058	0.331063	-0.550704	1.05069	0.95571	1.0346	1.14778	1.09471	1.12231	1.13565	1.1101	0.232211	0	0.371318	0.234364	-0.583035	0.34976	0.765798
	343	0.692119	0.280117	0.324386	-0.667444	-0.595202	-0.596232	-0.59848	0.319163	1.21689	-0.552766	0.385825	1.22987	-1.18491	1.29543	1.251	1.20525	0.344418	1.18243	1.24626	0.345458	1.23058	1.2721	1.20731	1.05069	0.95571	1.0346	1.14778	1.09471	1.12231	0.207904	1.1101	0.232211	1	0.371318	1.15192	1.26398	0.34976	0.0595621
	344	-0.578808	-0.696762	0.324386	-0.667444	-0.595202	-0.596232	0.314642	1.24541	1.21689	1.21183	0.385825	0.343766	0.0695229	-0.435981	1.251	0.285804	0.344418	0.265217	1.24626	0.345458	1.23058	1.2721	0.328304	1.05069	0.0311887	1.0346	1.14778	1.09471	1.12231	0.207904	1.1101	0.232211	1	-0.504233	-0.683194	0.340474	-0.580691	0.765798
	345	-0.578808	-0.696762	-0.644104	-0.667444	-1.53084	0.330495	0.314642	-1.53332	-1.39523	-0.552766	-1.37371	-1.42844	0.0695229	-1.30168	0.30362	0.285804	0.344418	0.265217	-0.587777	1.2764	1.23058	-0.609973	1.20731	0.0528953	-0.893333	-0.934936	-0.769039	0.165662	0.192652	1.13565	1.1101	0.232211	0	-0.504233	-0.683194	0.340474	-1.51114	-0.646674
	346	0.692119	-0.696762	-0.644104	-0.667444	-1.53084	0.330495	-1.5116	-0.607079	0.346185	0.329534	0.385825	-1.42844	0.0695229	1.29543	-0.643765	0.285804	-0.543368	-0.651991	0.329243	0.345458	-0.646959	0.331063	0.328304	0.0528953	0.0311887	1.0346	0.189373	1.09471	-1.66666	-2.57533	-0.725323	-0.712568	0	-0.504233	-0.683194	-0.583035	-1.51114	-0.646674
	347	1.96305	-0.696762	-1.61259	-1.59383	-1.53084	-0.596232	0.314642	0.319163	0.346185	-0.552766	0.385825	1.22987	0.0695229	1.29543	-2.53853	-1.55309	-2.31894	-2.48641	-2.42182	-1.51643	-1.58573	-2.49204	-1.42971	-2.9405	-2.74238	-2.90447	-2.68586	-2.62149	-0.737005	-1.64759	-0.725323	-0.712568	0	-1.37978	1.15192	0.340474	-0.580691	1.47203
	348	-0.578808	0.280117	1.29288	1.18533	1.27608	-0.596232	-0.59848	-0.607079	-1.39523	-0.552766	-0.493941	-0.542339	-1.18491	-0.435981	0.30362	1.20525	-0.543368	1.18243	1.24626	0.345458	-0.646959	0.331063	1.20731	0.0528953	0.95571	0.0498316	-0.769039	-0.763389	-0.737005	-0.719841	-0.725323	0.232211	1	-0.504233	0.234364	-0.583035	1.28021	0.765798
	349	1.96305	-0.696762	-0.644104	-1.59383	-1.53084	0.330495	0.314642	-2.45956	-1.39523	-1.43507	-2.25347	-2.31455	0.0695229	1.29543	0.30362	0.285804	1.2322	-0.651991	-0.587777	0.345458	1.23058	0.331063	1.20731	-1.9427	-2.74238	-0.934936	-2.68586	-2.62149	-2.59632	-2.57533	-2.56074	-2.60213	0	1.24687	-1.60075	-1.50654	-0.580691	0.765798
	350	0.692119	-0.696762	-0.644104	0.258941	-1.53084	0.330495	0.314642	-0.607079	-0.524523	0.329534	-0.493941	0.343766	0.0695229	1.29543	-1.59115	-1.55309	-0.543368	-1.5692	-0.587777	-2.44737	-0.646959	-1.55101	-2.30872	-0.944903	-1.81785	-0.934936	-0.769039	-1.69244	-0.737005	-1.64759	-0.725323	-0.712568	1	-0.504233	-1.60075	-0.583035	-0.580691	0.765798
	351	-0.578808	0.280117	0.324386	-0.667444	0.340437	1.25722	0.314642	0.319163	0.346185	1.21183	-0.493941	0.343766	-1.18491	-0.435981	1.251	0.285804	0.344418	0.265217	1.24626	0.345458	1.23058	1.2721	1.20731	0.0528953	0.0311887	1.0346	-0.769039	1.09471	1.12231	1.13565	1.1101	1.17699	0	0.371318	1.15192	1.26398	-0.580691	-1.35291
	352	0.692119	1.257	0.324386	1.18533	1.27608	0.330495	1.22777	-1.53332	-2.26594	-1.43507	-0.493941	-2.31455	-1.18491	1.29543	1.251	0.285804	0.344418	1.18243	1.24626	1.2764	0.29181	0.331063	1.20731	0.0528953	0.95571	0.0498316	0.189373	1.09471	0.192652	1.13565	1.1101	1.17699	1	-1.37978	1.15192	0.340474	0.34976	0.0595621
	353	-0.578808	-0.696762	0.324386	0.258941	-1.53084	0.330495	0.314642	-0.607079	-0.524523	0.329534	-0.493941	-0.542339	1.32396	-1.30168	-1.59115	-0.633643	-0.543368	-1.5692	-0.587777	-2.44737	-0.646959	-0.609973	-0.550704	0.0528953	0.95571	-0.934936	0.189373	-0.763389	0.192652	-0.719841	1.1101	1.17699	0	0.371318	-0.683194	-0.583035	0.34976	0.0595621
	354	0.692119	-0.696762	-0.644104	-1.59383	0.340437	-1.52296	-0.59848	0.319163	0.346185	0.329534	0.385825	-0.542339	-1.18491	1.29543	-0.643765	-0.633643	0.344418	-0.651991	-0.587777	-0.585484	0.29181	-1.55101	0.328304	0.0528953	0.95571	1.0346	1.14778	1.09471	1.12231	0.207904	1.1101	1.17699	1	-0.504233	1.15192	0.340474	-0.580691	-1.35291
	355	-0.578808	1.257	1.29288	0.258941	1.27608	1.25722	0.314642	0.319163	-0.524523	0.329534	1.26559	1.22987	-1.18491	-0.435981	1.251	1.20525	1.2322	1.18243	1.24626	0.345458	1.23058	1.2721	1.20731	-0.944903	-1.81785	0.0498316	-0.769039	-1.69244	1.12231	0.207904	1.1101	1.17699	1	-0.504233	0.234364	-0.583035	0.34976	-0.646674
	356	-1.84973	0.280117	0.324386	-0.667444	0.340437	-0.596232	1.22777	0.319163	1.21689	-0.552766	0.385825	-0.542339	-1.18491	-1.30168	-1.59115	-2.47254	-2.31894	-1.5692	-0.587777	-0.585484	-0.646959	-1.55101	-2.30872	-0.944903	-1.81785	-0.934936	-1.72745	0.165662	-0.737005	-1.64759	0.192387	-1.65735	1	0.371318	-1.60075	-1.50654	-1.51114	-0.646674
	357	1.96305	-0.696762	0.324386	-0.667444	-1.53084	-0.596232	0.314642	-0.607079	-1.39523	-1.43507	-0.493941	-1.42844	0.0695229	1.29543	-0.643765	-1.55309	0.344418	0.265217	-1.5048	-1.51643	-0.646959	-0.609973	0.328304	-0.944903	-1.81785	-0.934936	-1.72745	-1.69244	0.192652	1.13565	-0.725323	1.17699	1	0.371318	-0.683194	0.340474	0.34976	0.765798
	358	-0.578808	-1.67364	-1.61259	-0.667444	-1.53084	-1.52296	-1.5116	0.319163	0.346185	1.21183	-0.493941	0.343766	-1.18491	-0.435981	0.30362	0.285804	-0.543368	1.18243	-0.587777	1.2764	0.29181	1.2721	-0.550704	0.0528953	0.95571	0.0498316	0.189373	1.09471	0.192652	0.207904	1.1101	0.232211	1	-1.37978	-1.60075	-1.50654	0.34976	-1.35291
	359	-0.578808	1.257	1.29288	1.18533	0.340437	1.25722	0.314642	0.319163	-0.524523	0.329534	-0.493941	1.22987	-1.18491	-0.435981	-0.643765	-0.633643	0.344418	0.265217	-1.5048	-1.51643	0.29181	-1.55101	0.328304	-0.944903	-1.81785	0.0498316	-1.72745	-0.763389	1.12231	0.207904	1.1101	0.232211	1	-0.504233	0.234364	1.26398	-0.580691	0.765798
	360	-0.578808	-0.696762	0.324386	-1.59383	0.340437	-1.52296	-0.59848	-0.607079	0.346185	-0.552766	-1.37371	-0.542339	0.0695229	-0.435981	0.30362	1.20525	0.344418	1.18243	0.329243	-0.585484	1.23058	-0.609973	0.328304	0.0528953	0.0311887	1.0346	0.189373	1.09471	0.192652	1.13565	0.192387	-0.712568	1	-0.504233	-1.60075	-1.50654	-1.51114	-0.646674
	361	-0.578808	0.280117	-0.644104	-0.667444	0.340437	1.25722	1.22777	-0.607079	-0.524523	0.329534	0.385825	-1.42844	0.0695229	-0.435981	-0.643765	-0.633643	-1.43115	-0.651991	0.329243	-0.585484	-0.646959	-1.55101	0.328304	0.0528953	0.95571	0.0498316	1.14778	0.165662	-0.737005	0.207904	-0.725323	-0.712568	0	-1.37978	0.234364	-1.50654	-0.580691	0.765798
	362	-0.578808	-0.696762	-0.644104	-0.667444	0.340437	-1.52296	-1.5116	1.24541	1.21689	1.21183	1.26559	0.343766	-1.18491	-0.435981	-0.643765	-0.633643	-1.43115	-0.651991	-0.587777	-1.51643	-0.646959	0.331063	-0.550704	0.0528953	-0.893333	-0.934936	0.189373	0.165662	1.12231	1.13565	1.1101	0.232211	0	-1.37978	0.234364	0.340474	0.34976	0.765798
	363	1.96305	1.257	1.29288	0.258941	0.340437	1.25722	1.22777	1.24541	0.346185	1.21183	1.26559	0.343766	-1.18491	1.29543	1.251	1.20525	0.344418	1.18243	1.24626	0.345458	1.23058	1.2721	1.20731	1.05069	0.95571	0.0498316	1.14778	1.09471	1.12231	0.207904	1.1101	1.17699	1	0.371318	1.15192	0.340474	0.34976	1.47203
	364	0.692119	-0.696762	-1.61259	0.258941	-1.53084	-0.596232	0.314642	1.24541	1.21689	0.329534	1.26559	1.22987	0.0695229	1.29543	-0.643765	-0.633643	-1.43115	-0.651991	-1.5048	-0.585484	0.29181	-0.609973	-0.550704	0.0528953	0.95571	-0.934936	0.189373	-0.763389	1.12231	0.207904	0.192387	1.17699	1	-0.504233	0.234364	0.340474	0.34976	0.765798
	365	0.692119	0.280117	1.29288	1.18533	-0.595202	1.25722	-0.59848	0.319163	1.21689	0.329534	-0.493941	0.343766	0.0695229	0.429723	-0.643765	0.285804	-1.43115	0.265217	-1.5048	-1.51643	0.29181	-1.55101	-1.42971	-0.944903	-1.81785	0.0498316	-1.72745	0.165662	-0.737005	0.207904	0.192387	0.232211	0	-0.504233	0.234364	0.340474	-0.580691	-0.646674
	366	-0.578808	1.257	1.29288	1.18533	0.340437	1.25722	1.22777	-2.45956	-2.26594	-2.31737	-1.37371	-1.42844	0.0695229	-0.435981	-0.643765	-0.633643	0.344418	0.265217	-0.587777	-0.585484	0.29181	0.331063	-1.42971	-0.944903	0.0311887	0.0498316	-1.72745	0.165662	-0.737005	0.207904	-1.64303	-0.712568	0	0.371318	1.15192	1.26398	0.34976	-1.35291
	367	-0.578808	-1.67364	-1.61259	-1.59383	-0.595202	-0.596232	-2.42473	-1.53332	-1.39523	-0.552766	-1.37371	-0.542339	-1.18491	-0.435981	-0.643765	0.285804	0.344418	-1.5692	-1.5048	0.345458	0.29181	-1.55101	0.328304	1.05069	0.95571	1.0346	0.189373	0.165662	0.192652	0.207904	0.192387	-0.712568	1	-0.504233	-0.683194	-0.583035	-0.580691	-0.646674
	368	0.692119	0.280117	0.324386	1.18533	0.340437	-0.596232	1.22777	-0.607079	-1.39523	-0.552766	0.385825	-0.542339	0.0695229	1.29543	-1.59115	-1.55309	-0.543368	-2.48641	-0.587777	-1.51643	-2.5245	-0.609973	-2.30872	-0.944903	-0.893333	0.0498316	-1.72745	-1.69244	-1.66666	-0.719841	-2.56074	-0.712568	0	-1.37978	0.234364	0.340474	-1.51114	-1.35291
	369	-0.578808	-0.696762	-0.644104	-1.59383	0.340437	-0.596232	0.314642	-0.607079	-1.39523	0.329534	-1.37371	0.343766	-1.18491	-0.435981	0.30362	0.285804	0.344418	1.18243	0.329243	-0.585484	-0.646959	1.2721	1.20731	-0.944903	-0.893333	0.0498316	-1.72745	-1.69244	1.12231	1.13565	0.192387	1.17699	0	-1.37978	1.15192	1.26398	-0.580691	-1.35291
	370	-0.578808	1.257	1.29288	1.18533	1.27608	0.330495	0.314642	0.319163	-0.524523	1.21183	1.26559	1.22987	0.0695229	-0.435981	1.251	1.20525	1.2322	1.18243	1.24626	1.2764	0.29181	0.331063	1.20731	1.05069	0.0311887	1.0346	1.14778	1.09471	1.12231	0.207904	1.1101	1.17699	0	0.371318	1.15192	0.340474	0.34976	1.47203
	371	-0.578808	0.280117	-0.644104	1.18533	0.340437	1.25722	0.314642	0.319163	-0.524523	1.21183	-0.493941	0.343766	-1.18491	-0.435981	0.30362	-0.633643	-0.543368	0.265217	-0.587777	-0.585484	0.29181	-0.609973	0.328304	0.0528953	-0.893333	-0.934936	-0.769039	0.165662	-0.737005	-0.719841	-1.64303	-0.712568	1	-0.504233	-0.683194	-0.583035	1.28021	-0.646674
	372	-0.578808	-2.65052	-2.58108	-1.59383	-2.46648	-2.44969	-2.42473	-0.607079	-1.39523	0.329534	-1.37371	-0.542339	-1.18491	-0.435981	0.30362	-0.633643	0.344418	1.18243	0.329243	0.345458	1.23058	0.331063	-0.550704	1.05069	0.95571	1.0346	0.189373	1.09471	1.12231	1.13565	1.1101	1.17699	0	-0.504233	1.15192	0.340474	0.34976	0.765798
	373	-0.578808	1.257	0.324386	1.18533	0.340437	1.25722	1.22777	1.24541	0.346185	1.21183	1.26559	0.343766	0.0695229	-0.435981	1.251	1.20525	1.2322	1.18243	0.329243	0.345458	1.23058	1.2721	1.20731	0.0528953	0.0311887	1.0346	1.14778	0.165662	0.192652	-0.719841	-0.725323	-0.712568	1	0.371318	1.15192	1.26398	0.34976	-1.35291
	374	-0.578808	1.257	1.29288	1.18533	0.340437	1.25722	1.22777	0.319163	-0.524523	-0.552766	0.385825	1.22987	0.0695229	-1.30168	0.30362	0.285804	1.2322	0.265217	0.329243	0.345458	-0.646959	0.331063	-0.550704	0.0528953	0.0311887	0.0498316	1.14778	1.09471	1.12231	1.13565	0.192387	0.232211	0	-0.504233	0.234364	1.26398	1.28021	0.765798
	375	-0.578808	1.257	0.324386	0.258941	1.27608	1.25722	0.314642	0.319163	1.21689	1.21183	1.26559	1.22987	-1.18491	-0.435981	-1.59115	-1.55309	-2.31894	-1.5692	-2.42182	-1.51643	-0.646959	-1.55101	-2.30872	-1.9427	-0.893333	-0.934936	-0.769039	-1.69244	-0.737005	-0.719841	-0.725323	-0.712568	0	-0.504233	-1.60075	-0.583035	-0.580691	0.765798
	376	0.692119	0.280117	0.324386	1.18533	-0.595202	0.330495	0.314642	-2.45956	-2.26594	-2.31737	-1.37371	-2.31455	-1.18491	1.29543	0.30362	0.285804	0.344418	1.18243	-0.587777	0.345458	0.29181	0.331063	1.20731	0.0528953	0.0311887	0.0498316	0.189373	-0.763389	1.12231	0.207904	0.192387	0.232211	0	-0.504233	-0.683194	-0.583035	-1.51114	-1.35291
	377	-0.578808	1.257	1.29288	0.258941	0.340437	1.25722	1.22777	1.24541	1.21689	0.329534	1.26559	1.22987	0.0695229	-0.435981	1.251	1.20525	0.344418	1.18243	1.24626	1.2764	1.23058	1.2721	0.328304	1.05069	0.95571	0.0498316	1.14778	1.09471	0.192652	1.13565	-0.725323	0.232211	0	-0.504233	0.234364	1.26398	0.34976	0.765798
	378	-0.578808	1.257	1.29288	1.18533	0.340437	1.25722	1.22777	0.319163	1.21689	0.329534	-0.493941	-0.542339	-1.18491	-0.435981	-1.59115	-0.633643	-2.31894	-1.5692	-0.587777	-0.585484	-1.58573	-0.609973	-2.30872	1.05069	0.95571	0.0498316	0.189373	0.165662	1.12231	1.13565	1.1101	1.17699	1	-0.504233	1.15192	1.26398	1.28021	-1.35291
	379	-0.578808	0.280117	0.324386	0.258941	-0.595202	1.25722	-0.59848	-0.607079	0.346185	-0.552766	-1.37371	0.343766	-1.18491	-0.435981	0.30362	-0.633643	0.344418	1.18243	0.329243	1.2764	1.23058	1.2721	-0.550704	-0.944903	0.0311887	-1.9197	0.189373	-0.763389	-0.737005	-0.719841	-1.64303	-1.65735	1	-0.504233	-0.683194	-0.583035	0.34976	-0.646674
	380	0.692119	1.257	1.29288	1.18533	0.340437	0.330495	1.22777	1.24541	1.21689	1.21183	1.26559	0.343766	0.0695229	0.429723	-0.643765	-1.55309	-1.43115	-1.5692	-1.5048	-0.585484	0.29181	0.331063	-1.42971	0.0528953	-0.893333	1.0346	0.189373	1.09471	-0.737005	-0.719841	-1.64303	0.232211	0	-0.504233	-0.683194	1.26398	0.34976	1.47203
	381	0.692119	-1.67364	-2.58108	-0.667444	-1.53084	-2.44969	-2.42473	1.24541	0.346185	1.21183	1.26559	0.343766	-1.18491	0.429723	0.30362	0.285804	0.344418	0.265217	1.24626	1.2764	1.23058	0.331063	0.328304	-0.944903	-0.893333	-0.934936	0.189373	-1.69244	1.12231	1.13565	0.192387	1.17699	0	-1.37978	1.15192	1.26398	1.28021	1.47203
	382	0.692119	0.280117	-0.644104	1.18533	-0.595202	-0.596232	1.22777	1.24541	1.21689	1.21183	0.385825	1.22987	-1.18491	1.29543	0.30362	0.285804	-0.543368	1.18243	-0.587777	0.345458	0.29181	-0.609973	-0.550704	1.05069	0.95571	1.0346	1.14778	1.09471	0.192652	-0.719841	0.192387	1.17699	1	-0.504233	1.15192	0.340474	1.28021	-0.646674
	383	-0.578808	0.280117	-0.644104	0.258941	1.27608	1.25722	0.314642	0.319163	0.346185	1.21183	0.385825	0.343766	1.32396	-1.30168	1.251	1.20525	0.344418	0.265217	1.24626	1.2764	1.23058	1.2721	0.328304	1.05069	0.95571	0.0498316	1.14778	1.09471	-1.66666	-1.64759	-0.725323	-1.65735	1	-1.37978	-0.683194	-0.583035	0.34976	0.0595621
	384	0.692119	0.280117	0.324386	0.258941	-0.595202	-0.596232	-0.59848	1.24541	1.21689	0.329534	1.26559	0.343766	-1.18491	1.29543	1.251	1.20525	0.344418	0.265217	1.24626	1.2764	1.23058	1.2721	1.20731	-0.944903	0.0311887	-1.9197	0.189373	-1.69244	1.12231	1.13565	1.1101	0.232211	0	-0.504233	1.15192	1.26398	-0.580691	-0.646674
	385	0.692119	-0.696762	0.324386	-0.667444	0.340437	-1.52296	0.314642	1.24541	1.21689	0.329534	1.26559	1.22987	-1.18491	1.29543	0.30362	-0.633643	1.2322	0.265217	-0.587777	1.2764	1.23058	0.331063	-0.550704	-0.944903	0.0311887	-1.9197	0.189373	-1.69244	0.192652	0.207904	1.1101	-0.712568	1	-0.504233	-0.683194	0.340474	1.28021	0.765798
	386	0.692119	1.257	0.324386	1.18533	0.340437	1.25722	1.22777	1.24541	1.21689	0.329534	0.385825	1.22987	0.0695229	1.29543	0.30362	0.285804	-0.543368	-0.651991	-0.587777	-0.585484	-0.646959	1.2721	0.328304	0.0528953	0.0311887	0.0498316	1.14778	1.09471	-0.737005	-1.64759	-1.64303	-1.65735	0	-0.504233	1.15192	1.26398	1.28021	0.0595621
	387	-0.578808	-0.696762	0.324386	-1.59383	-0.595202	-1.52296	-0.59848	1.24541	1.21689	0.329534	0.385825	1.22987	-1.18491	-1.30168	1.251	1.20525	0.344418	0.265217	1.24626	1.2764	1.23058	0.331063	1.20731	-1.9427	-0.893333	-0.934936	-1.72745	-2.62149	1.12231	1.13565	1.1101	0.232211	1	-1.37978	1.15192	0.340474	0.34976	0.0595621
	388	0.692119	0.280117	-0.644104	1.18533	1.27608	-0.596232	1.22777	-2.45956	-2.26594	-1.43507	-2.25347	-2.31455	-1.18491	0.429723	-0.643765	-0.633643	-1.43115	0.265217	-0.587777	-0.585484	-1.58573	0.331063	0.328304	1.05069	0.95571	1.0346	1.14778	1.09471	0.192652	0.207904	0.192387	1.17699	0	-0.504233	-0.683194	0.340474	-1.51114	-0.646674
	389	-0.578808	-2.65052	-2.58108	-2.52021	-1.53084	-1.52296	-1.5116	-1.53332	-2.26594	-1.43507	-2.25347	-0.542339	0.0695229	-0.435981	-2.53853	-1.55309	-2.31894	-2.48641	-2.42182	-2.44737	-2.5245	-2.49204	-1.42971	-1.9427	-2.74238	-2.90447	-0.769039	-0.763389	-1.66666	-0.719841	-0.725323	-1.65735	0	-1.37978	-1.60075	-0.583035	-0.580691	0.765798
	390	-0.578808	-0.696762	0.324386	-0.667444	-1.53084	-0.596232	-0.59848	0.319163	0.346185	-0.552766	0.385825	-0.542339	1.32396	-1.30168	0.30362	1.20525	0.344418	1.18243	-0.587777	0.345458	-0.646959	1.2721	-0.550704	-1.9427	-2.74238	-0.934936	-2.68586	-0.763389	-1.66666	-1.64759	-0.725323	-0.712568	1	-1.37978	-0.683194	-1.50654	-0.580691	0.0595621
	391	-0.578808	1.257	0.324386	1.18533	1.27608	1.25722	0.314642	1.24541	1.21689	1.21183	0.385825	0.343766	-1.18491	-0.435981	0.30362	0.285804	1.2322	0.265217	0.329243	0.345458	-0.646959	1.2721	-0.550704	1.05069	0.0311887	0.0498316	1.14778	1.09471	1.12231	1.13565	0.192387	1.17699	1	0.371318	1.15192	1.26398	0.34976	0.765798
	392	-0.578808	1.257	0.324386	1.18533	1.27608	0.330495	0.314642	1.24541	1.21689	0.329534	0.385825	0.343766	0.0695229	-0.435981	1.251	0.285804	1.2322	0.265217	1.24626	1.2764	1.23058	0.331063	1.20731	-2.9405	-1.81785	-2.90447	-2.68586	-1.69244	-0.737005	-1.64759	-1.64303	0.232211	0	0.371318	-0.683194	0.340474	1.28021	-1.35291
	393	1.96305	1.257	1.29288	1.18533	1.27608	0.330495	1.22777	1.24541	1.21689	0.329534	1.26559	1.22987	0.0695229	1.29543	-0.643765	0.285804	-0.543368	-0.651991	0.329243	0.345458	-1.58573	0.331063	0.328304	-0.944903	-0.893333	-0.934936	-1.72745	-0.763389	0.192652	0.207904	1.1101	0.232211	1	-1.37978	1.15192	0.340474	0.34976	-0.646674
	394	0.692119	-2.65052	-2.58108	-2.52021	-2.46648	-2.44969	-2.42473	1.24541	1.21689	1.21183	1.26559	1.22987	-1.18491	1.29543	0.30362	1.20525	-0.543368	1.18243	1.24626	1.2764	-0.646959	1.2721	1.20731	-0.944903	-0.893333	-1.9197	-1.72745	0.165662	0.192652	-0.719841	-0.725323	1.17699	0	0.371318	0.234364	0.340474	1.28021	0.0595621
	395	-0.578808	0.280117	1.29288	1.18533	-0.595202	-0.596232	-0.59848	-1.53332	-2.26594	-2.31737	-2.25347	-2.31455	0.0695229	-1.30168	-1.59115	-0.633643	-2.31894	-0.651991	-0.587777	-1.51643	-0.646959	-1.55101	-1.42971	0.0528953	0.0311887	0.0498316	-0.769039	0.165662	-0.737005	-1.64759	-1.64303	0.232211	0	-0.504233	-1.60075	-0.583035	0.34976	-1.35291
	396	-0.578808	-0.696762	-1.61259	-0.667444	0.340437	-0.596232	0.314642	1.24541	1.21689	1.21183	1.26559	1.22987	0.0695229	-0.435981	-1.59115	-2.47254	-0.543368	-0.651991	-0.587777	-2.44737	-0.646959	-0.609973	-2.30872	0.0528953	0.0311887	0.0498316	0.189373	-0.763389	-0.737005	-1.64759	-1.64303	-1.65735	0	-0.504233	0.234364	0.340474	-0.580691	-1.35291
	397	-0.578808	-0.696762	-0.644104	0.258941	-0.595202	0.330495	-0.59848	1.24541	0.346185	1.21183	0.385825	1.22987	-1.18491	-0.435981	-2.53853	-2.47254	-1.43115	-2.48641	-2.42182	-2.44737	-2.5245	-1.55101	-2.30872	-0.944903	-1.81785	-1.9197	-1.72745	-1.69244	-2.59632	-2.57533	-2.56074	-2.60213	1	0.371318	-0.683194	-2.43005	-1.51114	1.47203
	398	-0.578808	0.280117	-0.644104	1.18533	-0.595202	1.25722	1.22777	-0.607079	-1.39523	-0.552766	-1.37371	-1.42844	1.32396	-0.435981	-0.643765	0.285804	0.344418	-0.651991	0.329243	-1.51643	-0.646959	-1.55101	0.328304	0.0528953	-0.893333	1.0346	-0.769039	0.165662	1.12231	1.13565	1.1101	0.232211	1	-1.37978	1.15192	-0.583035	0.34976	0.0595621
	399	0.692119	0.280117	1.29288	0.258941	-0.595202	0.330495	1.22777	1.24541	1.21689	1.21183	0.385825	1.22987	-1.18491	1.29543	1.251	1.20525	1.2322	1.18243	1.24626	1.2764	1.23058	0.331063	1.20731	-0.944903	-1.81785	0.0498316	0.189373	0.165662	-0.737005	0.207904	-0.725323	-1.65735	1	-0.504233	1.15192	1.26398	1.28021	-0.646674
	400	1.96305	-1.67364	-0.644104	-0.667444	-2.46648	-0.596232	-1.5116	-2.45956	-1.39523	-1.43507	-1.37371	-2.31455	0.0695229	1.29543	-1.59115	-2.47254	-1.43115	-1.5692	-0.587777	-2.44737	-0.646959	-2.49204	-1.42971	-2.9405	-2.74238	-1.9197	-2.68586	-2.62149	-0.737005	0.207904	-0.725323	0.232211	0	-0.504233	0.234364	-1.50654	-1.51114	0.765798
	401	-0.578808	1.257	1.29288	1.18533	1.27608	1.25722	1.22777	1.24541	1.21689	0.329534	1.26559	1.22987	-1.18491	-0.435981	-1.59115	-0.633643	-2.31894	-2.48641	-2.42182	-0.585484	-1.58573	-0.609973	-0.550704	0.0528953	0.95571	-0.934936	-0.769039	0.165662	1.12231	1.13565	0.192387	1.17699	1	-0.504233	1.15192	0.340474	1.28021	-0.646674
	402	0.692119	-0.696762	-0.644104	-0.667444	-1.53084	-1.52296	-0.59848	0.319163	0.346185	1.21183	1.26559	0.343766	0.0695229	1.29543	0.30362	1.20525	-0.543368	1.18243	0.329243	0.345458	0.29181	1.2721	0.328304	-0.944903	-1.81785	0.0498316	0.189373	0.165662	1.12231	0.207904	1.1101	1.17699	0	-0.504233	1.15192	0.340474	0.34976	-1.35291
	403	-0.578808	-1.67364	-1.61259	-2.52021	-0.595202	-1.52296	-2.42473	-0.607079	-0.524523	-1.43507	-1.37371	0.343766	1.32396	-0.435981	-2.53853	-2.47254	-2.31894	-1.5692	-2.42182	-1.51643	-2.5245	-2.49204	-2.30872	-1.9427	-1.81785	-0.934936	-1.72745	-2.62149	-1.66666	-2.57533	-1.64303	-0.712568	1	0.371318	-1.60075	-1.50654	0.34976	-0.646674
	404	0.692119	-2.65052	-2.58108	-2.52021	-2.46648	-1.52296	-2.42473	-1.53332	-2.26594	-0.552766	-0.493941	-2.31455	-1.18491	1.29543	-1.59115	-1.55309	-1.43115	-0.651991	-2.42182	-2.44737	-2.5245	-1.55101	-1.42971	-0.944903	-1.81785	-1.9197	0.189373	-0.763389	0.192652	0.207904	-0.725323	0.232211	1	-1.37978	0.234364	-1.50654	-0.580691	0.765798
	405	-0.578808	-1.67364	-0.644104	-1.59383	-0.595202	-0.596232	-2.42473	-0.607079	-1.39523	0.329534	0.385825	0.343766	-1.18491	-1.30168	-1.59115	-0.633643	-1.43115	-2.48641	-1.5048	-1.51643	-0.646959	-0.609973	-0.550704	1.05069	0.95571	1.0346	0.189373	1.09471	0.192652	-0.719841	-0.725323	-0.712568	1	0.371318	-0.683194	1.26398	0.34976	-1.35291
	406	0.692119	1.257	1.29288	1.18533	1.27608	0.330495	0.314642	1.24541	1.21689	0.329534	0.385825	1.22987	0.0695229	1.29543	-0.643765	-1.55309	-1.43115	-1.5692	-0.587777	-1.51643	0.29181	0.331063	0.328304	-0.944903	-0.893333	-1.9197	-1.72745	0.165662	1.12231	1.13565	0.192387	1.17699	1	0.371318	1.15192	1.26398	-0.580691	0.765798
	407	0.692119	1.257	1.29288	0.258941	1.27608	1.25722	1.22777	1.24541	0.346185	1.21183	1.26559	1.22987	0.0695229	1.29543	-0.643765	-1.55309	0.344418	-0.651991	0.329243	-0.585484	-0.646959	-0.609973	-1.42971	1.05069	0.95571	0.0498316	1.14778	1.09471	-0.737005	-0.719841	-0.725323	-1.65735	1	-1.37978	1.15192	-0.583035	0.34976	0.0595621
	408	1.96305	0.280117	1.29288	1.18533	0.340437	-0.596232	-0.59848	0.319163	0.346185	0.329534	0.385825	-0.542339	-1.18491	1.29543	-0.643765	-0.633643	0.344418	0.265217	0.329243	-0.585484	-0.646959	-1.55101	-0.550704	0.0528953	0.95571	-0.934936	-0.769039	-0.763389	1.12231	1.13565	1.1101	1.17699	0	-0.504233	-0.683194	0.340474	1.28021	0.0595621
	409	0.692119	0.280117	1.29288	0.258941	1.27608	1.25722	1.22777	-0.607079	-1.39523	0.329534	0.385825	0.343766	0.0695229	1.29543	0.30362	1.20525	0.344418	1.18243	0.329243	0.345458	-0.646959	-0.609973	0.328304	1.05069	0.95571	0.0498316	0.189373	1.09471	-1.66666	-2.57533	-2.56074	-1.65735	0	-0.504233	0.234364	-1.50654	0.34976	-0.646674
	410	0.692119	0.280117	0.324386	-0.667444	0.340437	-0.596232	1.22777	0.319163	0.346185	0.329534	0.385825	-0.542339	-1.18491	1.29543	0.30362	-0.633643	1.2322	-0.651991	0.329243	-0.585484	1.23058	1.2721	1.20731	1.05069	0.0311887	0.0498316	0.189373	1.09471	1.12231	1.13565	1.1101	1.17699	1	0.371318	1.15192	1.26398	0.34976	0.765798
	411	-0.578808	0.280117	1.29288	0.258941	0.340437	1.25722	1.22777	-2.45956	-1.39523	-1.43507	-1.37371	-2.31455	1.32396	-1.30168	0.30362	0.285804	1.2322	-0.651991	0.329243	0.345458	0.29181	-0.609973	-0.550704	0.0528953	0.95571	0.0498316	-0.769039	-0.763389	-1.66666	-2.57533	-1.64303	-2.60213	1	-1.37978	-0.683194	-0.583035	0.34976	-1.35291
	412	-0.578808	1.257	1.29288	1.18533	1.27608	1.25722	0.314642	0.319163	-0.524523	1.21183	-0.493941	0.343766	-1.18491	-0.435981	0.30362	0.285804	1.2322	-0.651991	0.329243	-0.585484	0.29181	0.331063	-0.550704	0.0528953	0.95571	1.0346	0.189373	-0.763389	1.12231	1.13565	1.1101	0.232211	1	-0.504233	0.234364	0.340474	1.28021	0.765798
	413	-0.578808	0.280117	0.324386	0.258941	1.27608	1.25722	1.22777	1.24541	1.21689	0.329534	1.26559	0.343766	0.0695229	-0.435981	0.30362	-0.633643	-0.543368	1.18243	1.24626	1.2764	1.23058	-0.609973	-0.550704	0.0528953	-0.893333	0.0498316	1.14778	-0.763389	1.12231	1.13565	0.192387	1.17699	1	-1.37978	1.15192	1.26398	0.34976	1.47203
	414	1.96305	0.280117	0.324386	0.258941	0.340437	0.330495	0.314642	0.319163	-0.524523	-0.552766	-0.493941	-0.542339	1.32396	1.29543	0.30362	0.285804	0.344418	0.265217	0.329243	0.345458	0.29181	0.331063	0.328304	0.0528953	0.0311887	0.0498316	0.189373	0.165662	0.192652	0.207904	0.192387	0.232211	0	1.24687	0.234364	-0.583035	-1.51114	1.47203
