# Supplementary material for: Steering the digital transformation of service-oriented organizations by job crafting and innovative work behavior: employee-driven adaptability
Source: Front Psychol. 2026 May 8;17:1764449. doi: 10.3389/fpsyg.2026.1764449 (PMC13194067; doi:10.3389/fpsyg.2026.1764449)
Supplement: Supplementary file 2 [file Table_2.XLSX]

## Sheet: Navigation
	SmartPLS report
	Please cite the use of SmartPLS: Ringle, C. M., Wende, S., and Becker, J.-M. 2024. "SmartPLS 4." Bönningstedt: SmartPLS, https://www.smartpls.com.
		complete
	Final results
	Path coefficients
	Indirect effects
	Total effects
	Outer loadings
	Outer weights
	Latent variables
	Residuals
	Conditional direct effects
	Conditional indirect effects
	Quality criteria
	R-square
	f-square
	Construct reliability and validity
	Discriminant validity
	Collinearity statistics (VIF)
	Model fit
	Model selection criteria
	Algorithm
	Setting
	Stop criterion changes
	Posthoc minimum sample size
	Execution log
	Model and data
	Binary variable encoding
	Inner model
	Outer model
	Indicator data (original)
	Indicator data (standardized)
	Indicator data (correlations)

## Sheet: complete
	SmartPLS report
	Please cite the use of SmartPLS: Ringle, C. M., Wende, S., and Becker, J.-M. 2024. "SmartPLS 4." Bönningstedt: SmartPLS, https://www.smartpls.com.
	Final results
	Path coefficients
	Matrix
		Age	DL	DT	Education	Firm size	Gender	IWB	JC	TP	Years of establishment	Years of work experience
	Age									-0.0715082
	DL			0.176216				0.359222	0.433594
	DT									0.515895
	Education									-0.0532076
	Firm size									-0.0251354
	Gender									-0.013482
	IWB			0.237029
	JC			0.21782
	TP
	Years of establishment									-0.0156743
	Years of work experience									0.0418469
	List
		Path coefficients
	Age -> TP	-0.0715082
	DL -> DT	0.176216
	DL -> IWB	0.359222
	DL -> JC	0.433594
	DT -> TP	0.515895
	Education -> TP	-0.0532076
	Firm size -> TP	-0.0251354
	Gender -> TP	-0.013482
	IWB -> DT	0.237029
	JC -> DT	0.21782
	Years of establishment -> TP	-0.0156743
	Years of work experience -> TP	0.0418469
	Indirect effects
	Total indirect effects
		Age	DL	DT	Education	Firm size	Gender	IWB	JC	TP	Years of establishment	Years of work experience
	Age
	DL			0.179591						0.183559
	DT
	Education
	Firm size
	Gender
	IWB									0.122282
	JC									0.112372
	TP
	Years of establishment
	Years of work experience
	Specific indirect effects
		Specific indirect effects
	DL -> IWB -> DT -> TP	0.0439265
	DL -> JC -> DT -> TP	0.0487239
	DL -> DT -> TP	0.0909091
	DL -> JC -> DT	0.0944453
	IWB -> DT -> TP	0.122282
	DL -> IWB -> DT	0.0851461
	JC -> DT -> TP	0.112372
	Total effects
	Matrix
		Age	DL	DT	Education	Firm size	Gender	IWB	JC	TP	Years of establishment	Years of work experience
	Age									-0.0715082
	DL			0.355808				0.359222	0.433594	0.183559
	DT									0.515895
	Education									-0.0532076
	Firm size									-0.0251354
	Gender									-0.013482
	IWB			0.237029						0.122282
	JC			0.21782						0.112372
	TP
	Years of establishment									-0.0156743
	Years of work experience									0.0418469
	List
		Total effects
	Age -> TP	-0.0715082
	DL -> DT	0.355808
	DL -> IWB	0.359222
	DL -> JC	0.433594
	DL -> TP	0.183559
	DT -> TP	0.515895
	Education -> TP	-0.0532076
	Firm size -> TP	-0.0251354
	Gender -> TP	-0.013482
	IWB -> DT	0.237029
	IWB -> TP	0.122282
	JC -> DT	0.21782
	JC -> TP	0.112372
	Years of establishment -> TP	-0.0156743
	Years of work experience -> TP	0.0418469
	Outer loadings
	Matrix
		Age	DL	DT	Education	Firm size	Gender	IWB	JC	TP	Years of establishment	Years of work experience
	AGE	1
	DL1		0.945493
	DL2		0.877051
	DL3		0.88669
	DL4		0.859213
	DL5		0.870392
	DL6		0.886143
	DR1			0.929546
	DR2			0.879224
	DR3			0.892735
	DR4			0.894649
	DR5			0.887353
	EDU				1
	EXP											1
	IWB1							0.94199
	IWB2							0.867565
	IWB3							0.854053
	IWB4							0.847434
	IWB5							0.843841
	IWB6							0.855798
	IWB7							0.842247
	IWB8							0.84906
	IWB9							0.862514
	JC1								0.853647
	JC2								0.805942
	JC3								0.733577
	JC4								0.788983
	JC5								0.777262
	JC6								0.765847
	JC7								0.724622
	JC8								0.737436
	JC9								0.707882
	SEX						1
	SIZE					1
	TP1									0.874496
	TP2									0.904023
	TP3									0.87947
	YEAR										1
	List
		Outer loadings
	AGE <- Age	1
	DL1 <- DL	0.945493
	DL2 <- DL	0.877051
	DL3 <- DL	0.88669
	DL4 <- DL	0.859213
	DL5 <- DL	0.870392
	DL6 <- DL	0.886143
	DR1 <- DT	0.929546
	DR2 <- DT	0.879224
	DR3 <- DT	0.892735
	DR4 <- DT	0.894649
	DR5 <- DT	0.887353
	EDU <- Education	1
	EXP <- Years of work experience	1
	IWB1 <- IWB	0.94199
	IWB2 <- IWB	0.867565
	IWB3 <- IWB	0.854053
	IWB4 <- IWB	0.847434
	IWB5 <- IWB	0.843841
	IWB6 <- IWB	0.855798
	IWB7 <- IWB	0.842247
	IWB8 <- IWB	0.84906
	IWB9 <- IWB	0.862514
	JC1 <- JC	0.853647
	JC2 <- JC	0.805942
	JC3 <- JC	0.733577
	JC4 <- JC	0.788983
	JC5 <- JC	0.777262
	JC6 <- JC	0.765847
	JC7 <- JC	0.724622
	JC8 <- JC	0.737436
	JC9 <- JC	0.707882
	SEX <- Gender	1
	SIZE <- Firm size	1
	TP1 <- TP	0.874496
	TP2 <- TP	0.904023
	TP3 <- TP	0.87947
	YEAR <- Years of establishment	1
	Outer weights
	Matrix
		Age	DL	DT	Education	Firm size	Gender	IWB	JC	TP	Years of establishment	Years of work experience
	AGE	1
	DL1		0.199252
	DL2		0.178798
	DL3		0.18975
	DL4		0.199158
	DL5		0.164751
	DL6		0.194129
	DR1			0.23683
	DR2			0.224032
	DR3			0.231205
	DR4			0.221064
	DR5			0.201387
	EDU				1
	EXP											1
	IWB1							0.145991
	IWB2							0.140382
	IWB3							0.11962
	IWB4							0.103925
	IWB5							0.117687
	IWB6							0.129375
	IWB7							0.127027
	IWB8							0.147209
	IWB9							0.125739
	JC1								0.162547
	JC2								0.149187
	JC3								0.118508
	JC4								0.163824
	JC5								0.145981
	JC6								0.153915
	JC7								0.1349
	JC8								0.135346
	JC9								0.135496
	SEX						1
	SIZE					1
	TP1									0.361317
	TP2									0.382142
	TP3									0.384965
	YEAR										1
	List
		Outer weights
	AGE <- Age	1
	DL1 <- DL	0.199252
	DL2 <- DL	0.178798
	DL3 <- DL	0.18975
	DL4 <- DL	0.199158
	DL5 <- DL	0.164751
	DL6 <- DL	0.194129
	DR1 <- DT	0.23683
	DR2 <- DT	0.224032
	DR3 <- DT	0.231205
	DR4 <- DT	0.221064
	DR5 <- DT	0.201387
	EDU <- Education	1
	EXP <- Years of work experience	1
	IWB1 <- IWB	0.145991
	IWB2 <- IWB	0.140382
	IWB3 <- IWB	0.11962
	IWB4 <- IWB	0.103925
	IWB5 <- IWB	0.117687
	IWB6 <- IWB	0.129375
	IWB7 <- IWB	0.127027
	IWB8 <- IWB	0.147209
	IWB9 <- IWB	0.125739
	JC1 <- JC	0.162547
	JC2 <- JC	0.149187
	JC3 <- JC	0.118508
	JC4 <- JC	0.163824
	JC5 <- JC	0.145981
	JC6 <- JC	0.153915
	JC7 <- JC	0.1349
	JC8 <- JC	0.135346
	JC9 <- JC	0.135496
	SEX <- Gender	1
	SIZE <- Firm size	1
	TP1 <- TP	0.361317
	TP2 <- TP	0.382142
	TP3 <- TP	0.384965
	YEAR <- Years of establishment	1
	Latent variables
	Scores
		Age	DL	DT	Education	Firm size	Gender	IWB	JC	TP	Years of establishment	Years of work experience
	0	-0.578808	0.359455	-0.00569515	1.32396	-1.37978	0	0.235622	0.41232	0.370816	0.0595621	-0.435981
	1	1.96305	0.346279	0.383856	-1.18491	-1.37978	0	0.363734	0.899018	-2.77846	-1.35291	1.29543
	2	-1.84973	0.346279	1.15585	0.0695229	-0.504233	1	1.4293	0.899018	0.349434	1.47203	-1.30168
	3	-0.578808	-0.713595	-0.633624	0.0695229	1.24687	0	-0.51111	0.221439	-0.361667	0.0595621	-0.435981
	4	-0.578808	0.346279	0.383856	-1.18491	0.371318	0	0.363734	0.189565	0.349434	-1.35291	-1.30168
	5	-1.84973	-0.713595	-0.0305724	0.0695229	1.24687	1	0.0113066	0.325188	-0.693197	-0.646674	-1.30168
	6	-0.578808	0.346279	-0.429049	1.32396	1.24687	1	-0.0231176	0.0644117	0.0179049	-0.646674	-1.30168
	7	-0.578808	0.718188	0.603218	1.32396	0.371318	1	0.610184	0.751799	-0.340286	1.47203	-1.30168
	8	-1.84973	0.346279	0.383856	-1.18491	0.371318	1	0.363734	0.189565	0.349434	-1.35291	-1.30168
	9	1.96305	-0.713595	-0.6075	-1.18491	1.24687	0	-0.701832	-1.04035	-0.693197	-1.35291	1.29543
	10	-0.578808	1.40615	1.37521	0.0695229	1.24687	0	1.4293	0.665612	-2.77846	-0.646674	-0.435981
	11	-0.578808	-1.09458	0.383856	1.32396	1.24687	0	-0.218687	0.189565	0.349434	1.47203	-0.435981
	12	0.692119	-0.713595	-0.6075	0.0695229	0.371318	0	0.363734	0.606384	-0.693197	1.47203	0.429723
	13	-1.84973	-0.00901917	0.603218	1.32396	1.24687	1	0.255813	1.15871	0.680964	0.0595621	-1.30168
	14	0.692119	0.346279	0.164494	0.0695229	1.24687	0	-0.468201	0.306268	0.349434	0.0595621	1.29543
	15	-1.84973	0.531848	0.612726	0.0695229	0.371318	1	0.132236	0.598593	1.03915	0.0595621	-1.30168
	16	-0.578808	1.40615	1.37521	0.0695229	1.24687	0	1.4293	1.26247	1.39207	-1.35291	-1.30168
	17	1.96305	1.03834	0.383856	-1.18491	1.24687	0	0.15134	0.203282	0.680964	-0.646674	1.29543
	18	-0.578808	0.159939	-0.76232	0.0695229	-0.504233	1	-0.377183	0.110313	-1.73583	-1.35291	-0.435981
	19	-0.578808	-0.869378	-0.397646	0.0695229	1.24687	1	-0.578194	-0.489283	-1.73583	-0.646674	-0.435981
	20	-0.578808	0.333103	-0.225639	0.0695229	-0.504233	1	-0.334941	0.189565	0.349434	-1.35291	-1.30168
	21	-1.84973	-0.17993	0.594292	-1.18491	0.371318	1	0.033143	0.189565	-0.00875623	0.765798	-1.30168
	22	-0.578808	-0.713595	0.383856	0.0695229	1.24687	0	-0.701832	0.189565	-0.693197	-0.646674	-0.435981
	23	-1.84973	0.222677	0.0357984	0.0695229	-0.504233	1	0.0847409	0.712657	0.328053	-0.646674	-1.30168
	24	-1.84973	0.159939	0.383856	0.0695229	1.24687	1	0.363734	0.189565	-0.361667	-0.646674	-1.30168
	25	-1.84973	0.346279	0.383856	1.32396	1.24687	1	-1.50925	0.0379221	0.349434	-1.35291	-1.30168
	26	0.692119	-1.96812	-1.59886	1.32396	-0.504233	1	-1.66402	-1.83982	-1.75721	0.765798	-0.435981
	27	-0.578808	-0.0347065	0.798285	0.0695229	1.24687	1	-0.434229	0.994213	0.680964	1.47203	-0.435981
	28	1.96305	0.885665	0.578341	-1.18491	1.24687	0	0.70953	1.41948	1.39207	-0.646674	0.429723
	29	-0.578808	1.40615	1.37521	1.32396	0.371318	0	0.0165836	0.498958	0.349434	1.47203	-1.30168
	30	-0.578808	0.00725995	-0.802566	1.32396	1.24687	1	-0.099898	-0.240866	-0.693197	1.47203	-1.30168
	31	-0.578808	0.182192	0.36724	1.32396	-0.504233	1	0.854691	1.02703	1.39207	-0.646674	-0.435981
	32	-0.578808	0.346279	0.383856	1.32396	1.24687	1	0.363734	0.189565	-0.00347679	-0.646674	-0.435981
	33	-0.578808	0.346279	0.383856	1.32396	1.24687	1	0.363734	0.051638	-0.00875623	-0.646674	-1.30168
	34	0.692119	0.346279	0.562306	0.0695229	1.24687	0	0.225425	1.29147	1.03915	-0.646674	0.429723
	35	-0.578808	-0.713595	-0.6075	0.0695229	1.24687	1	-0.701832	0.0325536	-0.693197	-0.646674	-0.435981
	36	-0.578808	1.25348	0.562306	1.32396	1.24687	0	0.363734	1.14838	0.349434	0.0595621	-1.30168
	37	-0.578808	1.40615	1.37521	-1.18491	-1.37978	0	1.4293	1.41948	1.39207	-1.35291	-0.435981
	38	-0.578808	-0.713595	-0.429049	1.32396	1.24687	1	-0.701832	-0.623533	-1.02473	-0.646674	-1.30168
	39	1.96305	0.879944	-0.0299904	-1.18491	0.371318	0	0.209941	0.309515	0.0179049	-0.646674	1.29543
	40	-0.578808	-0.184768	1.37521	0.0695229	-1.37978	0	1.21518	0.716241	0.729007	-1.35291	-0.435981
	41	-0.578808	-1.40566	-1.22534	1.32396	1.24687	1	-1.41042	-0.10307	-0.693197	0.0595621	-1.30168
	42	-0.578808	0.685299	-0.167529	1.32396	1.24687	1	0.807627	0.730592	-0.00875623	0.765798	0.429723
	43	-0.578808	-0.713595	-1.1755	0.0695229	-1.37978	0	-0.37124	-0.519889	-1.05139	0.0595621	-0.435981
	44	-0.578808	0.346279	0.383856	0.0695229	1.24687	1	0.363734	0.189565	0.349434	-0.646674	-0.435981
	45	0.692119	-0.713595	0.188789	1.32396	1.24687	0	-0.343433	0.189565	-0.340286	0.0595621	-0.435981
	46	0.692119	0.346279	0.383856	1.32396	1.24687	0	0.363734	0.189565	0.349434	0.0595621	0.429723
	47	-0.578808	1.05883	0.392782	1.32396	0.371318	0	0.945195	0.899018	0.349434	1.47203	-1.30168
	48	0.692119	0.346279	0.0109211	1.32396	0.371318	0	0.713386	0.211073	0.349434	0.0595621	1.29543
	49	-0.578808	-0.713595	-0.625351	1.32396	1.24687	1	-0.978451	0.899018	-0.693197	1.47203	-1.30168
	50	-0.578808	0.346279	1.37521	1.32396	1.24687	1	1.4293	0.899018	0.349434	0.0595621	-1.30168
	51	0.692119	-0.345785	0.383856	1.32396	-1.37978	0	-0.232931	0.189565	0.349434	0.765798	-0.435981
	52	-0.578808	0.173115	0.383856	0.0695229	1.24687	1	0.363734	0.189565	-0.693197	-1.35291	-1.30168
	53	-0.578808	0.169016	-1.40379	1.32396	0.371318	0	-0.00174572	0.32093	-2.44693	-0.646674	-0.435981
	54	-0.578808	1.05311	1.37521	0.0695229	1.24687	1	1.4293	1.28386	1.39207	-0.646674	-0.435981
	55	-0.578808	0.159939	-0.234565	1.32396	1.24687	1	0.132769	-0.362757	-0.00347679	0.765798	-1.30168
	56	-0.578808	-0.540431	-0.6075	-1.18491	1.24687	0	0.356313	0.147793	-0.340286	-0.646674	-0.435981
	57	-0.578808	1.40615	1.37521	-1.18491	1.24687	1	1.4293	1.41948	1.39207	0.0595621	-0.435981
	58	-0.578808	0.151634	0.188789	0.0695229	1.24687	0	0.566976	0.343124	0.349434	0.765798	-0.435981
	59	-0.578808	-0.713595	0.383856	1.32396	1.24687	1	0.225206	1.29527	-1.73583	-0.646674	-1.30168
	60	-0.578808	0.346279	0.383856	1.32396	1.24687	1	-0.232931	0.710028	1.39207	0.0595621	-1.30168
	61	-0.578808	1.40615	1.37521	0.0695229	0.371318	1	1.4293	1.41948	1.39207	0.0595621	-1.30168
	62	-0.578808	-1.77347	-2.59021	1.32396	1.24687	0	-2.83296	-3.50019	-2.77846	0.0595621	-0.435981
	63	-0.578808	0.346279	0.383856	0.0695229	-1.37978	0	0.363734	-0.202885	1.03915	1.47203	-0.435981
	64	-0.578808	0.173115	-0.208441	0.0695229	-1.37978	1	0.0108547	-0.253844	-0.00875623	1.47203	-0.435981
	65	0.692119	1.40615	0.960783	0.0695229	1.24687	0	0.802247	0.48968	0.680964	-0.646674	-0.435981
	66	-0.578808	-0.51895	-0.234565	0.0695229	-1.37978	1	-0.572977	-0.378793	-0.693197	1.47203	-0.435981
	67	-0.578808	1.40615	1.37521	0.0695229	1.24687	0	1.4293	0.847955	1.39207	0.765798	-0.435981
	68	-0.578808	-0.00414839	0.179864	0.0695229	0.371318	1	0.11422	-0.0916552	0.349434	-1.35291	-0.435981
	69	-0.578808	-0.889377	-0.811492	-1.18491	-1.37978	0	-0.00293692	-0.517481	-1.4043	0.765798	-0.435981
	70	1.96305	0.522061	0.781668	-1.18491	1.24687	0	0.490716	0.362184	-0.00875623	-0.646674	1.29543
	71	-0.578808	0.523543	-0.217949	1.32396	1.24687	1	0.231885	0.0578908	1.39207	1.47203	-0.435981
	72	-0.578808	0.346279	0.383856	0.0695229	1.24687	1	0.363734	0.189565	0.349434	-0.646674	-1.30168
	73	-0.578808	1.22889	1.37521	0.0695229	0.371318	1	0.363734	0.962371	1.39207	-0.646674	-0.435981
	74	0.692119	0.489882	0.383856	-1.18491	1.24687	0	-0.0116007	0.237458	0.707625	-1.35291	-0.435981
	75	-0.578808	0.346279	-0.168776	1.32396	1.24687	0	0.363734	0.189565	0.349434	1.47203	-1.30168
	76	-0.578808	0.346279	0.383856	1.32396	1.24687	1	0.257537	-0.100638	-0.00875623	1.47203	-0.435981
	77	-1.84973	0.346279	0.383856	-1.18491	-1.37978	0	0.363734	0.899018	1.39207	1.47203	1.29543
	78	-0.578808	1.40615	1.37521	-1.18491	0.371318	0	1.4293	1.41948	1.39207	-1.35291	-0.435981
	79	-0.578808	-2.83334	-2.59021	1.32396	1.24687	0	-2.83296	-3.50019	-2.77846	1.47203	1.29543
	80	-0.578808	1.40615	1.37521	0.0695229	0.371318	1	1.4293	1.41948	1.39207	-0.646674	-0.435981
	81	-0.578808	-0.713595	-0.6075	0.0695229	-1.37978	0	-0.701832	-0.519889	-0.361667	-1.35291	-1.30168
	82	-0.578808	-0.713595	-0.6075	0.0695229	-0.504233	0	-0.108622	1.14838	-0.693197	-1.35291	-1.30168
	83	-0.578808	0.872489	1.37521	1.32396	0.371318	1	-0.12501	1.41948	1.39207	0.765798	-1.30168
	84	-0.578808	0.346279	0.383856	1.32396	1.24687	0	0.363734	0.189565	0.349434	-1.35291	-0.435981
	85	-0.578808	0.885665	0.766299	0.0695229	1.24687	0	0.9685	1.27639	0.680964	0.765798	-0.435981
	86	-0.578808	1.40615	1.37521	0.0695229	1.24687	1	1.4293	1.41948	1.39207	-0.646674	-0.435981
	87	-0.578808	-0.00252661	-0.00569515	0.0695229	-1.37978	0	-0.139742	-0.479501	-1.73583	-0.646674	-0.435981
	88	0.692119	-0.713595	-0.388138	0.0695229	1.24687	0	-0.572758	0.189565	-0.340286	0.765798	1.29543
	89	-0.578808	-0.713595	-0.6075	1.32396	1.24687	1	0.517468	0.338142	-0.340286	0.0595621	-0.435981
	90	-0.578808	0.522061	1.37521	0.0695229	-1.37978	0	0.363734	0.189565	0.349434	0.0595621	-0.435981
	91	-0.578808	1.40615	0.717126	0.0695229	1.24687	0	0.230242	1.15124	-0.693197	-1.35291	-0.435981
	92	1.96305	0.693604	0.383856	0.0695229	1.24687	0	0.502044	0.189565	0.349434	-0.646674	1.29543
	93	-0.578808	1.40615	1.37521	-1.18491	1.24687	0	1.4293	1.41948	1.39207	0.765798	0.429723
	94	-0.578808	1.40615	0.798285	0.0695229	1.24687	0	0.94338	0.630466	0.702346	-1.35291	-0.435981
	95	-1.84973	0.353735	-0.428385	-1.18491	1.24687	1	0.104765	0.499903	1.39207	-1.35291	-1.30168
	96	0.692119	-0.713595	-0.6075	0.0695229	1.24687	0	1.20094	0.2075	-1.73583	-1.35291	1.29543
	97	1.96305	0.346279	0.383856	1.32396	-1.37978	0	0.860893	0.339086	0.680964	-0.646674	1.29543
	98	-0.578808	-0.713595	-0.6075	1.32396	1.24687	1	-0.701832	-1.04035	-0.693197	0.0595621	-1.30168
	99	-0.578808	0.883047	0.9774	0.0695229	1.24687	0	1.32138	0.917793	1.39207	-0.646674	-0.435981
	100	-0.578808	1.40615	1.15585	0.0695229	-1.37978	0	0.862303	1.14838	1.39207	1.47203	-0.435981
	101	-0.578808	1.40615	1.37521	0.0695229	1.24687	0	1.4293	1.41948	1.39207	-0.646674	-0.435981
	102	-0.578808	-0.713595	-0.6075	0.0695229	1.24687	0	-0.701832	-1.04035	-0.693197	0.0595621	-0.435981
	103	-0.578808	-1.59769	-0.193071	1.32396	1.24687	1	-2.25354	-0.330899	-2.77846	0.0595621	-0.435981
	104	0.692119	0.170497	0.0109211	1.32396	1.24687	1	0.0219638	0.882688	-0.693197	0.765798	1.29543
	105	1.96305	-0.713595	-0.6075	-1.18491	-1.37978	0	-0.701832	-1.04035	-0.693197	0.0595621	1.29543
	106	0.692119	-0.00266702	0.587848	-1.18491	-1.37978	0	0.41818	0.758026	1.39207	0.0595621	0.429723
	107	-1.84973	-0.713595	-0.387473	0.0695229	1.24687	1	-0.811626	-0.246158	-1.02473	-0.646674	-1.30168
	108	1.96305	0.346279	0.188789	-1.18491	-1.37978	0	-0.13155	0.0539412	-0.361667	-1.35291	1.29543
	109	-0.578808	0.346279	-0.225639	1.32396	1.24687	1	0.363734	0.189565	-0.693197	1.47203	-0.435981
	110	-1.84973	0.346279	0.164494	0.0695229	-0.504233	1	0.363734	1.02417	0.349434	-0.646674	-1.30168
	111	-0.578808	0.388246	0.960783	1.32396	-1.37978	1	-0.342984	-0.0740724	-0.693197	1.47203	-1.30168
	112	-0.578808	1.03573	0.562306	0.0695229	1.24687	0	1.4293	0.710028	-0.361667	0.0595621	-0.435981
	113	-0.578808	0.346279	0.205406	-1.18491	-1.37978	0	0.363734	0.189565	1.03915	0.765798	0.429723
	114	-0.578808	0.346279	0.383856	-1.18491	0.371318	1	0.363734	0.189565	-0.693197	-0.646674	-1.30168
	115	-0.578808	1.40615	1.37521	1.32396	1.24687	1	1.4293	1.41948	1.39207	-1.35291	-1.30168
	116	-1.84973	0.346279	0.383856	0.0695229	0.371318	0	0.363734	0.189565	-0.00347679	-1.35291	1.29543
	117	-0.578808	-0.51895	0.773407	1.32396	0.371318	1	-0.88407	-0.601057	0.349434	1.47203	-0.435981
	118	-0.578808	0.346279	-0.6075	1.32396	1.24687	0	-0.701832	0.189565	-0.693197	1.47203	-1.30168
	119	-0.578808	0.346279	0.383856	0.0695229	-0.504233	0	0.363734	0.189565	0.349434	1.47203	-0.435981
	120	0.692119	1.40615	1.37521	1.32396	-0.504233	0	1.4293	1.41948	1.39207	-0.646674	1.29543
	121	-0.578808	0.903047	-0.0299904	1.32396	-1.37978	0	0.119008	0.481086	-0.361667	1.47203	0.429723
	122	-0.578808	-0.343168	-0.00569515	1.32396	1.24687	0	-0.347761	-0.641469	-0.361667	1.47203	-0.435981
	123	-0.578808	0.346279	-0.209688	1.32396	1.24687	0	0.368282	-0.0815779	1.03388	-0.646674	-1.30168
	124	0.692119	-0.341686	-0.802566	1.32396	1.24687	0	-1.44105	0.648712	-0.00347679	0.765798	-0.435981
	125	-0.578808	1.40615	0.383856	1.32396	0.371318	0	0.363734	-0.0816823	0.349434	1.47203	-0.435981
	126	-0.578808	1.40615	1.37521	0.0695229	-0.504233	0	1.4293	1.41948	1.39207	-0.646674	-0.435981
	127	0.692119	-1.77347	-0.6075	1.32396	1.24687	0	-0.581391	-0.31488	-1.73583	1.47203	0.429723
	128	-0.578808	0.346279	0.985661	0.0695229	1.24687	1	-0.472057	0.606384	1.39207	1.47203	-0.435981
	129	0.692119	0.346279	-0.6075	1.32396	1.24687	0	0.363734	1.29147	-0.693197	1.47203	1.29543
	130	0.692119	-0.713595	0.164494	1.32396	1.24687	0	-0.0944018	0.189565	-0.00347679	0.765798	1.29543
	131	-0.578808	-0.0173244	-0.184727	1.32396	1.24687	0	0.268414	0.449373	-0.361667	0.765798	-0.435981
	132	-0.578808	0.346279	-0.6075	1.32396	1.24687	0	0.363734	0.899018	0.680964	1.47203	-1.30168
	133	0.692119	0.1936	0.383856	1.32396	1.24687	0	-0.105167	0.306268	-1.37764	0.0595621	1.29543
	134	-0.578808	1.40615	1.37521	1.32396	0.371318	0	1.4293	1.41948	0.349434	-0.646674	-1.30168
	135	0.692119	0.346279	-0.6075	1.32396	1.24687	1	0.363734	0.417394	0.349434	-1.35291	0.429723
	136	-0.578808	0.346279	0.383856	-1.18491	1.24687	0	0.363734	0.189565	1.39207	-1.35291	1.29543
	137	1.96305	-0.308025	-0.437975	1.32396	0.371318	0	-0.6235	-0.651292	-1.04611	0.0595621	1.29543
	138	-0.578808	1.40615	1.17122	0.0695229	1.24687	0	1.32138	1.41948	0.349434	-0.646674	-0.435981
	139	0.692119	-0.713595	-0.193071	1.32396	1.24687	0	-0.232931	1.13446	-0.361667	0.0595621	0.429723
	140	0.692119	0.346279	0.766299	1.32396	1.24687	0	0.363734	0.494842	0.349434	0.765798	0.429723
	141	-0.578808	0.346279	0.383856	0.0695229	-0.504233	1	0.363734	0.189565	0.349434	-0.646674	-0.435981
	142	-0.578808	-0.537813	0.383856	0.0695229	-0.504233	0	-0.0992186	0.0615511	-0.361667	-1.35291	-0.435981
	143	-0.578808	-4.93519e-05	-0.192407	1.32396	-0.504233	1	0.843023	0.704027	-1.03001	1.47203	-1.30168
	144	-0.578808	0.862562	0.985661	1.32396	0.371318	1	0.945937	1.16726	1.39207	1.47203	-0.435981
	145	-0.578808	-0.713595	0.205406	1.32396	1.24687	0	-0.701832	-0.132043	-0.00875623	1.47203	-1.30168
	146	-1.84973	-0.537813	-0.233983	0.0695229	0.371318	1	-0.249076	0.218562	-0.00347679	-0.646674	-1.30168
	147	1.96305	-0.713595	0.214332	-1.18491	-1.37978	0	0.363734	1.11937	-1.05139	-0.646674	1.29543
	148	-1.84973	0.210982	0.807792	0.0695229	1.24687	1	0.590372	0.886244	1.03915	-0.646674	-1.30168
	149	-0.578808	-0.713595	-0.6075	0.0695229	-0.504233	1	-0.701832	-1.04035	-0.693197	-0.646674	-0.435981
	150	-0.578808	-0.713595	-1.59886	0.0695229	1.24687	0	-0.701832	-0.410651	-1.05139	-0.646674	-0.435981
	151	0.692119	-0.713595	-0.208441	1.32396	1.24687	1	0.363734	0.0539412	0.349434	1.47203	0.429723
	152	-0.578808	-0.713595	-0.6075	1.32396	0.371318	0	-1.7674	-1.04035	-0.693197	1.47203	-0.435981
	153	1.96305	-0.713595	-0.6075	1.32396	1.24687	0	0.00675929	0.606384	-0.00875623	1.47203	1.29543
	154	0.692119	0.346279	0.383856	-1.18491	-1.37978	0	0.363734	0.189565	-0.361667	-0.646674	1.29543
	155	0.692119	0.346279	0.782333	1.32396	1.24687	0	0.613249	0.630777	-0.361667	1.47203	1.29543
	156	0.692119	0.346279	-0.403507	1.32396	1.24687	0	0.257537	1.16726	1.39207	0.765798	1.29543
	157	-0.578808	-2.83334	-0.998963	1.32396	1.24687	0	1.4293	0.313773	-0.393608	0.765798	-0.435981
	158	-0.578808	0.162192	0.383274	1.32396	-1.37978	0	0.0799552	0.330661	-0.0301379	1.47203	-0.435981
	159	-0.578808	-0.201412	-0.0299904	1.32396	1.24687	0	0.104984	-0.211999	-0.313625	-0.646674	-0.435981
	160	1.96305	0.346279	0.757373	0.0695229	1.24687	0	0.703562	0.702563	1.39207	1.47203	1.29543
	161	-0.578808	-0.713595	-0.6075	0.0695229	-1.37978	1	-0.345588	-0.0975969	0.680964	0.0595621	-0.435981
	162	0.692119	0.346279	1.37521	0.0695229	0.371318	0	0.597365	0.189565	1.39207	-0.646674	0.429723
	163	-0.578808	0.388246	1.37521	1.32396	0.371318	1	0.338542	0.75593	0.349434	1.47203	-1.30168
	164	0.692119	0.346279	0.383856	0.0695229	-1.37978	1	0.363734	0.189565	0.349434	1.47203	1.29543
	165	-1.84973	-0.713595	-0.583205	0.0695229	0.371318	1	-0.701832	-0.912339	0.349434	-1.35291	-1.30168
	166	0.692119	-0.015843	0.189371	-1.18491	-1.37978	0	-0.0982576	-0.498561	-0.00347679	1.47203	0.429723
	167	-0.578808	0.346279	-1.59886	0.0695229	0.371318	0	-0.829596	-0.0731282	-1.73583	1.47203	-0.435981
	168	-0.578808	1.40615	1.37521	0.0695229	-1.37978	0	1.4293	1.41948	1.39207	1.47203	-0.435981
	169	0.692119	0.346279	0.383856	-1.18491	-1.37978	0	0.363734	0.189565	1.03388	0.765798	1.29543
	170	0.692119	-2.83334	-1.57456	-1.18491	-1.37978	1	-0.229566	0.189565	-1.73583	0.0595621	1.29543
	171	1.96305	1.21151	0.383856	1.32396	-1.37978	0	1.4293	0.603976	1.06054	1.47203	-0.435981
	172	-0.578808	0.346279	0.383856	0.0695229	-1.37978	0	0.363734	0.189565	0.349434	1.47203	-0.435981
	173	0.692119	-0.713595	-0.6075	-1.18491	1.24687	0	-0.701832	0.0464762	-0.693197	-0.646674	-0.435981
	174	-0.578808	0.0178182	0.383856	1.32396	0.371318	0	0.363734	0.287183	0.349434	0.0595621	-0.435981
	175	0.692119	-0.713595	-0.6075	1.32396	1.24687	0	1.4293	1.41948	-0.693197	1.47203	0.429723
	176	-1.84973	0.1936	0.0103391	1.32396	-1.37978	1	-0.254083	-0.0763736	-0.361667	-0.646674	-1.30168
	177	-0.578808	0.685299	0.798285	1.32396	-0.504233	1	1.33398	0.991224	0.686243	-1.35291	-1.30168
	178	1.96305	0.1936	0.205406	1.32396	1.24687	0	0.124044	-0.0925993	-0.00875623	1.47203	0.429723
	179	0.692119	-0.713595	0.383856	1.32396	1.24687	0	-0.117767	0.899018	0.707625	0.765798	1.29543
	180	1.96305	0.346279	0.164494	1.32396	1.24687	0	-0.0117892	-0.330899	1.39207	0.0595621	1.29543
	181	1.96305	1.40615	1.37521	1.32396	1.24687	0	0.785222	-0.4482	-2.1154	1.47203	1.29543
	182	1.96305	0.346279	0.0103391	1.32396	1.24687	0	0.363734	0.0653559	-0.361667	1.47203	1.29543
	183	0.692119	-0.145419	-0.623451	1.32396	1.24687	0	-0.627434	0.479767	-1.4043	-0.646674	-0.435981
	184	-0.578808	-1.07572	-0.801984	1.32396	0.371318	1	-1.88869	-0.759012	-0.693197	-0.646674	-1.30168
	185	0.692119	-1.77347	-1.59886	1.32396	1.24687	0	0.363734	1.41948	-2.77846	-0.646674	-0.435981
	186	1.96305	0.346279	0.603218	1.32396	1.24687	0	0.597365	1.41948	0.680964	1.47203	1.29543
	187	-0.578808	-1.25298	-0.989943	1.32396	0.371318	1	-2.83296	-1.57453	-0.361667	-1.35291	-1.30168
	188	1.96305	0.346279	-0.388138	1.32396	1.24687	0	-0.701832	-0.897264	-0.693197	1.47203	1.29543
	189	1.96305	-0.560916	0.383856	1.32396	0.371318	0	-0.249536	0.313773	0.349434	1.47203	1.29543
	190	-1.84973	-1.2326	0.383856	1.32396	1.24687	1	-0.0457431	0.181131	-0.693197	-1.35291	-1.30168
	191	-0.578808	-0.51895	-0.6075	1.32396	1.24687	1	0.149616	0.189565	-0.693197	-1.35291	-0.435981
	192	-0.578808	-0.713595	-1.40379	0.0695229	0.371318	1	-1.04338	-0.10307	-0.714579	0.0595621	-0.435981
	193	0.692119	-1.4281	0.00909234	1.32396	0.371318	1	0.837183	-0.422903	0.707625	-0.646674	-0.435981
	194	0.692119	1.40615	1.37521	1.32396	1.24687	0	1.4293	1.41948	1.39207	1.47203	0.429723
	195	1.96305	-1.22988	-1.20104	1.32396	1.24687	0	-0.577305	-0.650023	-1.05139	1.47203	1.29543
	196	-0.578808	-0.341686	0.189371	1.32396	1.24687	0	0.363734	-1.04035	0.680964	1.47203	-1.30168
	197	1.96305	-0.354091	0.383856	1.32396	1.24687	0	0.119228	0.0426309	-0.00875623	0.765798	1.29543
	198	0.692119	-0.713595	-0.6075	1.32396	1.24687	0	-0.701832	-1.04035	-0.693197	-0.646674	-0.435981
	199	1.96305	-0.0256295	-0.193653	0.0695229	1.24687	0	-0.0142653	-0.368879	-0.361667	1.47203	1.29543
	200	-0.578808	0.346279	0.383856	1.32396	-1.37978	0	0.363734	0.189565	0.349434	1.47203	-0.435981
	201	1.96305	-0.713595	0.383856	1.32396	1.24687	0	0.253209	0.606384	0.349434	-0.646674	1.29543
	202	0.692119	-0.0215305	0.383856	0.0695229	1.24687	0	-0.109714	0.221439	-0.361667	-0.646674	1.29543
	203	-0.578808	-0.713595	-1.17492	1.32396	1.24687	1	-0.0335448	-0.371311	0.349434	1.47203	-1.30168
	204	0.692119	0.173115	0.189371	0.0695229	1.24687	0	0.13934	-0.342494	0.349434	-0.646674	1.29543
	205	-0.578808	-0.136342	-0.403507	1.32396	1.24687	1	0.0782321	0.807647	-0.393608	1.47203	-0.435981
	206	-1.84973	-0.190489	-0.997051	1.32396	-0.504233	1	-0.606963	-0.513636	-0.335006	0.765798	1.29543
	207	0.692119	-0.713595	-0.6075	-1.18491	1.24687	0	-0.701832	0.189565	0.349434	-0.646674	-0.435981
	208	1.96305	-0.713595	0.960783	1.32396	-1.37978	1	0.952104	0.771005	0.349434	1.47203	1.29543
	209	-0.578808	0.159939	0.189371	1.32396	1.24687	1	0.268414	0.0464762	-0.693197	1.47203	-1.30168
	210	1.96305	-0.713595	-0.6075	1.32396	1.24687	0	0.703562	0.75593	0.349434	-0.646674	1.29543
	211	0.692119	1.40615	-2.59021	1.32396	0.371318	0	1.31878	0.548036	-2.77846	1.47203	1.29543
	212	-0.578808	0.346279	-1.59886	1.32396	1.24687	0	0.363734	1.41948	-0.693197	0.765798	-0.435981
	213	0.692119	-1.21932	1.37521	-1.18491	-0.504233	1	1.18098	-0.87818	1.06054	0.765798	1.29543
	214	-0.578808	0.196218	0.383856	-1.18491	-0.504233	1	0.377306	1.0093	1.03388	-0.646674	-0.435981
	215	-0.578808	-0.749874	-2.59021	-1.18491	-1.37978	1	-0.71292	-2.65264	-1.75721	1.47203	-0.435981
	216	-0.578808	1.40615	1.37521	0.0695229	-0.504233	1	1.29077	1.05056	1.39207	-0.646674	-1.30168
	217	-0.578808	0.348897	0.553381	0.0695229	-0.504233	1	1.17152	0.82918	0.328053	-1.35291	-0.435981
	218	-0.578808	-0.326889	0.578341	0.0695229	-1.37978	1	0.371299	0.603238	0.370816	-0.646674	-0.435981
	219	0.692119	-1.07572	-0.421941	0.0695229	-1.37978	1	0.105956	0.0514737	1.03915	0.765798	1.29543
	220	-0.578808	0.709883	-0.801984	0.0695229	-0.504233	0	-1.78422	0.611676	-1.03001	-1.35291	-0.435981
	221	-0.578808	-1.7515	-0.428467	0.0695229	-0.504233	1	1.20491	0.877526	0.686243	-0.646674	-0.435981
	222	0.692119	1.05573	-0.600391	-1.18491	1.24687	0	1.18285	0.0366675	0.729007	1.47203	0.429723
	223	-1.84973	-2.13149	1.37521	-1.18491	-1.37978	1	-0.357227	-1.25282	-2.42555	0.765798	-1.30168
	224	-0.578808	-1.76701	0.773407	-1.18491	-1.37978	0	0.357533	-0.945141	-1.73583	-1.35291	-0.435981
	225	0.692119	-0.549508	-0.234565	-1.18491	0.371318	0	-0.232819	0.0589388	0.344155	0.0595621	1.29543
	226	-0.578808	-1.27347	-1.77731	0.0695229	-0.504233	0	-0.583635	-1.37868	0.328053	0.765798	-0.435981
	227	0.692119	-1.92353	1.17122	-1.18491	-0.504233	0	0.368491	-0.238034	1.39207	-0.646674	1.29543
	228	-0.578808	0.534101	1.00169	-1.18491	0.371318	0	-0.0475964	0.771949	1.03915	0.0595621	-0.435981
	229	-0.578808	1.05573	1.18015	-1.18491	-0.504233	1	1.08566	0.180844	0.702346	-0.646674	-0.435981
	230	0.692119	-0.562398	1.19676	-1.18491	-0.504233	1	0.227358	0.383716	-0.0301379	-0.646674	1.29543
	231	0.692119	1.23299	0.782915	-1.18491	-0.504233	1	1.18098	0.630113	-0.366947	0.765798	1.29543
	232	0.692119	-0.500053	0.0198469	-1.18491	-0.504233	1	1.18961	0.22383	-0.335006	-0.646674	1.29543
	233	0.692119	1.05721	1.37521	-1.18491	-1.37978	1	0.842091	-1.01166	1.03388	-1.35291	1.29543
	234	0.692119	-0.740797	-0.208441	-1.18491	-0.504233	1	0.364727	-0.827081	-0.666536	-1.35291	1.29543
	235	-0.578808	-0.859815	0.195898	0.0695229	-1.37978	1	1.0835	0.774705	0.702346	-0.646674	-0.435981
	236	0.692119	1.25348	0.594957	-1.18491	-0.504233	1	-0.522527	0.757946	0.0231844	0.765798	1.29543
	237	1.96305	-0.0347065	-0.412433	-1.18491	-1.37978	0	-2.6046	0.0981986	0.349434	0.765798	1.29543
	238	0.692119	0.903047	-0.184145	0.0695229	1.24687	1	0.488932	1.03069	0.707625	0.0595621	1.29543
	239	0.692119	0.485783	-1.9813	-1.18491	-0.504233	0	-0.917363	-0.137516	0.349434	-1.35291	1.29543
	240	-0.578808	0.357688	1.15585	0.0695229	-0.504233	0	1.20491	0.682494	1.06054	-1.35291	-1.30168
	241	-0.578808	1.07621	-0.785368	-1.18491	-0.504233	1	1.17033	0.373082	0.376096	-0.646674	-0.435981
	242	-0.578808	-0.876201	0.757373	-1.18491	-0.504233	0	1.19833	-1.04897	-0.335006	0.765798	-0.435981
	243	0.692119	-2.65756	-0.224475	-1.18491	0.371318	0	-0.682831	-2.58398	-1.73583	-0.646674	0.429723
	244	-0.578808	-0.526405	-2.41176	0.0695229	-0.504233	1	-0.85288	-1.96227	-1.02473	-0.646674	-0.435981
	245	-0.578808	1.21981	1.18073	-1.18491	-0.504233	0	0.621521	1.16632	1.03915	-0.646674	-0.435981
	246	0.692119	-0.0256295	0.00199531	-1.18491	-0.504233	1	-0.676803	0.859369	-0.00875623	-0.646674	1.29543
	247	0.692119	-1.40566	-1.81946	0.0695229	-0.504233	1	-2.61885	-2.40349	-1.02473	1.47203	1.29543
	248	1.96305	-1.93756	-1.42991	-1.18491	-0.504233	1	-2.61885	-1.85629	-2.42555	-0.646674	1.29543
	249	0.692119	-1.06092	-2.21669	0.0695229	-0.504233	0	1.06413	0.126332	1.39207	0.765798	0.429723
	250	0.692119	-0.726771	-1.58935	-1.18491	0.371318	0	-1.5488	-0.528751	-1.07277	-1.35291	1.29543
	251	-0.578808	-1.58975	-0.412433	0.0695229	-0.504233	0	-0.619219	-0.398292	-0.693197	-1.35291	-0.435981
	252	0.692119	0.50044	-0.209023	0.0695229	-0.504233	1	-1.03511	0.468172	1.03388	-0.646674	1.29543
	253	-0.578808	-0.0256295	-0.980435	1.32396	-0.504233	0	0.180396	-0.414679	0.322773	0.0595621	-1.30168
	254	-0.578808	0.508885	1.37521	0.0695229	-0.504233	1	1.20385	1.1564	0.702346	-1.35291	-0.435981
	255	-0.578808	0.869386	-1.37949	-1.18491	-0.504233	1	0.307885	-1.37488	-0.340286	0.765798	-0.435981
	256	0.692119	-2.28827	0.205988	-1.18491	-1.37978	1	0.276678	0.521643	-0.335006	0.0595621	1.29543
	257	0.692119	-0.0363282	-1.80343	-1.18491	-0.504233	1	-0.82136	0.229213	1.03388	-1.35291	1.29543
	258	0.692119	-0.330988	-0.419542	0.0695229	-1.37978	0	0.26646	-1.82795	-1.4043	-1.35291	1.29543
	259	0.692119	-0.378675	-1.02135	0.0695229	-1.37978	1	-1.64435	-2.42495	-1.73055	0.0595621	0.429723
	260	-1.84973	1.22889	-2.59021	-1.18491	-0.504233	0	-0.909551	-0.3768	1.03388	-1.35291	-1.30168
	261	-0.578808	0.71981	0.409398	1.32396	-0.504233	0	-1.00561	1.12454	1.06054	-1.35291	-0.435981
	262	-0.578808	0.346279	-0.6075	1.32396	1.24687	0	-0.701832	0.189565	-0.693197	1.47203	-1.30168
	263	0.692119	0.20006	0.357732	0.0695229	0.371318	1	-1.53474	-1.68977	-0.666536	-0.646674	1.29543
	264	0.692119	1.04255	-1.4133	-1.18491	-1.37978	0	-2.69444	1.12454	-0.356388	-1.35291	1.29543
	265	-0.578808	-2.31706	1.37521	0.0695229	-1.37978	0	1.06241	-2.18477	0.0179049	0.765798	-0.435981
	266	-0.578808	1.21981	-0.786532	1.32396	-0.504233	0	0.953609	0.61712	0.702346	-0.646674	-1.30168
	267	-0.578808	1.07769	-0.184145	-1.18491	-0.504233	1	0.346377	-0.503663	0.680964	0.765798	-0.435981
	268	-0.578808	1.25348	-0.387473	-1.18491	-0.504233	0	0.968814	-0.259772	-0.340286	-0.646674	-0.435981
	269	0.692119	1.04255	0.58843	-1.18491	-0.504233	1	-0.810913	1.41948	-0.00347679	0.765798	1.29543
	270	-1.84973	0.00874132	-2.39573	-1.18491	-1.37978	1	-1.55643	-3.21802	-2.77846	0.765798	-1.30168
	271	1.96305	0.187141	-2.59021	-1.18491	-0.504233	0	-0.443082	-0.427219	-0.00347679	-0.646674	1.29543
	272	0.692119	1.40615	0.400472	-1.18491	-1.37978	0	0.976545	0.653357	1.03388	-1.35291	1.29543
	273	0.692119	0.359455	-0.801984	-1.18491	0.371318	1	-0.0835254	0.178809	0.680964	-1.35291	1.29543
	274	-0.578808	-1.45409	-0.811492	0.0695229	-0.504233	0	-1.39618	-0.343566	-0.666536	0.0595621	-1.30168
	275	-0.578808	-1.25867	-0.438557	-1.18491	-0.504233	0	-2.09035	-1.07019	-0.719858	0.765798	-0.435981
	276	-0.578808	0.673604	1.37521	-1.18491	-1.37978	1	1.07665	-0.461878	1.39207	0.0595621	-1.30168
	277	1.96305	-1.05671	0.552799	0.0695229	-1.37978	1	-0.665705	1.29527	0.322773	-1.35291	1.29543
	278	-0.578808	0.00725995	-0.989361	0.0695229	-0.504233	1	-0.0395133	-0.430824	0.0179049	0.765798	-0.435981
	279	-0.578808	-1.60179	-2.37085	-1.18491	-0.504233	0	0.446463	0.266619	-1.07277	0.765798	-0.435981
	280	-0.578808	-0.207871	-0.421941	-1.18491	-0.504233	0	-0.698948	-2.23743	-2.06736	-1.35291	-1.30168
	281	0.692119	1.40615	1.17122	-1.18491	-0.504233	1	-1.74908	1.12685	1.39207	0.0595621	1.29543
	282	1.96305	-2.50488	0.198297	0.0695229	0.371318	0	-2.48932	-3.36456	-2.44693	-1.35291	1.29543
	283	0.692119	1.04665	1.17122	0.0695229	-0.504233	1	1.21354	0.624626	1.03388	-1.35291	1.29543
	284	-0.578808	1.06713	0.400472	-1.18491	-1.37978	0	-1.62791	1.26247	1.06054	-1.35291	-0.435981
	285	0.692119	-1.92763	-0.989361	-1.18491	-1.37978	0	1.06926	-0.24914	1.03388	1.47203	1.29543
	286	0.692119	1.05883	1.17122	-1.18491	-1.37978	1	0.371208	-0.649261	1.06054	0.0595621	0.429723
	287	0.692119	-0.515847	-1.42933	-1.18491	-1.37978	1	-0.857439	-1.55987	-0.00875623	-1.35291	0.429723
	288	0.692119	1.04403	-0.581376	0.0695229	0.371318	0	-0.61784	-0.688744	1.06054	-1.35291	1.29543
	289	1.96305	0.86518	-0.420124	0.0695229	0.371318	0	-0.653835	-1.85587	-1.02473	1.47203	1.29543
	290	-0.578808	-0.567376	0.376748	-1.18491	-0.504233	0	0.390686	0.0943697	-0.335006	-1.35291	-0.435981
	291	0.692119	0.540925	1.37521	0.0695229	-0.504233	0	1.17152	1.29527	1.39207	-0.646674	1.29543
	292	-1.84973	1.21981	0.766881	-1.18491	-1.37978	1	0.996817	0.0289131	1.39207	-0.646674	-1.30168
	293	-0.578808	0.879944	0.562306	-1.18491	-0.504233	1	1.17979	0.191761	0.376096	0.765798	-0.435981
	294	-0.578808	0.544028	-1.98841	-1.18491	-0.504233	1	1.4293	-0.114665	0.0231844	-0.646674	-0.435981
	295	-0.578808	-0.0147067	-0.581376	-1.18491	-1.37978	0	0.263197	-2.68164	-0.00347679	-0.646674	-1.30168
	296	0.692119	-0.681416	0.603218	-1.18491	-0.504233	1	0.606308	0.0431856	0.354714	-0.646674	1.29543
	297	-0.578808	0.162557	1.37521	-1.18491	-1.37978	1	1.18457	0.741903	1.03388	-0.646674	-0.435981
	298	0.692119	-1.93933	1.19676	0.0695229	-0.504233	0	0.55633	0.240524	0.707625	0.765798	1.29543
	299	-0.578808	1.04665	0.951858	0.0695229	-0.504233	1	-2.0851	1.13446	1.03388	-1.35291	-0.435981
	300	0.692119	1.22889	0.188789	-1.18491	-1.37978	1	0.977736	0.00868482	0.0231844	0.765798	1.29543
	301	-0.578808	-1.23981	-1.41148	-1.18491	-0.504233	0	0.841602	-0.786773	-1.05139	0.765798	-0.435981
	302	1.96305	1.04255	1.19676	-1.18491	-1.37978	0	-1.72232	-0.966438	-0.335006	-0.646674	1.29543
	303	0.692119	-0.17421	-2.39514	-1.18491	-0.504233	0	0.301526	-1.37383	-2.42027	0.765798	1.29543
	304	-0.578808	-2.647	-0.00569515	0.0695229	-1.37978	0	-0.524351	-1.41306	1.39207	-0.646674	-1.30168
	305	-0.578808	0.0189545	1.00228	0.0695229	-1.37978	1	1.09871	-0.0246511	0.354714	-0.646674	-1.30168
	306	1.96305	1.04255	1.18073	-1.18491	-1.37978	1	1.11553	0.600935	1.39207	-0.646674	1.29543
	307	0.692119	-1.56813	-0.0152029	-1.18491	-0.504233	0	-0.693568	-2.07047	-0.666536	-1.35291	0.429723
	308	0.692119	-0.736698	-0.234565	0.0695229	0.371318	0	-2.44492	-2.33361	-1.73583	1.47203	0.429723
	309	-0.578808	1.08031	-0.989943	-1.18491	-0.504233	1	1.21473	0.0720216	0.707625	-0.646674	-0.435981
	310	-0.578808	1.23299	0.188789	0.0695229	0.371318	0	0.473529	-0.570952	0.0179049	-1.35291	-0.435981
	311	1.96305	-2.47384	0.357732	-1.18491	0.371318	0	0.0326102	-1.99588	-2.44693	-0.646674	1.29543
	312	0.692119	-0.366271	0.367822	-1.18491	-0.504233	0	-2.05866	0.219506	-0.714579	0.765798	1.29543
	313	0.692119	0.159939	1.37521	0.0695229	-0.504233	1	1.17152	0.468172	1.03388	-0.646674	1.29543
	314	-1.84973	0.663046	1.19676	0.0695229	-1.37978	0	0.956213	0.768597	1.06054	-0.646674	-1.30168
	315	0.692119	1.40615	1.18073	0.0695229	-0.504233	0	1.33398	1.29147	1.39207	0.765798	1.29543
	316	1.96305	-1.45409	0.205988	-1.18491	-1.37978	0	1.21518	0.475123	1.39207	-0.646674	1.29543
	317	0.692119	1.40615	0.204824	-1.18491	-0.504233	1	-0.971587	-0.00925073	-0.00875623	-0.646674	1.29543
	318	-0.578808	-1.0541	-0.386891	0.0695229	0.371318	0	0.119739	-2.55233	-0.666536	1.47203	-0.435981
	319	-0.578808	1.40615	0.797703	-1.18491	-0.504233	1	1.21354	1.16485	-0.340286	0.765798	-0.435981
	320	0.692119	-0.523156	-1.61547	-1.18491	-1.37978	1	-1.28523	0.338022	-0.698476	-0.646674	1.29543
	321	-0.578808	0.357974	0.960783	0.0695229	-1.37978	0	-1.88693	-1.31555	-0.714579	1.47203	-1.30168
	322	0.692119	1.22889	-0.437975	0.0695229	-0.504233	0	-0.641447	0.76804	-0.340286	-0.646674	1.29543
	323	1.96305	-1.96243	-0.0299904	-1.18491	0.371318	1	-1.81065	-1.58762	-1.39902	0.0595621	1.29543
	324	0.692119	-0.351473	1.17122	0.0695229	-0.504233	0	1.0762	0.0589388	1.03915	-0.646674	1.29543
	325	-0.578808	-0.0132253	-1.22534	-1.18491	-1.37978	1	0.321487	-1.66726	-1.01945	-0.646674	-0.435981
	326	0.692119	-0.537813	0.603883	0.0695229	-0.504233	1	-0.545403	0.893545	-0.0301379	-0.646674	1.29543
	327	1.96305	1.25348	-2.59021	-1.18491	-1.37978	1	-2.48859	-3.12365	-2.42027	0.0595621	1.29543
	328	0.692119	-0.85458	0.163247	-1.18491	-1.37978	0	-1.52168	-0.639448	-0.366947	0.765798	1.29543
	329	-0.578808	-0.0272513	0.985661	-1.18491	-0.504233	0	-1.00884	-0.00929121	0.729007	0.765798	-0.435981
	330	-0.578808	1.40615	-0.633042	-1.18491	0.371318	0	1.09593	0.251485	0.344155	-0.646674	-1.30168
	331	-1.84973	-1.93025	-1.98072	-1.18491	0.371318	1	-2.48535	-1.54788	-1.71445	-1.35291	-1.30168
	332	0.692119	0.885665	0.39989	0.0695229	-0.504233	0	-1.42726	-0.790332	-0.00875623	0.765798	1.29543
	333	-0.578808	-1.27347	-2.39573	1.32396	0.371318	0	1.19953	-1.07089	1.03915	0.0595621	-0.435981
	334	0.692119	-1.0855	0.553381	0.0695229	-0.504233	1	-0.723156	-0.829942	-0.687918	-0.646674	1.29543
	335	0.692119	1.04255	1.18015	-1.18491	-0.504233	0	0.233387	-2.2459	1.39207	1.47203	0.429723
	336	-1.84973	0.6812	-2.59021	0.0695229	0.371318	0	-0.61342	-1.28277	-1.73583	1.47203	-1.30168
	337	-0.578808	1.25348	-0.412433	-1.18491	0.371318	1	-0.438025	0.049132	0.0126255	0.0595621	-1.30168
	338	-1.84973	-2.11334	-2.38622	0.0695229	0.371318	0	-2.62972	-1.7495	-2.42555	-1.35291	-1.30168
	339	-0.578808	0.6812	-2.0127	-1.18491	-1.37978	0	-0.634876	-0.567161	0.0179049	0.765798	-0.435981
	340	-0.578808	-2.65756	-1.39428	1.32396	-1.37978	0	0.0111785	-0.336208	-1.02473	0.765798	-1.30168
	341	-0.578808	0.135355	-0.989361	-1.18491	-0.504233	1	1.4293	0.248093	0.328053	-0.646674	-0.435981
	342	0.692119	1.08031	-1.40379	-1.18491	0.371318	0	0.112068	1.29147	-0.00347679	0.765798	1.29543
	343	0.692119	-0.345785	0.553381	-1.18491	0.371318	1	1.20266	1.16632	1.03388	0.0595621	1.29543
	344	-0.578808	-0.363168	1.00228	0.0695229	-0.504233	1	0.867744	1.02839	-0.340286	0.765798	-0.435981
	345	-0.578808	-0.569993	-1.39486	0.0695229	-0.504233	0	0.4675	0.0272854	-0.698476	-0.646674	-1.30168
	346	0.692119	-0.92452	-0.192407	0.0695229	-0.504233	0	-0.0953424	-0.471967	-1.05139	-0.646674	1.29543
	347	1.96305	-1.07162	0.358314	0.0695229	-1.37978	0	-2.35368	-2.58441	0.322773	1.47203	1.29543
	348	-0.578808	0.551624	-0.802566	-1.18491	-0.504233	1	0.581129	-0.357593	0.354714	0.765798	-0.435981
	349	1.96305	-0.745775	-2.19115	0.0695229	1.24687	0	0.496464	-3.10459	-1.37764	0.765798	1.29543
	350	0.692119	-0.394211	-0.225057	0.0695229	-0.504233	1	-1.665	-1.43906	-1.02473	0.765798	1.29543
	351	-0.578808	0.323176	0.393364	-1.18491	0.371318	0	0.978269	0.805344	0.675685	-1.35291	-0.435981
	352	0.692119	1.08031	-1.77789	-1.18491	-1.37978	1	0.936252	0.84049	0.680964	0.0595621	1.29543
	353	-0.578808	-0.221047	-0.403507	1.32396	0.371318	0	-1.17634	0.202234	-0.335006	0.0595621	-1.30168
	354	0.692119	-0.855716	0.205406	-1.18491	-0.504233	1	-0.504389	1.13214	0.322773	-1.35291	1.29543
	355	-0.578808	1.05311	0.561724	-1.18491	-0.504233	1	1.30886	-0.281425	-0.00347679	-0.646674	-0.435981
	356	-1.84973	0.195082	0.19648	-1.18491	0.371318	1	-1.76558	-1.32862	-1.73583	-0.646674	-1.30168
	357	1.96305	-0.549508	-1.18501	0.0695229	0.371318	1	-0.747224	-0.821492	0.0179049	0.765798	1.29543
	358	-0.578808	-1.59769	0.393364	-1.18491	-1.37978	1	0.393381	0.587323	-1.01945	-1.35291	-0.435981
	359	-0.578808	1.04255	0.172755	-1.18491	-0.504233	1	-0.63743	-0.430826	0.344155	0.765798	-0.435981
	360	-0.578808	-0.682552	-0.606918	0.0695229	-0.504233	1	0.448409	0.439031	-1.73583	-0.646674	-0.435981
	361	-0.578808	0.327275	-0.387473	0.0695229	-1.37978	0	-0.728112	0.0891915	-0.714579	0.765798	-0.435981
	362	-0.578808	-0.857198	1.19676	-1.18491	-1.37978	0	-0.789941	0.327385	0.349434	0.765798	-0.435981
	363	1.96305	1.04403	1.00169	-1.18491	0.371318	1	1.20266	1.17763	0.680964	1.47203	1.29543
	364	0.692119	-0.720055	1.17122	0.0695229	-0.504233	1	-0.796701	0.346266	0.349434	0.765798	1.29543
	365	0.692119	0.484301	0.384438	0.0695229	-0.504233	0	-0.941801	-0.705588	-0.00875623	-0.646674	0.429723
	366	-0.578808	1.21981	-2.21728	0.0695229	0.371318	0	-0.353061	-0.806166	1.03388	-1.35291	-0.435981
	367	-0.578808	-1.61171	-1.21641	-1.18491	-0.504233	1	-0.458116	0.47837	-0.693197	-0.646674	-0.435981
	368	0.692119	0.546646	-0.608082	0.0695229	-1.37978	0	-1.73985	-1.60779	-0.366947	-1.35291	1.29543
	369	-0.578808	-0.525774	-0.614608	-1.18491	-1.37978	0	0.468419	-0.299565	0.675685	-1.35291	-0.435981
	370	-0.578808	1.07621	0.765717	0.0695229	0.371318	0	1.17152	1.1564	0.680964	1.47203	-0.435981
	371	-0.578808	0.501576	0.198297	-1.18491	-0.504233	1	-0.238427	-0.866749	0.0231844	-0.646674	-0.435981
	372	-0.578808	-2.65756	-0.793059	-1.18491	-0.504233	0	0.338706	1.26247	0.680964	0.765798	-0.435981
	373	-0.578808	1.04665	1.00169	0.0695229	0.371318	1	1.20094	0.0859037	1.03388	-1.35291	-0.435981
	374	-0.578808	1.21981	0.163247	0.0695229	-0.504233	0	0.240157	0.75044	1.06054	0.765798	-1.30168
	375	-0.578808	0.879944	1.15585	-1.18491	-0.504233	0	-1.97279	-1.33817	-1.02473	0.765798	-0.435981
	376	0.692119	0.335721	-2.39573	-1.18491	-0.504233	0	0.461659	0.19703	-1.05139	-1.35291	1.29543
	377	-0.578808	1.04403	1.17122	0.0695229	-0.504233	0	1.21258	0.783259	0.702346	0.765798	-0.435981
	378	-0.578808	1.21981	0.205988	-1.18491	-0.504233	1	-1.48816	1.01014	1.39207	-1.35291	-0.435981
	379	-0.578808	0.135355	-0.428467	-1.18491	-0.504233	1	0.597675	-1.11434	-0.335006	-0.646674	-0.435981
	380	0.692119	1.06713	1.19676	0.0695229	-0.504233	0	-0.993091	-0.212694	0.370816	1.47203	0.429723
	381	0.692119	-2.10079	1.00169	-1.18491	-1.37978	0	0.711345	-0.102246	1.39207	1.47203	0.429723
	382	0.692119	0.187141	1.18073	-1.18491	-0.504233	1	-0.00411711	0.901879	1.03915	-0.646674	1.29543
	383	-0.578808	0.512134	0.587848	1.32396	-1.37978	1	1.11726	-0.134404	-0.335006	0.0595621	-1.30168
	384	0.692119	-0.170003	0.992769	-1.18491	-0.504233	0	1.22778	-0.0848279	0.675685	-0.646674	1.29543
	385	0.692119	-0.329506	1.17122	-1.18491	-0.504233	1	0.362101	-0.481083	0.376096	0.765798	1.29543
	386	0.692119	1.04665	0.976735	0.0695229	-0.504233	0	-0.0468654	-0.41564	1.39207	0.0595621	1.29543
	387	-0.578808	-0.868892	0.976735	-1.18491	-1.37978	1	1.08925	-0.717886	0.680964	0.0595621	-1.30168
	388	0.692119	0.559822	-2.38622	-1.18491	-0.504233	0	-0.582904	1.02703	-0.698476	-0.646674	0.429723
	389	-0.578808	-2.31706	-1.80996	0.0695229	-1.37978	0	-2.59337	-1.9829	-1.02473	0.765798	-0.435981
	390	-0.578808	-0.726771	0.00141331	1.32396	-1.37978	1	0.388962	-2.06066	-1.04611	0.0595621	-1.30168
	391	-0.578808	1.05573	1.00228	-1.18491	0.371318	1	0.378686	1.04064	1.03388	0.765798	-0.435981
	392	-0.578808	0.903047	0.798285	0.0695229	0.371318	0	1.06638	-2.30706	0.376096	-1.35291	-0.435981
	393	1.96305	1.25348	1.17122	0.0695229	-1.37978	1	-0.214592	-0.552691	0.680964	-0.646674	1.29543
	394	0.692119	-2.83334	1.37521	-1.18491	0.371318	0	0.840098	-0.779328	0.707625	0.0595621	1.29543
	395	-0.578808	0.178943	-2.37085	0.0695229	-0.504233	0	-1.42203	-0.609258	-0.666536	-1.35291	-1.30168
	396	-0.578808	-0.523156	1.37521	0.0695229	-0.504233	0	-1.56022	-0.843898	-0.00875623	-1.35291	-0.435981
	397	-0.578808	-0.385134	0.985661	-1.18491	0.371318	1	-2.58824	-2.62854	-1.75721	1.47203	-0.435981
	398	-0.578808	0.492499	-1.1755	1.32396	-1.37978	1	-0.507084	0.40378	0.328053	0.0595621	-0.435981
	399	0.692119	0.510367	1.18073	-1.18491	-0.504233	1	1.29077	-0.771802	1.39207	-0.646674	1.29543
	400	1.96305	-1.45818	-1.99667	0.0695229	-0.504233	0	-1.92827	-2.08939	-1.07277	0.765798	1.29543
	401	-0.578808	1.40615	1.17122	-1.18491	-0.504233	1	-1.57827	0.450032	1.03915	-0.646674	-0.435981
	402	0.692119	-1.05261	0.782333	0.0695229	-0.504233	0	0.620461	0.146833	0.680964	-1.35291	1.29543
	403	-0.578808	-1.94018	-0.827526	1.32396	0.371318	1	-2.6172	-2.28633	-1.01945	-0.646674	-0.435981
	404	0.692119	-2.68067	-1.5739	-1.18491	-1.37978	1	-2.01969	-0.741716	-0.714579	0.765798	1.29543
	405	-0.578808	-1.43855	-0.225639	-1.18491	0.371318	1	-1.36534	0.364632	0.370816	-1.35291	-1.30168
	406	0.692119	1.07621	0.976735	0.0695229	0.371318	1	-0.78456	-0.261725	0.675685	0.765798	1.29543
	407	0.692119	1.23037	1.18015	0.0695229	-1.37978	1	-0.727313	0.133838	0.328053	0.0595621	1.29543
	408	1.96305	0.365283	0.205406	-1.18491	-0.504233	0	-0.530922	0.438617	0.376096	0.0595621	1.29543
	409	0.692119	1.03573	-0.225639	0.0695229	-0.504233	0	0.330351	-0.664985	-0.356388	-0.646674	1.29543
	410	0.692119	0.195082	0.205406	-1.18491	0.371318	1	0.4934	1.00784	1.03388	0.765798	1.29543
	411	-0.578808	0.849386	-1.99667	1.32396	-1.37978	1	0.125557	-1.25924	-0.335006	-1.35291	-1.30168
	412	-0.578808	1.22889	0.198297	-1.18491	-0.504233	1	0.143645	0.701021	0.707625	0.765798	-0.435981
	413	-0.578808	0.862562	0.992769	0.0695229	-1.37978	1	0.322341	0.46928	1.03388	1.47203	-0.435981
	414	1.96305	0.346279	-0.388138	1.32396	1.24687	0	0.363734	0.189565	-0.719858	1.47203	1.29543
	Correlations
		Age	DL	DT	Education	Firm size	Gender	IWB	JC	TP	Years of establishment	Years of work experience
	Age	1	-0.0689238	-0.00184884	-0.0750099	-0.0129933	-0.254171	-0.0658327	-0.0669157	-0.0343687	0.097197	0.802827
	DL	-0.0689238	1	0.355808	-0.035876	0.0390651	0.0261292	0.359222	0.433594	0.439146	-0.0308023	-0.0562319
	DT	-0.00184884	0.355808	1	-0.0224388	-0.00154057	0.0673402	0.41443	0.418388	0.517145	-0.00973371	0.00438454
	Education	-0.0750099	-0.035876	-0.0224388	1	0.434686	-0.0714373	0.0127142	0.0999623	-0.0838007	0.271244	-0.231369
	Firm size	-0.0129933	0.0390651	-0.00154057	0.434686	1	-0.0914368	0.0546489	0.166276	-0.0531554	0.0702629	-0.108424
	Gender	-0.254171	0.0261292	0.0673402	-0.0714373	-0.0914368	1	-0.0130165	0.0304595	0.046149	-0.0903783	-0.181171
	IWB	-0.0658327	0.359222	0.41443	0.0127142	0.0546489	-0.0130165	1	0.523827	0.468385	-0.0107316	-0.0633008
	JC	-0.0669157	0.433594	0.418388	0.0999623	0.166276	0.0304595	0.523827	1	0.512166	-0.0466006	-0.0420418
	TP	-0.0343687	0.439146	0.517145	-0.0838007	-0.0531554	0.046149	0.468385	0.512166	1	-0.0406109	0.00196577
	Years of establishment	0.097197	-0.0308023	-0.00973371	0.271244	0.0702629	-0.0903783	-0.0107316	-0.0466006	-0.0406109	1	0.0627987
	Years of work experience	0.802827	-0.0562319	0.00438454	-0.231369	-0.108424	-0.181171	-0.0633008	-0.0420418	0.00196577	0.0627987	1
	Covariances
		Age	DL	DT	Education	Firm size	Gender	IWB	JC	TP	Years of establishment	Years of work experience
	Age	1	-0.0689238	-0.00184884	-0.0750099	-0.0129933	-0.126336	-0.0658327	-0.0669157	-0.0343687	0.097197	0.802827
	DL	-0.0689238	1	0.355808	-0.035876	0.0390651	0.0129876	0.359222	0.433594	0.439146	-0.0308023	-0.0562319
	DT	-0.00184884	0.355808	1	-0.0224388	-0.00154057	0.0334716	0.41443	0.418388	0.517145	-0.00973371	0.00438454
	Education	-0.0750099	-0.035876	-0.0224388	1	0.434686	-0.035508	0.0127142	0.0999623	-0.0838007	0.271244	-0.231369
	Firm size	-0.0129933	0.0390651	-0.00154057	0.434686	1	-0.0454488	0.0546489	0.166276	-0.0531554	0.0702629	-0.108424
	Gender	-0.126336	0.0129876	0.0334716	-0.035508	-0.0454488	0.247061	-0.00646987	0.01514	0.0229385	-0.0449227	-0.0900513
	IWB	-0.0658327	0.359222	0.41443	0.0127142	0.0546489	-0.00646987	1	0.523827	0.468385	-0.0107316	-0.0633008
	JC	-0.0669157	0.433594	0.418388	0.0999623	0.166276	0.01514	0.523827	1	0.512166	-0.0466006	-0.0420418
	TP	-0.0343687	0.439146	0.517145	-0.0838007	-0.0531554	0.0229385	0.468385	0.512166	1	-0.0406109	0.00196577
	Years of establishment	0.097197	-0.0308023	-0.00973371	0.271244	0.0702629	-0.0449227	-0.0107316	-0.0466006	-0.0406109	1	0.0627987
	Years of work experience	0.802827	-0.0562319	0.00438454	-0.231369	-0.108424	-0.0900513	-0.0633008	-0.0420418	0.00196577	0.0627987	1
	Descriptives
		Mean	Median	Observed min	Observed max	Standard deviation	Excess kurtosis	Skewness	Number of observations used	Cramér-von Mises test statistic	Cramér-von Mises p value
	Age	7.59767e-17	-0.578808	-1.84973	1.96305	1	-0.328001	0.43079	415	6.42676	7.37e-10
	DL	1.13029e-16	0.1936	-2.83334	1.40615	1	0.0248112	-0.66357	415	0.843767	7.88426e-09
	DT	1.88203e-16	0.195898	-2.59021	1.37521	1	-0.0158921	-0.697052	415	0.786684	1.68557e-08
	Education	-3.04977e-16	0.0695229	-1.18491	1.32396	1	-1.4228	0.0998643	415	4.71829	7.37e-10
	Firm size	-9.53989e-16	-0.504233	-1.37978	1.24687	1	-1.43165	-0.0123035	415	3.35707	7.37e-10
	Gender	0.445783	0	0	1	0.497052	-1.96154	0.218946	415	12.4206	7.37e-10
	IWB	1.00856e-16	0.230242	-2.83296	1.4293	1	0.214895	-0.75737	415	0.919242	3.28352e-09
	JC	-1.42055e-16	0.189565	-3.50019	1.41948	1	1.10567	-1.03693	415	1.24056	7.37e-10
	TP	-7.22314e-18	0.0231844	-2.77846	1.39207	1	0.099473	-0.658554	415	0.756104	2.62119e-08
	Years of establishment	1.92617e-16	0.0595621	-1.35291	1.47203	1	-1.33703	0.175288	415	2.80016	7.37e-10
	Years of work experience	-2.80365e-16	-0.435981	-1.30168	1.29543	1	-1.44774	0.193573	415	5.00652	7.37e-10
	Residuals
	Outer model scores
	Case index	AGE	DL1	DL2	DL3	DL4	DL5	DL6	DR1	DR2	DR3	DR4	DR5	EDU	EXP	IWB1	IWB2	IWB3	IWB4	IWB5	IWB6	IWB7	IWB8	IWB9	JC1	JC2	JC3	JC4	JC5	JC6	JC7	JC8	JC9	SEX	SIZE	TP1	TP2	TP3	YEAR
	0	-1.15669e-15	-0.0597454	-0.959365	-0.0597839	0.967228	0.0176285	-0.00388669	0.324457	-0.519516	0.334618	-0.488846	0.34882	-1.46989e-14	-3.48506e-15	0.0816665	-0.838061	1.03097	-0.851665	0.130416	-0.787129	0.0933587	0.131006	1.00409	-1.29688	-0.301117	0.732131	-0.135941	-0.154819	0.806535	0.836874	-0.111672	-0.0596632	0	-3.06374e-14	-1.00747	0.928757	0.0236384	0
	1	3.92295e-15	-0.0472876	0.020681	-0.0481009	0.0429096	0.0290967	0.00778911	-0.0376489	0.00868973	-0.0131481	0.0424089	0.00315026	1.31552e-14	1.03551e-14	-0.0390143	-0.0297591	0.0337699	-0.043024	0.0223094	0.0341752	-0.0145439	0.0222309	0.0145782	0.283249	0.231154	0.375101	0.438474	0.395941	-0.495858	-0.443544	-0.470581	-0.404188	0	-3.06374e-14	-0.0885578	0.0817397	0.00197762	0
	2	-3.69651e-15	-0.0472876	0.020681	-0.0481009	0.0429096	0.0290967	0.00778911	-0.755253	0.200642	0.179966	0.231512	0.204224	-7.71859e-16	-1.04052e-14	-0.0953818	-0.0347598	0.0115062	-0.0288126	0.0401613	0.0532087	0.0267559	0.0585372	-0.0254794	0.283249	0.231154	0.375101	0.438474	0.395941	-0.495858	-0.443544	-0.470581	-0.404188	1.22125e-15	-1.11962e-14	-0.0712148	0.0245775	0.042443	0
	3	-1.15669e-15	-0.0220625	-0.0182444	-0.0347062	0.0179287	0.0248759	0.0338674	-0.0180967	-0.838134	-0.869408	0.952696	0.906014	-7.71859e-16	-3.48506e-15	-0.162305	-0.190222	-0.106853	0.698348	1.67756	-1.07902	-0.216479	-0.17601	-0.109865	0.861663	0.777243	-0.112611	0.0146612	-0.00645404	-0.906594	-0.880301	0.0290903	0.075458	0	2.7686e-14	0.550641	-0.256079	-0.262616	0
	4	-1.15669e-15	-0.0472876	0.020681	-0.0481009	0.0429096	0.0290967	0.00778911	-0.0376489	0.00868973	-0.0131481	0.0424089	0.00315026	1.31552e-14	-1.04052e-14	-0.0390143	-0.0297591	0.0337699	-0.043024	0.0223094	0.0341752	-0.0145439	0.0222309	0.0145782	-0.108926	-0.121589	-0.0892285	0.0398096	0.0183208	0.0474743	0.0705418	0.0525957	0.0980213	0	8.24491e-15	-0.0712148	0.0245775	0.042443	0
	5	-3.69651e-15	-0.0220625	-0.0182444	-0.0347062	0.0179287	0.0248759	0.0338674	-0.578661	-0.497643	0.356827	0.413177	0.370895	-7.71859e-16	-1.04052e-14	-0.654416	0.275995	-0.553024	0.255635	-0.597318	0.335782	0.282287	0.321463	0.318552	-0.2247	-0.230894	-0.188719	-0.067195	0.841957	-0.0563925	-0.0277339	-0.047418	0.00201595	1.22125e-15	2.7686e-14	-0.0769958	0.0436316	0.0289545	0
	6	-1.15669e-15	-0.0472876	0.020681	-0.0481009	0.0429096	0.0290967	0.00778911	-0.208258	-0.147292	-0.169739	-0.110093	0.724484	-1.46989e-14	-1.04052e-14	0.325396	-0.613587	0.364162	0.284807	0.348751	0.365242	-0.627489	-0.590344	0.348244	-0.00208954	-0.0207234	0.00258072	0.138553	0.115597	0.143322	-0.766515	0.144888	0.186615	1.22125e-15	2.7686e-14	-0.698852	0.324288	0.334013	0
	7	-1.15669e-15	0.577954	-0.305502	-0.377869	-0.276639	-0.29461	0.591347	0.684687	-0.184178	-0.20898	-0.153843	-0.191501	-1.46989e-14	-1.04052e-14	-0.271168	-0.243571	-0.176711	-0.251874	0.731365	-0.176736	-0.222116	0.754016	-0.197988	-0.588876	0.349803	-0.501671	0.554627	-0.418683	0.546546	-0.336866	0.555694	-0.299975	1.22125e-15	8.24491e-15	-0.385615	0.648101	-0.28142	0
	8	-3.69651e-15	-0.0472876	0.020681	-0.0481009	0.0429096	0.0290967	0.00778911	-0.0376489	0.00868973	-0.0131481	0.0424089	0.00315026	1.31552e-14	-1.04052e-14	-0.0390143	-0.0297591	0.0337699	-0.043024	0.0223094	0.0341752	-0.0145439	0.0222309	0.0145782	-0.108926	-0.121589	-0.0892285	0.0398096	0.0183208	0.0474743	0.0705418	0.0525957	0.0980213	1.22125e-15	8.24491e-15	-0.0712148	0.0245775	0.042443	0
	9	3.92295e-15	-0.0220625	-0.0182444	-0.0347062	0.0179287	0.0248759	0.0338674	-0.0423803	0.00960537	-0.0104299	0.0495578	-0.00327229	1.31552e-14	1.03551e-14	0.0173531	-0.0247585	0.0560335	-0.0572354	0.00445758	0.0151416	-0.0558437	-0.0140754	0.0546359	-0.0568089	-0.054869	-0.171758	0.051782	0.0452376	0.0597456	0.0340208	0.0418707	0.0238787	0	2.7686e-14	-0.0769958	0.0436316	0.0289545	0
	10	-1.15669e-15	-0.0725126	0.0596065	-0.0614956	0.0678904	0.0333176	-0.0182892	-0.0329175	0.00777409	-0.0158662	0.03526	0.0095728	-7.71859e-16	-3.48506e-15	-0.0953818	-0.0347598	0.0115062	-0.0288126	0.0401613	0.0532087	0.0267559	0.0585372	-0.0254794	0.482496	0.419266	-1.42321	0.622628	0.577359	-0.317105	-0.274412	-0.298459	-0.238964	0	2.7686e-14	-0.0885578	0.0817397	0.00197762	0
	11	-1.15669e-15	-0.638722	0.3159	0.30311	-0.590362	0.356483	0.371475	-0.0376489	0.00868973	-0.0131481	0.0424089	0.00315026	-1.46989e-14	-3.48506e-15	0.509621	0.47553	-0.356598	0.45054	-0.40324	0.53261	-0.462771	-0.424294	-0.362083	-0.108926	-0.121589	-0.0892285	0.0398096	0.0183208	0.0474743	0.0705418	0.0525957	0.0980213	0	2.7686e-14	-0.0712148	0.0245775	0.042443	0
	12	1.38313e-15	-0.0220625	-0.0182444	-0.0347062	0.0179287	0.0248759	0.0338674	-0.0423803	0.00960537	-0.0104299	0.0495578	-0.00327229	-7.71859e-16	3.43503e-15	-0.0390143	-0.0297591	0.0337699	-0.043024	0.0223094	0.0341752	-0.0145439	0.0222309	0.0145782	0.533056	0.467	0.589771	-0.289054	-0.305657	-0.271745	-0.231494	-0.254782	-0.197037	0	8.24491e-15	-0.0769958	0.0436316	0.0289545	0
	13	-3.69651e-15	1.26552	0.332296	0.266939	-1.52309	0.338346	-0.590488	0.684687	-0.184178	-0.20898	-0.153843	-0.191501	-1.46989e-14	-1.04052e-14	0.0626462	0.0638694	0.12594	0.0484319	-0.803643	0.126534	0.0763523	0.113862	0.107662	0.0615679	0.0218608	0.184601	0.233585	-0.734956	0.234918	-0.631719	0.255627	0.356763	1.22125e-15	2.7686e-14	0.556422	-0.275133	-0.249127	0
	14	1.38313e-15	-0.0472876	0.020681	-0.0481009	0.0429096	0.0290967	0.00778911	-0.759984	0.201558	0.182684	0.238661	0.197802	-7.71859e-16	1.03551e-14	0.744661	-0.227448	-0.143499	0.661987	-0.192689	-0.184799	-0.252618	-0.212442	-0.146874	-0.208549	-0.215645	0.809929	-0.0522673	-0.0723883	-0.0419025	-0.0140239	-0.0334655	0.0154092	0	2.7686e-14	-0.0712148	0.0245775	0.042443	0
	15	-3.69651e-15	0.754138	-0.142072	-0.212643	-1.05217	-0.132421	0.756472	0.675849	-0.192538	0.664832	-1.04212	-0.199938	-7.71859e-16	-1.04052e-14	0.179055	0.171081	1.11927	0.153156	-0.699363	0.232291	-0.758335	0.218787	-0.664759	-0.458092	0.473279	-0.389282	-0.282907	-0.299602	0.663878	-0.225849	-0.249037	0.753256	1.22125e-15	8.24491e-15	0.243186	-0.598946	0.366306	0
	16	-1.15669e-15	-0.0725126	0.0596065	-0.0614956	0.0678904	0.0333176	-0.0182892	-0.0329175	0.00777409	-0.0158662	0.03526	0.0095728	-7.71859e-16	-1.04052e-14	-0.0953818	-0.0347598	0.0115062	-0.0288126	0.0401613	0.0532087	0.0267559	0.0585372	-0.0254794	-0.027011	-0.0617681	0.108481	-0.806695	0.113443	0.15545	0.220836	0.179106	0.283309	0	2.7686e-14	-0.0654338	0.0055235	0.0559314	0
	17	3.92295e-15	-0.70163	-0.586295	0.264638	0.383918	0.353456	0.307643	-0.0376489	0.00868973	-0.0131481	0.0424089	0.00315026	1.31552e-14	1.03551e-14	0.161059	0.154507	-1.56041	0.136966	0.201536	0.215942	0.164344	0.202566	0.197771	-0.120636	0.791876	-0.0992916	0.0289865	0.00765841	0.0369686	0.0606016	-0.875231	0.0883107	0	2.7686e-14	0.556422	-0.275133	-0.249127	0
	18	-1.15669e-15	0.128896	0.184111	0.117125	-0.732624	0.191286	0.172913	1.95402	-0.724981	-0.754517	-0.691699	0.134108	-7.71859e-16	-3.48506e-15	1.60631	-1.22586	-1.10902	1.50206	-1.18651	-1.19363	1.54826	-1.23076	1.53264	0.956525	0.866804	0.953677	1.06075	1.00897	-1.75115	-1.72752	-0.806672	-0.790657	1.22125e-15	-1.11962e-14	-0.0827768	0.0626857	0.0154661	0
	19	-1.15669e-15	1.10211	-0.850106	0.103424	0.151779	0.160467	-0.74121	0.688793	-0.174903	-1.08007	0.741579	-0.189487	-7.71859e-16	-3.48506e-15	0.848272	-0.132023	-0.937346	0.755198	0.817147	-1.02161	0.778793	-0.119051	-0.931012	-0.527227	0.425523	0.408759	0.575409	0.545964	-0.362289	-0.365296	-1.28222	0.578566	1.22125e-15	2.7686e-14	-0.0827768	0.0626857	0.0154661	0
	20	-1.15669e-15	-0.0348298	1.00073	-0.0364179	-0.881409	0.040565	0.0194649	-0.397337	-1.19684	0.53097	0.587693	0.543988	-7.71859e-16	-1.04052e-14	-0.328254	-0.34306	-0.25731	-0.368151	0.611881	0.6321	-0.364856	0.615448	-0.261812	-0.108926	-0.121589	-0.0892285	0.0398096	0.0183208	0.0474743	0.0705418	0.0525957	0.0980213	1.22125e-15	-1.11962e-14	-0.0712148	0.0245775	0.042443	0
	21	-3.69651e-15	0.45024	-0.486296	-0.507901	0.495036	0.487105	-0.439036	0.692983	0.694377	-1.08331	-0.145858	-0.183581	1.31552e-14	-1.04052e-14	0.272399	-0.662397	-0.571674	-0.680078	0.301276	0.317095	0.263896	0.302923	0.299718	-0.108926	-0.121589	-0.0892285	0.0398096	0.0183208	0.0474743	0.0705418	0.0525957	0.0980213	1.22125e-15	8.24491e-15	0.242021	0.34839	-0.57299	0
	22	-1.15669e-15	-0.0220625	-0.0182444	-0.0347062	0.0179287	0.0248759	0.0338674	-0.0376489	0.00868973	-0.0131481	0.0424089	0.00315026	-7.71859e-16	-3.48506e-15	0.0173531	-0.0247585	0.0560335	-0.0572354	0.00445758	0.0151416	-0.0558437	-0.0140754	0.0546359	-0.108926	-0.121589	-0.0892285	0.0398096	0.0183208	0.0474743	0.0705418	0.0525957	0.0980213	0	2.7686e-14	-0.0769958	0.0436316	0.0289545	0
	23	-3.69651e-15	1.04646	-0.839403	0.987882	1.08475	-0.790048	-1.70893	1.21213	0.31471	0.297575	-1.40573	-0.574105	-7.71859e-16	-1.04052e-14	-1.67098	1.13173	1.15983	-0.723804	1.17476	-0.658005	1.15921	-0.681923	-0.623794	0.442336	0.38135	0.511811	-0.372901	-0.388259	-1.28279	0.619243	0.584559	-0.272266	1.22125e-15	-1.11962e-14	0.865041	-0.879602	0.0612475	0
	24	-3.69651e-15	0.128896	0.184111	0.117125	-0.732624	0.191286	0.172913	-0.0376489	0.00868973	-0.0131481	0.0424089	0.00315026	-7.71859e-16	-1.04052e-14	-0.0390143	-0.0297591	0.0337699	-0.043024	0.0223094	0.0341752	-0.0145439	0.0222309	0.0145782	-0.108926	-0.121589	-0.0892285	0.0398096	0.0183208	0.0474743	0.0705418	0.0525957	0.0980213	1.22125e-15	2.7686e-14	0.550641	-0.256079	-0.262616	0
	25	-3.69651e-15	-0.0472876	0.020681	-0.0481009	0.0429096	0.0290967	0.00778911	-0.0376489	0.00868973	-0.0131481	0.0424089	0.00315026	-1.46989e-14	-1.04052e-14	-0.169452	1.59518	-0.142174	-0.29021	-0.23123	-0.224814	-0.314567	-0.269564	-0.127962	0.0205232	0.000625666	0.0220129	0.159453	-0.792864	-0.766048	-0.74732	1.08213	1.15015	1.22125e-15	2.7686e-14	-0.0712148	0.0245775	0.042443	0
	26	1.38313e-15	-0.789681	0.113544	0.151279	0.16019	0.190073	0.23243	-0.0471117	0.010521	-0.00771167	0.0567067	-0.00969483	-1.46989e-14	-3.48506e-15	0.923729	-0.109441	0.877797	-0.159049	0.816395	-0.0923589	-0.18421	-1.07919	-0.873476	1.62345	0.589458	-0.570054	-1.23427	-0.262416	-0.25764	0.613334	-0.286281	-0.35497	1.22125e-15	-1.11962e-14	0.853479	-0.841494	0.0342706	0
	27	-1.15669e-15	-0.663947	0.354825	0.289715	-0.565382	0.360704	0.345397	0.503363	0.515022	-0.383123	-0.328359	-0.364594	-7.71859e-16	-3.48506e-15	-0.234726	0.662526	-0.172513	-0.284011	-0.221356	-0.213872	-0.281231	0.69975	-0.176175	-0.795812	-0.770089	0.305268	0.363367	0.321949	0.360894	-0.512524	0.376929	0.473204	1.22125e-15	2.7686e-14	0.556422	-0.275133	-0.249127	0
	28	3.92295e-15	-0.557273	-0.452388	0.400017	0.515101	-0.44038	0.442939	-0.218431	-0.162306	-0.186771	0.74818	-0.169426	1.31552e-14	3.43503e-15	-0.364751	0.589688	0.626228	-0.336063	-0.269487	-0.261756	-0.30579	-0.271371	0.595333	-0.161043	-0.18831	-0.00669887	0.0278372	-0.00859604	0.0352031	0.107063	0.0633207	0.172164	0	2.7686e-14	-0.0654338	0.0055235	0.0559314	0
	29	-1.15669e-15	-0.0725126	0.0596065	-0.0614956	0.0678904	0.0333176	-0.0182892	-0.0329175	0.00777409	-0.0158662	0.03526	0.0095728	-1.46989e-14	-1.04052e-14	0.287998	1.19086	0.330255	0.251163	-0.601771	0.331266	-0.660927	-0.624053	-0.565008	0.624759	0.553579	0.668576	0.754115	-0.222159	-1.11913	-1.0814	-1.09327	0.823786	0	8.24491e-15	-0.0712148	0.0245775	0.042443	0
	30	-1.15669e-15	0.273253	0.318019	0.252504	-0.60144	-0.602551	0.308209	0.138943	-0.689596	0.163713	0.224074	0.169821	-1.46989e-14	-1.04052e-14	0.397723	-0.546975	-0.45805	0.349874	-0.503479	-0.499992	0.375949	0.415883	0.414468	-0.739288	0.225313	0.226525	0.379412	0.352878	-0.552539	-0.545304	0.370011	0.402715	1.22125e-15	2.7686e-14	-0.0769958	0.0436316	0.0289545	0
	31	-1.15669e-15	0.107856	-0.803896	0.0973937	1.11953	0.171917	-0.759929	-0.0222033	-0.847409	0.00168586	0.0572746	0.904	-1.46989e-14	-3.48506e-15	0.445894	-0.455696	0.502253	-0.459077	0.52504	-0.385984	-0.428051	0.546415	-0.408879	0.173971	0.127982	0.281193	0.337474	0.296441	-0.593897	-0.536305	-0.564983	0.449972	1.22125e-15	-1.11962e-14	-0.0654338	0.0055235	0.0559314	0
	32	-1.15669e-15	-0.0472876	0.020681	-0.0481009	0.0429096	0.0290967	0.00778911	-0.0376489	0.00868973	-0.0131481	0.0424089	0.00315026	-1.46989e-14	-3.48506e-15	-0.0390143	-0.0297591	0.0337699	-0.043024	0.0223094	0.0341752	-0.0145439	0.0222309	0.0145782	-0.108926	-0.121589	-0.0892285	0.0398096	0.0183208	0.0474743	0.0705418	0.0525957	0.0980213	1.22125e-15	2.7686e-14	0.237405	-0.579892	0.352818	0
	33	-1.15669e-15	-0.0472876	0.020681	-0.0481009	0.0429096	0.0290967	0.00778911	-0.0376489	0.00868973	-0.0131481	0.0424089	0.00315026	-1.46989e-14	-1.04052e-14	-0.0390143	-0.0297591	0.0337699	-0.043024	0.0223094	0.0341752	-0.0145439	0.0222309	0.0145782	0.00881467	-0.93495	0.0119512	0.148631	0.125526	0.153105	0.170486	0.154308	0.195657	1.22125e-15	2.7686e-14	0.242021	0.34839	-0.57299	0
	34	1.38313e-15	-0.0472876	0.020681	-0.0481009	0.0429096	0.0290967	0.00778911	-0.203527	-0.148208	-0.172457	-0.117241	0.730907	-7.71859e-16	3.43503e-15	-0.856113	0.0902336	0.151894	0.0741843	0.139021	0.15254	0.101947	0.139664	0.133872	-0.0517646	-0.0851384	0.0872089	0.128838	0.090904	0.133242	0.199824	0.157722	-0.681996	0	2.7686e-14	0.243186	-0.598946	0.366306	0
	35	-1.15669e-15	-0.0220625	-0.0182444	-0.0347062	0.0179287	0.0248759	0.0338674	-0.0423803	0.00960537	-0.0104299	0.0495578	-0.00327229	-7.71859e-16	-3.48506e-15	0.0173531	-0.0247585	0.0560335	-0.0572354	0.00445758	0.0151416	-0.0558437	-0.0140754	0.0546359	0.0251061	0.00495239	0.0259511	-0.794723	0.140359	0.167721	0.184315	0.168381	0.209167	1.22125e-15	2.7686e-14	-0.0769958	0.0436316	0.0289545	0
	36	-1.15669e-15	0.0718444	0.193514	0.0738834	0.199074	-0.760519	0.117006	-0.203527	-0.148208	-0.172457	-0.117241	0.730907	-1.46989e-14	-1.04052e-14	-0.0390143	-0.0297591	0.0337699	-0.043024	0.0223094	0.0341752	-0.0145439	0.0222309	0.0145782	0.0703824	0.0301826	0.192175	0.241732	0.202121	-0.686831	0.303509	0.263241	-0.580707	0	2.7686e-14	-0.0712148	0.0245775	0.042443	0
	37	-1.15669e-15	-0.0725126	0.0596065	-0.0614956	0.0678904	0.0333176	-0.0182892	-0.0329175	0.00777409	-0.0158662	0.03526	0.0095728	1.31552e-14	-3.48506e-15	-0.0953818	-0.0347598	0.0115062	-0.0288126	0.0401613	0.0532087	0.0267559	0.0585372	-0.0254794	-0.161043	-0.18831	-0.00669887	0.0278372	-0.00859604	0.0352031	0.107063	0.0633207	0.172164	0	-3.06374e-14	-0.0654338	0.0055235	0.0559314	0
	38	-1.15669e-15	-0.0220625	-0.0182444	-0.0347062	0.0179287	0.0248759	0.0338674	-0.208258	-0.147292	-0.169739	-0.110093	0.724484	-1.46989e-14	-1.04052e-14	0.0173531	-0.0247585	0.0560335	-0.0572354	0.00445758	0.0151416	-0.0558437	-0.0140754	0.0546359	0.585173	0.533721	0.507241	-0.277081	-0.27874	-0.259474	-0.268015	-0.265507	-0.27118	1.22125e-15	2.7686e-14	-0.704633	0.343342	0.320525	0
	39	3.92295e-15	0.425015	-0.447371	-0.521296	0.520017	0.491326	-0.465115	-0.579202	0.372553	0.356307	-0.46711	0.370378	1.31552e-14	1.03551e-14	-0.841527	0.103667	0.165118	0.0873061	-0.764933	1.09673	0.114989	-0.788225	1.02624	-0.211321	0.706259	0.807547	-0.0548294	-1.00396	-0.0443894	0.911369	-0.953571	0.0131105	0	8.24491e-15	-0.698852	0.324288	0.334013	0
	40	-1.15669e-15	-0.522065	-0.482053	1.34916	-0.436447	-0.435411	0.478373	-0.0329175	0.00777409	-0.0158662	0.03526	0.0095728	-7.71859e-16	-3.48506e-15	0.106315	0.151002	-0.693412	0.152638	-0.696177	0.23645	0.207096	0.240336	0.159201	-0.558521	0.378462	0.509182	-0.375729	-0.391045	0.573778	0.616647	-1.2535	0.669976	0	-3.06374e-14	-1.32071	0.604944	0.639072	0
	41	-1.15669e-15	0.63228	0.588732	-0.347445	-0.323079	-0.299484	-0.265987	-0.394313	0.552824	-0.341163	-0.27746	0.544969	-1.46989e-14	-1.04052e-14	-0.262546	-0.329457	-0.226578	-0.37396	0.602396	-0.30939	-0.397805	0.587561	0.665806	0.140881	0.114257	0.125441	-0.687718	-0.683277	0.271588	0.282591	0.268395	0.305172	1.22125e-15	2.7686e-14	-0.0769958	0.0436316	0.0289545	0
	42	-1.15669e-15	-0.367828	-0.276656	-0.348706	0.687259	0.660744	-0.292631	0.474889	0.493481	0.479093	-0.344061	-1.27979	-1.46989e-14	3.43503e-15	-0.457157	-0.414865	0.542448	-0.419194	0.564755	-0.345707	0.550359	-0.354661	0.510723	0.427025	0.366895	0.498654	-0.387052	-0.4022	-0.36687	-0.321499	0.571333	-0.284963	1.22125e-15	2.7686e-14	0.242021	0.34839	-0.57299	0
	43	-1.15669e-15	-0.0220625	-0.0182444	-0.0347062	0.0179287	0.0248759	0.0338674	0.485603	-0.361702	0.496645	-0.322047	-0.38536	-7.71859e-16	-3.48506e-15	-0.294061	0.607879	0.661477	0.579819	-0.274509	-0.267778	-0.334283	-0.294767	-0.230504	-0.501101	-0.474333	-0.553558	-0.358855	-0.359299	0.590807	0.584627	0.575772	0.600231	0	-3.06374e-14	0.23624	0.367444	-0.586479	0
	44	-1.15669e-15	-0.0472876	0.020681	-0.0481009	0.0429096	0.0290967	0.00778911	-0.0376489	0.00868973	-0.0131481	0.0424089	0.00315026	-7.71859e-16	-3.48506e-15	-0.0390143	-0.0297591	0.0337699	-0.043024	0.0223094	0.0341752	-0.0145439	0.0222309	0.0145782	-0.108926	-0.121589	-0.0892285	0.0398096	0.0183208	0.0474743	0.0705418	0.0525957	0.0980213	1.22125e-15	2.7686e-14	-0.0712148	0.0245775	0.042443	0
	45	1.38313e-15	-0.0220625	-0.0182444	-0.0347062	0.0179287	0.0248759	0.0338674	0.143675	-0.690511	0.160995	0.216925	0.176243	-1.46989e-14	-3.48506e-15	0.62713	-0.335693	-1.13784	0.556253	-0.297974	0.639367	-0.357704	-0.318378	0.62452	-0.108926	-0.121589	-0.0892285	0.0398096	0.0183208	0.0474743	0.0705418	0.0525957	0.0980213	0	2.7686e-14	-0.385615	0.648101	-0.28142	0
	46	1.38313e-15	-0.0472876	0.020681	-0.0481009	0.0429096	0.0290967	0.00778911	-0.0376489	0.00868973	-0.0131481	0.0424089	0.00315026	-1.46989e-14	3.43503e-15	-0.0390143	-0.0297591	0.0337699	-0.043024	0.0223094	0.0341752	-0.0145439	0.0222309	0.0145782	-0.108926	-0.121589	-0.0892285	0.0398096	0.0183208	0.0474743	0.0705418	0.0525957	0.0980213	0	2.7686e-14	-0.0712148	0.0245775	0.042443	0
	47	-1.15669e-15	-0.720999	0.364228	0.246474	0.366316	-0.591101	0.28949	-0.0459458	-0.869866	0.861184	0.0344235	-0.00477008	-1.46989e-14	-1.04052e-14	-0.586744	-0.534214	-0.462828	0.381435	0.448669	0.467505	0.434493	0.469572	-0.48694	0.283249	0.231154	0.375101	0.438474	0.395941	-0.495858	-0.443544	-0.470581	-0.404188	0	8.24491e-15	-0.0712148	0.0245775	0.042443	0
	48	1.38313e-15	-0.0472876	0.020681	-0.0481009	0.0429096	0.0290967	0.00778911	0.309011	0.336583	0.319784	-0.503712	-0.55203	-1.46989e-14	1.03551e-14	0.579002	0.586343	0.622935	0.577878	-0.272741	-0.265056	-1.24781	-0.274644	-0.287001	0.870512	0.785598	0.879762	0.0228399	0.00160315	-0.898655	0.0549564	-0.880976	-0.861983	0	8.24491e-15	-0.0712148	0.0245775	0.042443	0
	49	-1.15669e-15	-0.0220625	-0.0182444	-0.0347062	0.0179287	0.0248759	0.0338674	-0.0257864	1.76672	-1.75909	0.0655287	0.0125684	-1.46989e-14	-1.04052e-14	-1.61684	0.215227	0.292281	0.177181	0.23788	0.251872	0.177138	0.220791	0.293224	0.283249	0.231154	0.375101	0.438474	0.395941	-0.495858	-0.443544	-0.470581	-0.404188	1.22125e-15	2.7686e-14	-0.0769958	0.0436316	0.0289545	0
	50	-1.15669e-15	-0.0472876	0.020681	-0.0481009	0.0429096	0.0290967	0.00778911	-0.0329175	0.00777409	-0.0158662	0.03526	0.0095728	-1.46989e-14	-1.04052e-14	-0.0953818	-0.0347598	0.0115062	-0.0288126	0.0401613	0.0532087	0.0267559	0.0585372	-0.0254794	0.283249	0.231154	0.375101	0.438474	0.395941	-0.495858	-0.443544	-0.470581	-0.404188	1.22125e-15	2.7686e-14	-0.0712148	0.0245775	0.042443	0
	51	1.38313e-15	0.607055	0.627658	-0.36084	-0.298098	-0.295263	-0.292065	-0.0376489	0.00868973	-0.0131481	0.0424089	0.00315026	-1.46989e-14	-3.48506e-15	0.523038	0.487887	0.543353	0.46261	-0.39122	-0.386143	-0.450774	-0.412201	-0.349798	-0.108926	-0.121589	-0.0892285	0.0398096	0.0183208	0.0474743	0.0705418	0.0525957	0.0980213	0	-3.06374e-14	-0.0712148	0.0245775	0.042443	0
	52	-1.15669e-15	0.116438	-0.795935	0.105442	0.191695	0.179818	0.161238	-0.0376489	0.00868973	-0.0131481	0.0424089	0.00315026	-7.71859e-16	-1.04052e-14	-0.0390143	-0.0297591	0.0337699	-0.043024	0.0223094	0.0341752	-0.0145439	0.0222309	0.0145782	-0.108926	-0.121589	-0.0892285	0.0398096	0.0183208	0.0474743	0.0705418	0.0525957	0.0980213	1.22125e-15	2.7686e-14	-0.0769958	0.0436316	0.0289545	0
	53	-1.15669e-15	0.120314	0.17615	0.109077	0.195217	0.183385	-0.748253	-0.228435	0.709722	-0.181854	-0.117809	-0.182788	-1.46989e-14	-3.48506e-15	-0.642121	0.287319	0.345909	0.266696	-0.586304	0.346952	-0.645489	0.332545	0.32981	-0.221065	0.697059	0.799173	-0.0638354	-0.0837845	-0.0531313	0.903097	-1.8797	0.00503026	0	8.24491e-15	0.539079	-0.217971	-0.289593	0
	54	-1.15669e-15	0.261289	0.369245	-0.674839	0.371232	0.340606	-0.618563	-0.0329175	0.00777409	-0.0158662	0.03526	0.0095728	-7.71859e-16	-3.48506e-15	-0.0953818	-0.0347598	0.0115062	-0.0288126	0.0401613	0.0532087	0.0267559	0.0585372	-0.0254794	-0.0452684	-0.0790052	0.0927913	0.134842	-0.832232	0.13907	0.205338	0.163334	0.268169	1.22125e-15	2.7686e-14	-0.0654338	0.0055235	0.0559314	0
	55	-1.15669e-15	0.128896	0.184111	0.117125	-0.732624	0.191286	0.172913	-0.389041	-0.318288	-0.343362	0.595679	0.551908	-1.46989e-14	-1.04052e-14	0.178553	0.170619	0.231027	0.152704	0.217208	-0.699108	0.179986	0.218335	-0.665219	0.362562	0.32355	0.315942	-0.482829	0.44762	-0.459189	0.470766	-0.457813	-0.455779	1.22125e-15	2.7686e-14	0.237405	-0.579892	0.352818	0
	56	-1.15669e-15	-0.185788	0.798372	-0.188249	-0.130856	-0.125845	-0.119581	-0.0423803	0.00960537	-0.0104299	0.0495578	-0.00327229	1.31552e-14	-3.48506e-15	-0.979409	-0.023321	-0.847679	-0.0367352	0.945592	0.971469	0.930476	0.0285318	-0.85803	-0.0732681	-1.01245	-0.0585862	-0.885645	0.0507879	0.0794647	1.02856	0.0833993	1.07237	0	2.7686e-14	-0.385615	0.648101	-0.28142	0
	57	-1.15669e-15	-0.0725126	0.0596065	-0.0614956	0.0678904	0.0333176	-0.0182892	-0.0329175	0.00777409	-0.0158662	0.03526	0.0095728	1.31552e-14	-3.48506e-15	-0.0953818	-0.0347598	0.0115062	-0.0288126	0.0401613	0.0532087	0.0267559	0.0585372	-0.0254794	-0.161043	-0.18831	-0.00669887	0.0278372	-0.00859604	0.0352031	0.107063	0.0633207	0.172164	1.22125e-15	2.7686e-14	-0.0654338	0.0055235	0.0559314	0
	58	-1.15669e-15	-0.840131	0.191395	0.124489	0.210152	0.198515	0.180273	0.143675	-0.690511	0.160995	0.216925	0.176243	-7.71859e-16	-3.48506e-15	-0.230466	-0.206085	-0.139809	0.70195	0.767826	-0.139759	-0.185724	-0.150333	-0.160721	-0.240011	-0.245349	-0.201876	-0.0813459	0.828016	0.859529	-0.968476	-0.0606443	-0.0106803	0	2.7686e-14	-0.0712148	0.0245775	0.042443	0
	59	-1.15669e-15	-0.0220625	-0.0182444	-0.0347062	0.0179287	0.0248759	0.0338674	-0.0376489	0.00868973	-0.0131481	0.0424089	0.00315026	-1.46989e-14	-1.04052e-14	0.0914785	0.0904237	0.152081	0.0743701	0.139206	0.152728	0.102132	-0.801186	0.134061	-0.0550126	-0.0882048	0.0844178	0.125836	0.0879467	0.130328	0.197067	-0.762794	0.260089	1.22125e-15	2.7686e-14	-0.0827768	0.0626857	0.0154661	0
	60	-1.15669e-15	-0.0472876	0.020681	-0.0481009	0.0429096	0.0290967	0.00778911	-0.0376489	0.00868973	-0.0131481	0.0424089	0.00315026	-1.46989e-14	-1.04052e-14	0.523038	0.487887	0.543353	0.46261	-0.39122	-0.386143	-0.450774	-0.412201	-0.349798	-0.553218	-0.541053	-0.471028	-0.370827	-0.386216	0.578536	0.621148	0.586497	0.674373	1.22125e-15	2.7686e-14	-0.0654338	0.0055235	0.0559314	0
	61	-1.15669e-15	-0.0725126	0.0596065	-0.0614956	0.0678904	0.0333176	-0.0182892	-0.0329175	0.00777409	-0.0158662	0.03526	0.0095728	-7.71859e-16	-1.04052e-14	-0.0953818	-0.0347598	0.0115062	-0.0288126	0.0401613	0.0532087	0.0267559	0.0585372	-0.0254794	-0.161043	-0.18831	-0.00669887	0.0278372	-0.00859604	0.0352031	0.107063	0.0633207	0.172164	1.22125e-15	8.24491e-15	-0.0654338	0.0055235	0.0559314	0
	62	-1.15669e-15	0.00316253	-0.0571699	-0.0213115	-0.00705212	0.020655	0.0599457	-0.051843	0.0114367	-0.00499348	0.0638556	-0.0161174	-1.46989e-14	-3.48506e-15	0.130088	-0.0147573	0.100561	-0.0856582	-0.0312461	-0.0229254	-0.138443	-0.086688	0.134751	0.0474252	0.0785719	-0.336817	0.0757268	0.0990712	0.0842881	-0.0390211	0.0204208	-0.124407	0	2.7686e-14	-0.0885578	0.0817397	0.00197762	0
	63	-1.15669e-15	-0.0472876	0.020681	-0.0481009	0.0429096	0.0290967	0.00778911	-0.0376489	0.00868973	-0.0131481	0.0424089	0.00315026	-7.71859e-16	-3.48506e-15	-0.0390143	-0.0297591	0.0337699	-0.043024	0.0223094	0.0341752	-0.0145439	0.0222309	0.0145782	0.226088	0.194703	0.198664	0.349446	0.323357	-0.581626	-0.572826	-0.575708	0.37583	0	-3.06374e-14	0.243186	-0.598946	0.366306	0
	64	-1.15669e-15	0.116438	-0.795935	0.105442	0.191695	0.179818	0.161238	-0.413324	0.529451	0.515616	-0.30746	-0.357378	-7.71859e-16	-3.48506e-15	-0.65399	0.276387	0.335148	-0.66119	0.320084	0.336169	-0.656102	0.321847	0.318942	-0.728209	0.235773	0.236046	-0.56876	0.362966	0.387058	0.391846	-0.538129	0.411903	1.22125e-15	-3.06374e-14	0.242021	0.34839	-0.57299	0
	65	1.38313e-15	-0.0725126	0.0596065	-0.0614956	0.0678904	0.0333176	-0.0182892	-0.573929	-0.498559	0.354109	0.406028	0.377317	-7.71859e-16	-3.48506e-15	-0.452089	0.50925	0.547043	0.502574	0.569295	-0.341103	-0.38388	-0.350092	-0.363645	0.632679	0.561056	-0.309386	-0.196977	-0.214948	-0.182368	-0.146929	-0.168721	-0.114425	0	2.7686e-14	0.556422	-0.275133	-0.249127	0
	66	-1.15669e-15	0.770781	-0.188959	-0.207296	-0.149313	-0.144542	-0.138616	-0.389041	-0.318288	-0.343362	0.595679	0.551908	-7.71859e-16	-3.48506e-15	0.843358	0.782899	-0.0540151	-0.166431	-0.104275	-0.0951318	-0.164371	-1.06452	-0.056503	-0.621548	-0.588048	0.327705	0.488234	0.460083	-0.446908	-0.44536	0.471723	0.500351	1.22125e-15	-3.06374e-14	-0.0769958	0.0436316	0.0289545	0
	67	-1.15669e-15	-0.0725126	0.0596065	-0.0614956	0.0678904	0.0333176	-0.0182892	-0.0329175	0.00777409	-0.0158662	0.03526	0.0095728	-7.71859e-16	-3.48506e-15	-0.0953818	-0.0347598	0.0115062	-0.0288126	0.0401613	0.0532087	0.0267559	0.0585372	-0.0254794	-0.670959	0.272308	-0.572208	-0.479649	-0.493421	0.472905	0.521204	0.484785	0.576738	0	2.7686e-14	-0.0654338	0.0055235	0.0559314	0
	68	-1.15669e-15	0.284039	-0.640466	0.26262	0.344002	0.334106	-0.594804	0.151971	0.188045	-0.713337	0.224911	0.184164	-7.71859e-16	-3.48506e-15	0.196026	-0.732737	0.246868	0.168423	0.23286	-0.683234	0.195609	0.234083	0.229788	0.131136	0.105057	0.117068	-0.696724	0.236902	0.262846	0.27432	-0.657733	0.297092	1.22125e-15	8.24491e-15	-0.0712148	0.0245775	0.042443	0
	69	-1.15669e-15	0.144138	0.135925	-0.805228	0.168963	0.177875	0.189635	0.14724	0.18896	-0.710619	0.232059	0.177741	1.31552e-14	-3.48506e-15	-0.640999	0.288352	0.346927	0.267706	-0.585298	-0.582971	0.294284	0.333557	0.330838	-0.503156	0.448249	0.429444	-0.360755	-0.36117	0.588963	0.582883	-0.343713	-0.346252	0	-3.06374e-14	0.54486	-0.237025	-0.276104	0
	70	3.92295e-15	-0.213488	-0.133489	0.72242	-0.108125	-0.123903	-0.147979	0.518809	-0.341076	-0.368289	-0.313493	0.536255	1.31552e-14	1.03551e-14	0.788755	-0.139924	-0.074679	-0.150632	0.832178	-0.0744952	-1.06026	-0.0855839	-0.094945	0.741516	-0.260711	0.76891	-0.0963841	-0.11585	0.844931	-0.982287	-0.992411	-0.0241727	0	2.7686e-14	0.242021	0.34839	-0.57299	0
	71	-1.15669e-15	-0.214889	-0.134788	-0.205279	-0.109397	-0.125192	0.763831	-0.404486	0.537811	-0.358196	0.580813	-0.348942	-1.46989e-14	-3.48506e-15	0.0851868	0.0846291	0.146377	0.985918	-0.783451	0.147012	-0.842264	0.134179	0.128301	0.00347697	-0.015468	0.00736427	0.143698	1.04972	-0.781341	0.165955	-0.768014	0.191231	1.22125e-15	2.7686e-14	-0.0654338	0.0055235	0.0559314	0
	72	-1.15669e-15	-0.0472876	0.020681	-0.0481009	0.0429096	0.0290967	0.00778911	-0.0376489	0.00868973	-0.0131481	0.0424089	0.00315026	-7.71859e-16	-1.04052e-14	-0.0390143	-0.0297591	0.0337699	-0.043024	0.0223094	0.0341752	-0.0145439	0.0222309	0.0145782	-0.108926	-0.121589	-0.0892285	0.0398096	0.0183208	0.0474743	0.0705418	0.0525957	0.0980213	1.22125e-15	2.7686e-14	-0.0712148	0.0245775	0.042443	0
	73	-1.15669e-15	0.0950886	0.215076	0.095682	0.220197	0.187606	-0.774331	-0.0329175	0.00777409	-0.0158662	0.03526	0.0095728	-7.71859e-16	-3.48506e-15	-0.0390143	-0.0297591	0.0337699	-0.043024	0.0223094	0.0341752	-0.0145439	0.0222309	0.0145782	0.229168	0.180095	0.328627	-1.52833	0.346699	-0.544377	0.438295	0.400411	0.495744	1.22125e-15	8.24491e-15	-0.0654338	0.0055235	0.0559314	0
	74	1.38313e-15	-0.183062	-0.105265	-0.175432	-1.01611	0.830834	0.79366	-0.0376489	0.00868973	-0.0131481	0.0424089	0.00315026	1.31552e-14	-3.48506e-15	0.314547	0.295869	0.354326	1.19226	0.339033	-1.5065	-0.637189	0.340913	-0.540698	0.847988	0.764333	-0.124362	0.00202243	-0.0189051	0.0107952	0.0358371	-0.900433	-0.880661	0	2.7686e-14	-0.384451	-0.299235	0.657876	0
	75	-1.15669e-15	-0.0472876	0.020681	-0.0481009	0.0429096	0.0290967	0.00778911	1.40229	-0.376131	-0.402094	-0.342946	-0.392575	-1.46989e-14	-1.04052e-14	-0.0390143	-0.0297591	0.0337699	-0.043024	0.0223094	0.0341752	-0.0145439	0.0222309	0.0145782	-0.108926	-0.121589	-0.0892285	0.0398096	0.0183208	0.0474743	0.0705418	0.0525957	0.0980213	0	2.7686e-14	-0.0712148	0.0245775	0.042443	0
	76	-1.15669e-15	-0.0472876	0.020681	-0.0481009	0.0429096	0.0290967	0.00778911	-0.0376489	0.00868973	-0.0131481	0.0424089	0.00315026	-1.46989e-14	-3.48506e-15	0.0610222	0.0623737	-0.763319	0.046971	0.111923	0.125058	0.0749003	0.112399	0.106175	-0.858993	0.112297	0.123657	0.268775	0.243884	0.269725	0.280829	0.266602	-0.641328	1.22125e-15	2.7686e-14	0.242021	0.34839	-0.57299	0
	77	-3.69651e-15	-0.0472876	0.020681	-0.0481009	0.0429096	0.0290967	0.00778911	-0.0376489	0.00868973	-0.0131481	0.0424089	0.00315026	1.31552e-14	1.03551e-14	-0.0390143	-0.0297591	0.0337699	-0.043024	0.0223094	0.0341752	-0.0145439	0.0222309	0.0145782	0.283249	0.231154	0.375101	0.438474	0.395941	-0.495858	-0.443544	-0.470581	-0.404188	0	-3.06374e-14	-0.0654338	0.0055235	0.0559314	0
	78	-1.15669e-15	-0.0725126	0.0596065	-0.0614956	0.0678904	0.0333176	-0.0182892	-0.0329175	0.00777409	-0.0158662	0.03526	0.0095728	1.31552e-14	-3.48506e-15	-0.0953818	-0.0347598	0.0115062	-0.0288126	0.0401613	0.0532087	0.0267559	0.0585372	-0.0254794	-0.161043	-0.18831	-0.00669887	0.0278372	-0.00859604	0.0352031	0.107063	0.0633207	0.172164	0	8.24491e-15	-0.0654338	0.0055235	0.0559314	0
	79	-1.15669e-15	0.0283876	-0.0960954	-0.00791684	-0.032033	0.0164341	0.0860239	-0.051843	0.0114367	-0.00499348	0.0638556	-0.0161174	-1.46989e-14	1.03551e-14	0.130088	-0.0147573	0.100561	-0.0856582	-0.0312461	-0.0229254	-0.138443	-0.086688	0.134751	0.0474252	0.0785719	-0.336817	0.0757268	0.0990712	0.0842881	-0.0390211	0.0204208	-0.124407	0	2.7686e-14	-0.0885578	0.0817397	0.00197762	0
	80	-1.15669e-15	-0.0725126	0.0596065	-0.0614956	0.0678904	0.0333176	-0.0182892	-0.0329175	0.00777409	-0.0158662	0.03526	0.0095728	-7.71859e-16	-3.48506e-15	-0.0953818	-0.0347598	0.0115062	-0.0288126	0.0401613	0.0532087	0.0267559	0.0585372	-0.0254794	-0.161043	-0.18831	-0.00669887	0.0278372	-0.00859604	0.0352031	0.107063	0.0633207	0.172164	1.22125e-15	8.24491e-15	-0.0654338	0.0055235	0.0559314	0
	81	-1.15669e-15	-0.0220625	-0.0182444	-0.0347062	0.0179287	0.0248759	0.0338674	-0.0423803	0.00960537	-0.0104299	0.0495578	-0.00327229	-7.71859e-16	-1.04052e-14	0.0173531	-0.0247585	0.0560335	-0.0572354	0.00445758	0.0151416	-0.0558437	-0.0140754	0.0546359	-0.501101	-0.474333	-0.553558	-0.358855	-0.359299	0.590807	0.584627	0.575772	0.600231	0	-3.06374e-14	0.550641	-0.256079	-0.262616	0
	82	-1.15669e-15	-0.0220625	-0.0182444	-0.0347062	0.0179287	0.0248759	0.0338674	-0.0423803	0.00960537	-0.0104299	0.0495578	-0.00327229	-7.71859e-16	-1.04052e-14	0.405941	-0.539407	-0.450599	0.357267	-0.496117	-0.492526	-0.555473	0.42329	1.301	0.0703824	0.0301826	0.192175	0.241732	0.202121	-0.686831	0.303509	0.263241	-0.580707	0	-1.11962e-14	-0.0769958	0.0436316	0.0289545	0
	83	-1.15669e-15	-0.544815	0.527658	0.4117	-0.409217	-0.428912	0.454615	-0.0329175	0.00777409	-0.0158662	0.03526	0.0095728	-1.46989e-14	-1.04052e-14	0.421378	0.394258	0.451183	0.371154	0.434732	-0.478501	-0.54167	-0.503832	-0.442882	-0.161043	-0.18831	-0.00669887	0.0278372	-0.00859604	0.0352031	0.107063	0.0633207	0.172164	1.22125e-15	8.24491e-15	-0.0654338	0.0055235	0.0559314	0
	84	-1.15669e-15	-0.0472876	0.020681	-0.0481009	0.0429096	0.0290967	0.00778911	-0.0376489	0.00868973	-0.0131481	0.0424089	0.00315026	-1.46989e-14	-3.48506e-15	-0.0390143	-0.0297591	0.0337699	-0.043024	0.0223094	0.0341752	-0.0145439	0.0222309	0.0145782	-0.108926	-0.121589	-0.0892285	0.0398096	0.0183208	0.0474743	0.0705418	0.0525957	0.0980213	0	2.7686e-14	-0.0712148	0.0245775	0.042443	0
	85	-1.15669e-15	-0.557273	-0.452388	0.400017	0.515101	-0.44038	0.442939	-0.393147	-0.327563	0.527732	-0.299743	0.549894	-7.71859e-16	-3.48506e-15	-0.608697	0.365015	0.405054	-0.555523	-0.488016	0.447561	-0.523906	0.449785	0.371968	-0.038896	-0.0729889	0.0982675	0.140732	0.102621	-0.78487	0.210748	0.168839	0.273454	0	2.7686e-14	0.556422	-0.275133	-0.249127	0
	86	-1.15669e-15	-0.0725126	0.0596065	-0.0614956	0.0678904	0.0333176	-0.0182892	-0.0329175	0.00777409	-0.0158662	0.03526	0.0095728	-7.71859e-16	-3.48506e-15	-0.0953818	-0.0347598	0.0115062	-0.0288126	0.0401613	0.0532087	0.0267559	0.0585372	-0.0254794	-0.161043	-0.18831	-0.00669887	0.0278372	-0.00859604	0.0352031	0.107063	0.0633207	0.172164	1.22125e-15	2.7686e-14	-0.0654338	0.0055235	0.0559314	0
	87	-1.15669e-15	-0.694373	0.326602	1.18757	0.342608	-0.594033	-0.596242	0.324457	-0.519516	0.334618	-0.488846	0.34882	-7.71859e-16	-3.48506e-15	-0.51213	0.407039	-0.424021	0.383639	0.447163	-0.465894	0.409508	-0.491323	0.448834	0.46222	0.417639	0.401582	-0.390721	-0.390691	0.559876	0.555361	-1.28943	-0.373138	0	-3.06374e-14	-0.0827768	0.0626857	0.0154661	0
	88	1.38313e-15	-0.0220625	-0.0182444	-0.0347062	0.0179287	0.0248759	0.0338674	0.679955	-0.183263	-0.206262	-0.146694	-0.197924	-7.71859e-16	1.03551e-14	-0.104233	0.782709	-0.0542023	-0.166617	-0.10446	-0.0953194	-0.164556	-0.123667	-0.0566921	-0.108926	-0.121589	-0.0892285	0.0398096	0.0183208	0.0474743	0.0705418	0.0525957	0.0980213	0	2.7686e-14	-0.385615	0.648101	-0.28142	0
	89	-1.15669e-15	-0.0220625	-0.0182444	-0.0347062	0.0179287	0.0248759	0.0338674	-0.0423803	0.00960537	-0.0104299	0.0495578	-0.00327229	-1.46989e-14	-3.48506e-15	-0.18383	-0.163133	-0.0975266	-1.09051	-0.107417	-0.0973896	-0.144025	0.832738	0.760989	0.762039	0.683187	0.786546	-0.0774157	-0.0971631	-0.995971	-0.964866	-0.0569709	-0.00715414	1.22125e-15	2.7686e-14	-0.385615	0.648101	-0.28142	0
	90	-1.15669e-15	-0.213488	-0.133489	0.72242	-0.108125	-0.123903	-0.147979	-0.0329175	0.00777409	-0.0158662	0.03526	0.0095728	-7.71859e-16	-3.48506e-15	-0.0390143	-0.0297591	0.0337699	-0.043024	0.0223094	0.0341752	-0.0145439	0.0222309	0.0145782	-0.108926	-0.121589	-0.0892285	0.0398096	0.0183208	0.0474743	0.0705418	0.0525957	0.0980213	0	-3.06374e-14	-0.0712148	0.0245775	0.042443	0
	91	-1.15669e-15	-0.0725126	0.0596065	-0.0614956	0.0678904	0.0333176	-0.0182892	-2.19992	0.586379	0.57163	0.624016	0.593527	-7.71859e-16	-3.48506e-15	0.0867346	0.0860547	1.03557	0.0701024	0.134956	-0.782525	-0.84088	0.135574	0.129718	0.0679404	0.0278771	0.190077	0.239475	0.199898	-0.689022	-0.626309	0.261132	0.362047	0	2.7686e-14	-0.0769958	0.0436316	0.0289545	0
	92	3.92295e-15	0.601198	-0.283941	-0.35607	-0.255516	0.653515	-0.29999	-0.0376489	0.00868973	-0.0131481	0.0424089	0.00315026	-7.71859e-16	1.03551e-14	0.778084	-0.149752	-0.084354	-0.160232	-0.094402	-0.08419	-0.131035	-0.0952023	-0.104716	-0.108926	-0.121589	-0.0892285	0.0398096	0.0183208	0.0474743	0.0705418	0.0525957	0.0980213	0	2.7686e-14	-0.0712148	0.0245775	0.042443	0
	93	-1.15669e-15	-0.0725126	0.0596065	-0.0614956	0.0678904	0.0333176	-0.0182892	-0.0329175	0.00777409	-0.0158662	0.03526	0.0095728	1.31552e-14	3.43503e-15	-0.0953818	-0.0347598	0.0115062	-0.0288126	0.0401613	0.0532087	0.0267559	0.0585372	-0.0254794	-0.161043	-0.18831	-0.00669887	0.0278372	-0.00859604	0.0352031	0.107063	0.0633207	0.172164	0	2.7686e-14	-0.0654338	0.0055235	0.0559314	0
	94	-1.15669e-15	-0.0725126	0.0596065	-0.0614956	0.0678904	0.0333176	-0.0182892	0.503363	0.515022	-0.383123	-0.328359	-0.364594	-7.71859e-16	-3.48506e-15	-0.585034	0.386808	0.426508	0.382973	-0.466819	-0.461884	-0.502749	0.471113	0.393634	0.512498	-0.47693	-0.412663	-0.308054	0.604676	0.639469	-0.248945	-0.272541	-0.214085	0	2.7686e-14	-0.379834	0.629047	-0.267932	0
	95	-3.69651e-15	0.922543	-0.954348	-0.981097	0.972143	0.949335	-0.91194	-1.13512	-0.147877	0.711968	0.769079	-0.162211	1.31552e-14	-1.04052e-14	0.204932	0.194914	0.254943	0.176435	0.240838	-0.675142	0.203572	-0.698924	0.237943	0.623953	0.552818	0.667883	0.75337	0.706158	-1.11985	-0.154336	-0.176259	-2.01122	1.22125e-15	2.7686e-14	-0.0654338	0.0055235	0.0559314	0
	96	1.38313e-15	-0.0220625	-0.0182444	-0.0347062	0.0179287	0.0248759	0.0338674	-0.0423803	0.00960537	-0.0104299	0.0495578	-0.00327229	-7.71859e-16	1.03551e-14	0.119732	0.163359	0.206539	0.164709	-0.684158	-0.682303	0.219093	0.25243	0.171486	-0.124237	-0.136044	-0.102386	0.0256588	0.00438013	0.963396	-0.8702	0.0393694	0.0853251	0	2.7686e-14	-0.0827768	0.0626857	0.0154661	0
	97	3.92295e-15	-0.0472876	0.020681	-0.0481009	0.0429096	0.0290967	0.00778911	-0.0376489	0.00868973	-0.0131481	0.0424089	0.00315026	-1.46989e-14	1.03551e-14	0.440053	0.458371	-0.390829	-0.464333	-0.397213	-0.391292	0.505496	-0.399886	0.464781	0.761233	0.682426	0.785854	-0.0781606	-0.0978969	-0.996694	-0.037805	-0.975378	-0.00782249	0	-3.06374e-14	0.556422	-0.275133	-0.249127	0
	98	-1.15669e-15	-0.0220625	-0.0182444	-0.0347062	0.0179287	0.0248759	0.0338674	-0.0423803	0.00960537	-0.0104299	0.0495578	-0.00327229	-1.46989e-14	-1.04052e-14	0.0173531	-0.0247585	0.0560335	-0.0572354	0.00445758	0.0151416	-0.0558437	-0.0140754	0.0546359	-0.0568089	-0.054869	-0.171758	0.051782	0.0452376	0.0597456	0.0340208	0.0418707	0.0238787	1.22125e-15	2.7686e-14	-0.0769958	0.0436316	0.0289545	0
	99	-1.15669e-15	-0.554798	0.518398	-0.524048	0.517351	-0.438102	0.445258	-0.589375	0.35754	0.339275	0.391162	-0.523532	-7.71859e-16	-3.48506e-15	0.00627872	0.0588688	0.103676	0.0626434	-0.785791	0.145567	0.117652	0.150169	0.067604	0.267222	0.216022	-0.62344	0.423661	-0.547704	0.41942	-0.457149	-0.484427	0.5273	0	2.7686e-14	-0.0654338	0.0055235	0.0559314	0
	100	-1.15669e-15	-0.0725126	0.0596065	-0.0614956	0.0678904	0.0333176	-0.0182892	-0.755253	0.200642	0.179966	0.231512	0.204224	-7.71859e-16	-3.48506e-15	-0.508661	0.457148	-0.392034	-0.465528	-0.398403	0.538444	-0.434462	0.539952	0.463564	0.0703824	0.0301826	0.192175	0.241732	0.202121	-0.686831	0.303509	0.263241	-0.580707	0	-3.06374e-14	-0.0654338	0.0055235	0.0559314	0
	101	-1.15669e-15	-0.0725126	0.0596065	-0.0614956	0.0678904	0.0333176	-0.0182892	-0.0329175	0.00777409	-0.0158662	0.03526	0.0095728	-7.71859e-16	-3.48506e-15	-0.0953818	-0.0347598	0.0115062	-0.0288126	0.0401613	0.0532087	0.0267559	0.0585372	-0.0254794	-0.161043	-0.18831	-0.00669887	0.0278372	-0.00859604	0.0352031	0.107063	0.0633207	0.172164	0	2.7686e-14	-0.0654338	0.0055235	0.0559314	0
	102	-1.15669e-15	-0.0220625	-0.0182444	-0.0347062	0.0179287	0.0248759	0.0338674	-0.0423803	0.00960537	-0.0104299	0.0495578	-0.00327229	-7.71859e-16	-3.48506e-15	0.0173531	-0.0247585	0.0560335	-0.0572354	0.00445758	0.0151416	-0.0558437	-0.0140754	0.0546359	-0.0568089	-0.054869	-0.171758	0.051782	0.0452376	0.0597456	0.0340208	0.0418707	0.0238787	0	2.7686e-14	-0.0769958	0.0436316	0.0289545	0
	103	-1.15669e-15	-0.163038	-0.21134	0.74921	-0.158086	-0.132344	-0.0958224	0.498632	0.515938	-0.380405	-0.32121	-0.371017	-1.46989e-14	-3.48506e-15	0.531659	0.402	0.493486	0.340525	-0.52019	-0.518797	-0.626463	-0.578656	0.513996	0.335366	0.297874	0.292571	0.450447	0.422857	-0.483587	-0.480065	-0.481306	-0.478331	1.22125e-15	2.7686e-14	-0.0885578	0.0817397	0.00197762	0
	104	1.38313e-15	0.118913	0.174851	-0.818622	0.193944	0.182096	0.163557	0.309011	0.336583	0.319784	-0.503712	-0.55203	-1.46989e-14	1.03551e-14	0.28293	0.266749	0.32566	-0.670604	-0.606311	0.326662	0.273311	-0.628621	0.30936	0.297189	-0.680207	-0.597688	-0.507053	0.408633	0.446305	-0.43171	0.459172	0.552151	1.22125e-15	2.7686e-14	-0.0769958	0.0436316	0.0289545	0
	105	3.92295e-15	-0.0220625	-0.0182444	-0.0347062	0.0179287	0.0248759	0.0338674	-0.0423803	0.00960537	-0.0104299	0.0495578	-0.00327229	1.31552e-14	1.03551e-14	0.0173531	-0.0247585	0.0560335	-0.0572354	0.00445758	0.0151416	-0.0558437	-0.0140754	0.0546359	-0.0568089	-0.054869	-0.171758	0.051782	0.0452376	0.0597456	0.0340208	0.0418707	0.0238787	0	-3.06374e-14	-0.0769958	0.0436316	0.0289545	0
	106	1.38313e-15	0.282639	-0.641765	-0.665079	0.342729	0.332817	0.317006	-0.227269	-0.170665	0.687041	-0.140093	-0.177863	1.31552e-14	3.43503e-15	-0.0903015	0.842453	-0.0127295	-1.00637	-0.940654	-0.943362	-0.0604005	0.917039	0.846627	0.403607	0.344785	0.478529	-0.408697	0.505528	0.541777	0.586368	-1.28432	-1.24916	0	-3.06374e-14	-0.0654338	0.0055235	0.0559314	0
	107	-3.69651e-15	-0.0220625	-0.0182444	-0.0347062	0.0179287	0.0248759	0.0338674	-0.246905	-0.183847	0.675445	0.732478	-1.08462	-7.71859e-16	-1.04052e-14	0.120778	-0.848953	0.149804	0.0358079	0.0971064	0.109103	-0.90214	1.02018	0.149335	0.263028	0.229578	0.230408	-0.574824	-0.57206	-0.548486	0.386276	0.373914	0.406462	1.22125e-15	2.7686e-14	-0.704633	0.343342	0.320525	0
	108	3.92295e-15	-0.0472876	0.020681	-0.0481009	0.0429096	0.0290967	0.00778911	0.143675	-0.690511	0.160995	0.216925	0.176243	1.31552e-14	1.03551e-14	-0.519846	0.399933	0.456769	0.376697	-0.476769	0.458039	0.402608	-0.498278	-0.43724	0.00684861	-0.0122848	0.0102617	0.146814	-0.805315	0.151341	0.168817	0.152609	0.194027	0	-3.06374e-14	0.550641	-0.256079	-0.262616	0
	109	-1.15669e-15	-0.0472876	0.020681	-0.0481009	0.0429096	0.0290967	0.00778911	-0.397337	-1.19684	0.53097	0.587693	0.543988	-1.46989e-14	-3.48506e-15	-0.0390143	-0.0297591	0.0337699	-0.043024	0.0223094	0.0341752	-0.0145439	0.0222309	0.0145782	-0.108926	-0.121589	-0.0892285	0.0398096	0.0183208	0.0474743	0.0705418	0.0525957	0.0980213	1.22125e-15	2.7686e-14	-0.0769958	0.0436316	0.0289545	0
	110	-3.69651e-15	-0.0472876	0.020681	-0.0481009	0.0429096	0.0290967	0.00778911	-0.759984	0.201558	0.182684	0.238661	0.197802	-7.71859e-16	-1.04052e-14	-0.0390143	-0.0297591	0.0337699	-0.043024	0.0223094	0.0341752	-0.0145439	0.0222309	0.0145782	0.176413	0.130288	0.283292	0.339731	0.298664	-0.591706	0.393514	-0.562873	-0.492782	1.22125e-15	-1.11962e-14	-0.0712148	0.0245775	0.042443	0
	111	-1.15669e-15	0.889912	-0.0161257	-0.0853121	0.0068515	-0.934158	-0.0293992	-0.573929	-0.498559	0.354109	0.406028	0.377317	-1.46989e-14	-1.04052e-14	-0.320678	0.583365	-0.250442	-0.361336	-0.298353	-0.29196	0.580687	-0.318759	0.624133	0.116127	0.0908867	0.104169	0.247815	-0.705815	0.24938	0.261579	0.247011	-0.660134	1.22125e-15	-3.06374e-14	-0.0769958	0.0436316	0.0289545	0
	112	-1.15669e-15	-0.699155	0.384491	-0.659427	0.386167	0.355735	0.309963	-0.203527	-0.148208	-0.172457	-0.117241	0.730907	-7.71859e-16	-3.48506e-15	-0.0953818	-0.0347598	0.0115062	-0.0288126	0.0401613	0.0532087	0.0267559	0.0585372	-0.0254794	-0.553218	-0.541053	-0.471028	-0.370827	-0.386216	0.578536	0.621148	0.586497	0.674373	0	2.7686e-14	0.550641	-0.256079	-0.262616	0
	113	-1.15669e-15	-0.0472876	0.020681	-0.0481009	0.0429096	0.0290967	0.00778911	0.128229	0.165588	0.146161	0.202059	-0.724606	1.31552e-14	3.43503e-15	-0.0390143	-0.0297591	0.0337699	-0.043024	0.0223094	0.0341752	-0.0145439	0.0222309	0.0145782	-0.108926	-0.121589	-0.0892285	0.0398096	0.0183208	0.0474743	0.0705418	0.0525957	0.0980213	0	-3.06374e-14	0.243186	-0.598946	0.366306	0
	114	-1.15669e-15	-0.0472876	0.020681	-0.0481009	0.0429096	0.0290967	0.00778911	-0.0376489	0.00868973	-0.0131481	0.0424089	0.00315026	1.31552e-14	-1.04052e-14	-0.0390143	-0.0297591	0.0337699	-0.043024	0.0223094	0.0341752	-0.0145439	0.0222309	0.0145782	-0.108926	-0.121589	-0.0892285	0.0398096	0.0183208	0.0474743	0.0705418	0.0525957	0.0980213	1.22125e-15	8.24491e-15	-0.0769958	0.0436316	0.0289545	0
	115	-1.15669e-15	-0.0725126	0.0596065	-0.0614956	0.0678904	0.0333176	-0.0182892	-0.0329175	0.00777409	-0.0158662	0.03526	0.0095728	-1.46989e-14	-1.04052e-14	-0.0953818	-0.0347598	0.0115062	-0.0288126	0.0401613	0.0532087	0.0267559	0.0585372	-0.0254794	-0.161043	-0.18831	-0.00669887	0.0278372	-0.00859604	0.0352031	0.107063	0.0633207	0.172164	1.22125e-15	2.7686e-14	-0.0654338	0.0055235	0.0559314	0
	116	-3.69651e-15	-0.0472876	0.020681	-0.0481009	0.0429096	0.0290967	0.00778911	-0.0376489	0.00868973	-0.0131481	0.0424089	0.00315026	-7.71859e-16	1.03551e-14	-0.0390143	-0.0297591	0.0337699	-0.043024	0.0223094	0.0341752	-0.0145439	0.0222309	0.0145782	-0.108926	-0.121589	-0.0892285	0.0398096	0.0183208	0.0474743	0.0705418	0.0525957	0.0980213	0	8.24491e-15	0.237405	-0.579892	0.352818	0
	117	-1.15669e-15	0.770781	-0.188959	-0.207296	-0.149313	-0.144542	-0.138616	-0.399755	0.536895	-0.360914	0.573664	-0.342519	-1.46989e-14	-3.48506e-15	0.18902	0.133345	-0.676112	-0.820009	0.158238	0.171101	-0.841124	1.08169	0.211819	0.565986	0.515606	0.490753	0.663597	0.632841	-1.20634	0.643443	-1.19979	-1.23187	1.22125e-15	8.24491e-15	-0.0712148	0.0245775	0.042443	0
	118	-1.15669e-15	-0.0472876	0.020681	-0.0481009	0.0429096	0.0290967	0.00778911	-0.0423803	0.00960537	-0.0104299	0.0495578	-0.00327229	-1.46989e-14	-1.04052e-14	0.0173531	-0.0247585	0.0560335	-0.0572354	0.00445758	0.0151416	-0.0558437	-0.0140754	0.0546359	-0.108926	-0.121589	-0.0892285	0.0398096	0.0183208	0.0474743	0.0705418	0.0525957	0.0980213	0	2.7686e-14	-0.0769958	0.0436316	0.0289545	0
	119	-1.15669e-15	-0.0472876	0.020681	-0.0481009	0.0429096	0.0290967	0.00778911	-0.0376489	0.00868973	-0.0131481	0.0424089	0.00315026	-7.71859e-16	-3.48506e-15	-0.0390143	-0.0297591	0.0337699	-0.043024	0.0223094	0.0341752	-0.0145439	0.0222309	0.0145782	-0.108926	-0.121589	-0.0892285	0.0398096	0.0183208	0.0474743	0.0705418	0.0525957	0.0980213	0	-1.11962e-14	-0.0712148	0.0245775	0.042443	0
	120	1.38313e-15	-0.0725126	0.0596065	-0.0614956	0.0678904	0.0333176	-0.0182892	-0.0329175	0.00777409	-0.0158662	0.03526	0.0095728	-1.46989e-14	1.03551e-14	-0.0953818	-0.0347598	0.0115062	-0.0288126	0.0401613	0.0532087	0.0267559	0.0585372	-0.0254794	-0.161043	-0.18831	-0.00669887	0.0278372	-0.00859604	0.0352031	0.107063	0.0633207	0.172164	0	-1.11962e-14	-0.0654338	0.0055235	0.0559314	0
	121	-1.15669e-15	0.403171	-0.467633	0.384604	0.500166	-0.455509	-0.485587	-0.579202	0.372553	0.356307	-0.46711	0.370378	-1.46989e-14	3.43503e-15	0.191515	0.182557	-0.645008	0.164365	0.228819	0.243611	0.191576	-0.711018	0.225658	0.640016	0.567983	0.681686	-0.190196	-2.06637	0.753871	-1.06845	-0.162383	0.836438	0	-3.06374e-14	0.550641	-0.256079	-0.262616	0
	122	-1.15669e-15	0.60458	-0.343128	0.563225	-0.300347	-0.297541	-0.294385	0.324457	-0.519516	0.334618	-0.488846	0.34882	-1.46989e-14	-3.48506e-15	0.631207	-0.331938	-0.246362	0.559921	-0.294322	0.643071	-0.354059	-0.314703	-0.250755	0.600483	0.548176	0.520398	-0.26293	-0.264799	-1.1754	0.672727	-0.25228	-0.258484	0	2.7686e-14	0.550641	-0.256079	-0.262616	0
	123	-1.15669e-15	-0.0472876	0.020681	-0.0481009	0.0429096	0.0290967	0.00778911	0.514077	-0.340161	-0.365571	-0.306344	0.529833	-1.46989e-14	-1.04052e-14	-0.990683	-0.0337042	-0.8579	-0.0468775	0.0184722	0.0302836	-0.0183738	0.959406	0.889665	0.122534	0.0969357	1.09444	0.253736	-0.699982	0.255128	0.267018	-0.665165	-0.654821	0	2.7686e-14	0.247802	0.329336	-0.559502	0
	124	1.38313e-15	0.603179	-0.344428	-0.364474	-0.30162	-0.298831	0.617426	0.138943	-0.689596	0.163713	0.224074	0.169821	-1.46989e-14	-3.48506e-15	0.71369	-0.302885	-0.20042	1.48641	0.628241	-0.283179	-0.372008	-0.32747	-1.06579	0.496922	0.432886	0.55872	0.635961	0.590494	-0.304163	-2.11766	-0.285997	-0.227001	0	2.7686e-14	0.237405	-0.579892	0.352818	0
	125	-1.15669e-15	-0.0725126	0.0596065	-0.0614956	0.0678904	0.0333176	-0.0182892	-0.0376489	0.00868973	-0.0131481	0.0424089	0.00315026	-1.46989e-14	-3.48506e-15	-0.0390143	-0.0297591	0.0337699	-0.043024	0.0223094	0.0341752	-0.0145439	0.0222309	0.0145782	0.122623	0.0970199	0.109752	0.253819	-1.62895	0.255208	0.267093	0.252623	0.290032	0	8.24491e-15	-0.0712148	0.0245775	0.042443	0
	126	-1.15669e-15	-0.0725126	0.0596065	-0.0614956	0.0678904	0.0333176	-0.0182892	-0.0329175	0.00777409	-0.0158662	0.03526	0.0095728	-7.71859e-16	-3.48506e-15	-0.0953818	-0.0347598	0.0115062	-0.0288126	0.0401613	0.0532087	0.0267559	0.0585372	-0.0254794	-0.161043	-0.18831	-0.00669887	0.0278372	-0.00859604	0.0352031	0.107063	0.0633207	0.172164	0	-1.11962e-14	-0.0654338	0.0055235	0.0559314	0
	127	1.38313e-15	0.00316253	-0.0571699	-0.0213115	-0.00705212	0.020655	0.0599457	-0.0423803	0.00960537	-0.0104299	0.0495578	-0.00327229	-1.46989e-14	3.43503e-15	-0.0961006	-0.129249	-0.0468291	-0.159301	-0.0971751	0.843012	-0.157284	-0.116337	-0.0492459	0.321692	0.284964	0.28082	0.437808	0.410406	0.433802	0.436073	-1.41083	-1.43445	0	2.7686e-14	-0.0827768	0.0626857	0.0154661	0
	128	-1.15669e-15	-0.0472876	0.020681	-0.0481009	0.0429096	0.0290967	0.00778911	0.329188	-0.520431	0.3319	-0.495995	0.355242	-7.71859e-16	-3.48506e-15	-0.199092	-0.224103	-0.140206	-0.251954	-0.189436	-0.181499	0.689399	-0.209168	0.73546	0.533056	0.467	0.589771	-0.289054	-0.305657	-0.271745	-0.231494	-0.254782	-0.197037	1.22125e-15	2.7686e-14	-0.0654338	0.0055235	0.0559314	0
	129	1.38313e-15	-0.0472876	0.020681	-0.0481009	0.0429096	0.0290967	0.00778911	-0.0423803	0.00960537	-0.0104299	0.0495578	-0.00327229	-1.46989e-14	1.03551e-14	-0.0390143	-0.0297591	0.0337699	-0.043024	0.0223094	0.0341752	-0.0145439	0.0222309	0.0145782	-0.0517646	-0.0851384	0.0872089	0.128838	0.090904	0.133242	0.199824	0.157722	-0.681996	0	2.7686e-14	-0.0769958	0.0436316	0.0289545	0
	130	1.38313e-15	-0.0220625	-0.0182444	-0.0347062	0.0179287	0.0248759	0.0338674	-0.759984	0.201558	0.182684	0.238661	0.197802	-1.46989e-14	1.03551e-14	0.392545	0.367704	0.425042	0.345216	-0.508117	-0.504696	-0.56745	0.411216	-0.469281	-0.108926	-0.121589	-0.0892285	0.0398096	0.0183208	0.0474743	0.0705418	0.0525957	0.0980213	0	2.7686e-14	0.237405	-0.579892	0.352818	0
	131	-1.15669e-15	0.296497	0.33958	0.274303	-0.580316	0.345574	-0.583129	0.490876	-1.23281	0.494446	0.551092	-0.378421	-1.46989e-14	-3.48506e-15	0.0507767	0.0529377	0.115179	-0.879454	0.102745	0.11575	0.0657397	0.103164	0.0967937	0.667088	0.593542	0.70495	-1.12359	-0.183618	-0.151499	-0.117721	-0.138996	-0.0858921	0	2.7686e-14	0.550641	-0.256079	-0.262616	0
	132	-1.15669e-15	-0.0472876	0.020681	-0.0481009	0.0429096	0.0290967	0.00778911	-0.0423803	0.00960537	-0.0104299	0.0495578	-0.00327229	-1.46989e-14	-1.04052e-14	-0.0390143	-0.0297591	0.0337699	-0.043024	0.0223094	0.0341752	-0.0145439	0.0222309	0.0145782	0.283249	0.231154	0.375101	0.438474	0.395941	-0.495858	-0.443544	-0.470581	-0.404188	0	2.7686e-14	0.556422	-0.275133	-0.249127	0
	133	1.38313e-15	0.0970694	0.154588	0.0872781	0.174093	-0.76474	0.143085	-0.0376489	0.00868973	-0.0131481	0.0424089	0.00315026	-1.46989e-14	1.03551e-14	-0.544699	-0.542404	-0.45355	-0.56287	0.417987	0.43546	0.380387	0.420356	0.419012	-0.208549	-0.215645	0.809929	-0.0522673	-0.0723883	-0.0419025	-0.0140239	-0.0334655	0.0154092	0	2.7686e-14	-0.396013	-0.261127	0.630899	0
	134	-1.15669e-15	-0.0725126	0.0596065	-0.0614956	0.0678904	0.0333176	-0.0182892	-0.0329175	0.00777409	-0.0158662	0.03526	0.0095728	-1.46989e-14	-1.04052e-14	-0.0953818	-0.0347598	0.0115062	-0.0288126	0.0401613	0.0532087	0.0267559	0.0585372	-0.0254794	-0.161043	-0.18831	-0.00669887	0.0278372	-0.00859604	0.0352031	0.107063	0.0633207	0.172164	0	8.24491e-15	-0.0712148	0.0245775	0.042443	0
	135	1.38313e-15	-0.0472876	0.020681	-0.0481009	0.0429096	0.0290967	0.00778911	-0.0423803	0.00960537	-0.0104299	0.0495578	-0.00327229	-1.46989e-14	3.43503e-15	-0.0390143	-0.0297591	0.0337699	-0.043024	0.0223094	0.0341752	-0.0145439	0.0222309	0.0145782	-0.303412	-0.305207	-0.256359	-1.09836	-1.08781	0.802649	0.833197	0.802297	0.881524	1.22125e-15	2.7686e-14	-0.0712148	0.0245775	0.042443	0
	136	-1.15669e-15	-0.0472876	0.020681	-0.0481009	0.0429096	0.0290967	0.00778911	-0.0376489	0.00868973	-0.0131481	0.0424089	0.00315026	1.31552e-14	1.03551e-14	-0.0390143	-0.0297591	0.0337699	-0.043024	0.0223094	0.0341752	-0.0145439	0.0222309	0.0145782	-0.108926	-0.121589	-0.0892285	0.0398096	0.0183208	0.0474743	0.0705418	0.0525957	0.0980213	0	2.7686e-14	-0.0654338	0.0055235	0.0559314	0
	137	3.92295e-15	0.571353	-0.37395	-0.394321	0.605097	-1.25486	0.587597	-0.199961	0.731263	-1.04407	-0.102107	0.732405	-1.46989e-14	1.03551e-14	-1.00382	-0.0927164	0.87692	0.793592	-1.89568	0.879048	-0.121818	-0.0805837	0.866082	-0.388929	0.556092	1.51237	0.703231	-0.257164	-1.16787	-0.247901	-1.16275	0.693249	0	8.24491e-15	0.231624	-0.560838	0.339329	0
	138	-1.15669e-15	-0.0725126	0.0596065	-0.0614956	0.0678904	0.0333176	-0.0182892	0.156703	0.187129	-0.716055	0.217762	0.190586	-7.71859e-16	-3.48506e-15	0.00627872	0.0588688	0.103676	0.0626434	-0.785791	0.145567	0.117652	0.150169	0.067604	-0.161043	-0.18831	-0.00669887	0.0278372	-0.00859604	0.0352031	0.107063	0.0633207	0.172164	0	2.7686e-14	-0.0712148	0.0245775	0.042443	0
	139	1.38313e-15	-0.0220625	-0.0182444	-0.0347062	0.0179287	0.0248759	0.0338674	0.498632	0.515938	-0.380405	-0.32121	-0.371017	-1.46989e-14	3.43503e-15	0.523038	0.487887	0.543353	0.46261	-0.39122	-0.386143	-0.450774	-0.412201	-0.349798	0.0822674	0.0414034	0.202388	-0.705695	0.212943	0.253488	0.313598	0.273508	-0.570851	0	2.7686e-14	0.550641	-0.256079	-0.262616	0
	140	1.38313e-15	-0.0472876	0.020681	-0.0481009	0.0429096	0.0290967	0.00778911	-0.393147	-0.327563	0.527732	-0.299743	0.549894	-1.46989e-14	3.43503e-15	-0.0390143	-0.0297591	0.0337699	-0.043024	0.0223094	0.0341752	-0.0145439	0.0222309	0.0145782	0.628273	-0.367626	-0.313173	-0.201049	-0.21896	0.743335	-0.150669	-0.172527	-0.118079	0	2.7686e-14	-0.0712148	0.0245775	0.042443	0
	141	-1.15669e-15	-0.0472876	0.020681	-0.0481009	0.0429096	0.0290967	0.00778911	-0.0376489	0.00868973	-0.0131481	0.0424089	0.00315026	-7.71859e-16	-3.48506e-15	-0.0390143	-0.0297591	0.0337699	-0.043024	0.0223094	0.0341752	-0.0145439	0.0222309	0.0145782	-0.108926	-0.121589	-0.0892285	0.0398096	0.0183208	0.0474743	0.0705418	0.0525957	0.0980213	1.22125e-15	-1.11962e-14	-0.0712148	0.0245775	0.042443	0
	142	-1.15669e-15	-0.188263	-0.172414	0.735815	-0.133105	-0.128123	-0.121901	-0.0376489	0.00868973	-0.0131481	0.0424089	0.00315026	-7.71859e-16	-3.48506e-15	-0.550302	0.371883	-0.45863	0.349298	-0.504052	0.430369	0.375377	0.415306	-0.465127	0.000352429	-0.0184179	0.00467921	0.14081	0.117821	0.145513	0.163303	0.146998	-0.756139	0	-1.11962e-14	0.550641	-0.256079	-0.262616	0
	143	-1.15669e-15	0.280164	-1.61255	0.258985	0.34048	0.330538	0.314686	-0.428229	0.515354	0.501302	0.557962	-1.25771	-1.46989e-14	-1.04052e-14	-0.490499	0.473874	-0.375568	-0.44919	-0.382134	0.554943	0.520546	-0.384714	0.480193	-0.548095	0.388306	0.518142	-0.366092	0.5475	-0.346525	-0.302249	0.590923	-0.266157	1.22125e-15	-1.11962e-14	-0.700016	1.27162	-0.605283	0
	144	-1.15669e-15	-0.535429	-0.432126	-0.505884	0.534952	0.506456	0.463411	0.329188	-0.520431	0.3319	-0.495995	0.355242	-1.46989e-14	-3.48506e-15	0.359942	-0.534858	0.424325	-0.536402	0.448043	-0.464072	0.433868	-0.472094	0.391429	0.0542658	0.0149667	0.178325	0.226836	0.187447	0.228367	0.289829	-0.668392	-0.594071	1.22125e-15	8.24491e-15	-0.0654338	0.0055235	0.0559314	0
	145	-1.15669e-15	-0.0220625	-0.0182444	-0.0347062	0.0179287	0.0248759	0.0338674	0.128229	0.165588	0.146161	0.202059	-0.724606	-1.46989e-14	-1.04052e-14	0.0173531	-0.0247585	0.0560335	-0.0572354	0.00445758	0.0151416	-0.0558437	-0.0140754	0.0546359	-0.832184	-0.786914	-0.838073	-0.664859	0.268294	0.293777	0.303586	1.20747	1.27046	0	2.7686e-14	0.242021	0.34839	-0.57299	0
	146	-3.69651e-15	-0.188263	-0.172414	0.735815	-0.133105	-0.128123	-0.121901	-0.389581	0.551908	-0.343882	-0.284609	0.551391	-7.71859e-16	-1.04052e-14	-0.409138	0.501894	-0.330644	0.476292	0.539424	0.558617	-0.437176	-0.398492	-0.335873	-0.13368	-0.14496	-0.1105	0.975343	-0.0042179	0.0252667	0.0495296	0.0312119	-0.867284	1.22125e-15	8.24491e-15	0.237405	-0.579892	0.352818	0
	147	3.92295e-15	-0.0220625	-0.0182444	-0.0347062	0.0179287	0.0248759	0.0338674	0.119932	-0.712968	1.02049	0.194074	-0.732527	1.31552e-14	1.03551e-14	-0.0390143	-0.0297591	0.0337699	-0.043024	0.0223094	0.0341752	-0.0145439	0.0222309	0.0145782	-0.902648	-0.870955	0.213459	0.264624	0.224673	0.265046	0.324533	0.284637	0.384611	0	-3.06374e-14	0.23624	0.367444	-0.586479	0
	148	-3.69651e-15	1.05751	0.139343	0.0718655	0.159159	-0.779869	-0.785441	0.494525	0.506663	0.490689	-1.21663	-0.373031	-7.71859e-16	-1.04052e-14	-0.252505	-0.226382	0.727996	-0.235084	-0.168937	0.771162	-0.205429	-0.170198	-0.1809	0.294153	-0.683073	0.384472	0.448553	0.405869	-0.486076	0.493458	-0.461161	-0.395146	1.22125e-15	2.7686e-14	0.243186	-0.598946	0.366306	0
	149	-1.15669e-15	-0.0220625	-0.0182444	-0.0347062	0.0179287	0.0248759	0.0338674	-0.0423803	0.00960537	-0.0104299	0.0495578	-0.00327229	-7.71859e-16	-3.48506e-15	0.0173531	-0.0247585	0.0560335	-0.0572354	0.00445758	0.0151416	-0.0558437	-0.0140754	0.0546359	-0.0568089	-0.054869	-0.171758	0.051782	0.0452376	0.0597456	0.0340208	0.0418707	0.0238787	1.22125e-15	-1.11962e-14	-0.0769958	0.0436316	0.0289545	0
	150	-1.15669e-15	-0.0220625	-0.0182444	-0.0347062	0.0179287	0.0248759	0.0338674	-0.0471117	0.010521	-0.00771167	0.0567067	-0.00969483	-7.71859e-16	-3.48506e-15	0.0173531	-0.0247585	0.0560335	-0.0572354	0.00445758	0.0151416	-0.0558437	-0.0140754	0.0546359	-0.594352	-0.562372	0.351075	-0.445042	0.484845	-0.42251	0.505471	0.495216	0.522903	0	2.7686e-14	0.23624	0.367444	-0.586479	0
	151	1.38313e-15	-0.0220625	-0.0182444	-0.0347062	0.0179287	0.0248759	0.0338674	-0.413324	0.529451	0.515616	-0.30746	-0.357378	-1.46989e-14	3.43503e-15	-0.0390143	-0.0297591	0.0337699	-0.043024	0.0223094	0.0341752	-0.0145439	0.0222309	0.0145782	0.00684861	-0.0122848	0.0102617	0.146814	-0.805315	0.151341	0.168817	0.152609	0.194027	1.22125e-15	2.7686e-14	-0.0712148	0.0245775	0.042443	0
	152	-1.15669e-15	-0.0220625	-0.0182444	-0.0347062	0.0179287	0.0248759	0.0338674	-0.0423803	0.00960537	-0.0104299	0.0495578	-0.00327229	-1.46989e-14	-3.48506e-15	0.0737206	-0.0197579	0.0782972	-0.0714468	-0.0133943	-0.00389187	-0.0971434	-0.0503817	0.0946935	-0.0568089	-0.054869	-0.171758	0.051782	0.0452376	0.0597456	0.0340208	0.0418707	0.0238787	0	8.24491e-15	-0.0769958	0.0436316	0.0289545	0
	153	3.92295e-15	-0.0220625	-0.0182444	-0.0347062	0.0179287	0.0248759	0.0338674	-0.0423803	0.00960537	-0.0104299	0.0495578	-0.00327229	-1.46989e-14	1.03551e-14	0.297253	0.27994	0.338646	0.259489	-0.593481	0.339674	0.286117	-0.615712	-0.556534	0.533056	0.467	0.589771	-0.289054	-0.305657	-0.271745	-0.231494	-0.254782	-0.197037	0	2.7686e-14	0.242021	0.34839	-0.57299	0
	154	1.38313e-15	-0.0472876	0.020681	-0.0481009	0.0429096	0.0290967	0.00778911	-0.0376489	0.00868973	-0.0131481	0.0424089	0.00315026	1.31552e-14	1.03551e-14	-0.0390143	-0.0297591	0.0337699	-0.043024	0.0223094	0.0341752	-0.0145439	0.0222309	0.0145782	-0.108926	-0.121589	-0.0892285	0.0398096	0.0183208	0.0474743	0.0705418	0.0525957	0.0980213	0	-3.06374e-14	0.550641	-0.256079	-0.262616	0
	155	1.38313e-15	-0.0472876	0.020681	-0.0481009	0.0429096	0.0290967	0.00778911	-0.408052	-0.341661	0.513418	0.565678	-0.350439	-1.46989e-14	1.03551e-14	-0.274054	0.673219	-0.179329	-0.254471	-0.188241	0.751584	-0.224697	-0.189622	-0.200631	0.512233	0.447341	0.571877	0.650112	0.604434	-1.22008	-1.17692	-0.27277	-0.214305	0	2.7686e-14	0.550641	-0.256079	-0.262616	0
	156	1.38313e-15	-0.0472876	0.020681	-0.0481009	0.0429096	0.0290967	0.00778911	-0.232001	-0.16975	0.689759	-0.132944	-0.184286	-1.46989e-14	1.03551e-14	0.0610222	0.0623737	-0.763319	0.046971	0.111923	0.125058	0.0749003	0.112399	0.106175	0.0542658	0.0149667	0.178325	0.226836	0.187447	0.228367	0.289829	-0.668392	-0.594071	0	2.7686e-14	-0.0654338	0.0055235	0.0559314	0
	157	-1.15669e-15	0.0283876	-0.0960954	-0.00791684	-0.032033	0.0164341	0.0860239	2.17399	-1.38763	-1.42556	-1.35975	2.1163	-1.46989e-14	-3.48506e-15	-0.0953818	-0.0347598	0.0115062	-0.0288126	0.0401613	0.0532087	0.0267559	0.0585372	-0.0254794	-0.214956	-0.221694	-0.180345	-0.058189	-0.078222	-0.0476505	-0.0194625	0.87871	0.0100962	0	2.7686e-14	1.49613	0.696305	-2.09543	0
	158	-1.15669e-15	-0.850113	0.182135	-0.811258	1.13672	0.189325	0.170917	-0.0371079	-0.861507	-0.0126285	0.922696	0.00366669	-1.46989e-14	-3.48506e-15	-0.719082	-0.70301	0.276132	1.11467	0.261774	-0.65391	1.16324	0.263176	-0.619667	-0.229372	-0.235305	0.792035	0.886899	0.837703	-0.990241	-0.959445	-0.0514539	-0.00185826	0	-3.06374e-14	1.17828	-0.555789	-0.554186	0
	159	-1.15669e-15	-0.506329	0.501034	-0.488854	0.513493	0.505802	-0.420001	-0.579202	0.372553	0.356307	-0.46711	0.370378	-1.46989e-14	-3.48506e-15	-0.742659	0.194724	0.254756	0.17625	0.240653	-0.67533	0.203388	0.241925	0.237754	0.233868	-0.722474	0.205349	0.356637	-0.59861	0.355011	0.361523	0.348723	-0.562498	0	2.7686e-14	-1.32649	0.623998	0.625583	0
	160	3.92295e-15	-0.0472876	0.020681	-0.0481009	0.0429096	0.0290967	0.00778911	-0.38485	0.550993	-0.3466	-0.291758	0.557814	-7.71859e-16	1.03551e-14	0.588257	-0.324582	0.631326	0.586203	-0.264451	-0.256648	-0.300763	-0.266303	-0.278528	-0.546846	-0.535037	-0.465552	-0.364938	0.548638	-0.345404	0.626557	0.592002	0.679658	0	2.7686e-14	-0.0654338	0.0055235	0.0559314	0
	161	-1.15669e-15	-0.0220625	-0.0182444	-0.0347062	0.0179287	0.0248759	0.0338674	-0.0423803	0.00960537	-0.0104299	0.0495578	-0.00327229	-7.71859e-16	-3.48506e-15	-0.318225	0.585624	-0.248218	-0.359129	0.620864	-0.289731	0.582881	-0.316548	-0.25263	0.136209	0.109846	1.10619	0.266375	-0.687531	-0.662261	-0.64912	0.264359	0.301298	1.22125e-15	-3.06374e-14	0.556422	-0.275133	-0.249127	0
	162	1.38313e-15	-0.0472876	0.020681	-0.0481009	0.0429096	0.0290967	0.00778911	-0.0329175	0.00777409	-0.0158662	0.03526	0.0095728	-7.71859e-16	3.43503e-15	0.688293	-0.232449	-0.165763	0.676198	-0.174837	-0.165765	-0.211318	-0.176135	-0.186931	-0.108926	-0.121589	-0.0892285	0.0398096	0.0183208	0.0474743	0.0705418	0.0525957	0.0980213	0	8.24491e-15	-0.0654338	0.0055235	0.0559314	0
	163	-1.15669e-15	0.889912	-0.0161257	-0.0853121	0.0068515	-0.934158	-0.0293992	-0.0329175	0.00777409	-0.0158662	0.03526	0.0095728	-1.46989e-14	-1.04052e-14	-0.0152832	0.911545	0.943072	0.895533	-0.873452	0.986678	-0.932095	-0.897415	-0.842701	0.405396	0.346475	0.480067	0.551369	0.507158	-1.31593	-0.339859	-0.365062	-0.302898	1.22125e-15	8.24491e-15	-0.0712148	0.0245775	0.042443	0
	164	1.38313e-15	-0.0472876	0.020681	-0.0481009	0.0429096	0.0290967	0.00778911	-0.0376489	0.00868973	-0.0131481	0.0424089	0.00315026	-7.71859e-16	1.03551e-14	-0.0390143	-0.0297591	0.0337699	-0.043024	0.0223094	0.0341752	-0.0145439	0.0222309	0.0145782	-0.108926	-0.121589	-0.0892285	0.0398096	0.0183208	0.0474743	0.0705418	0.0525957	0.0980213	1.22125e-15	-3.06374e-14	-0.0712148	0.0245775	0.042443	0
	165	-3.69651e-15	-0.0220625	-0.0182444	-0.0347062	0.0179287	0.0248759	0.0338674	0.861279	-0.882464	-0.0321191	0.0278221	-0.0248308	-7.71859e-16	-1.04052e-14	0.0173531	-0.0247585	0.0560335	-0.0572354	0.00445758	0.0151416	-0.0558437	-0.0140754	0.0546359	-0.166087	-0.15804	-0.265666	-0.0492185	-0.0542625	-0.0382932	-0.0587405	-0.0525311	0.878039	1.22125e-15	8.24491e-15	-0.0712148	0.0245775	0.042443	0
	166	1.38313e-15	0.295097	0.338281	-0.653396	-0.581589	0.344285	0.328681	0.143134	0.179685	0.160475	-0.663362	0.175727	1.31552e-14	3.43503e-15	-0.551208	0.371049	0.428335	-0.568725	-0.504863	-0.501396	0.374568	0.41449	0.413053	-0.519307	0.433	-0.569204	-0.375682	0.553175	0.574473	0.569173	-0.357666	-0.359646	0	-3.06374e-14	0.237405	-0.579892	0.352818	0
	167	-1.15669e-15	-0.0472876	0.020681	-0.0481009	0.0429096	0.0290967	0.00778911	-0.0471117	0.010521	-0.00771167	0.0567067	-0.00969483	-7.71859e-16	-3.48506e-15	1.08509	1.00553	1.05294	0.968244	-0.80475	-0.806461	-0.887005	-0.846632	-0.714174	0.115321	0.0901258	0.103477	0.24707	-0.706549	0.248657	1.18864	-0.671396	-0.660802	0	8.24491e-15	-0.0827768	0.0626857	0.0154661	0
	168	-1.15669e-15	-0.0725126	0.0596065	-0.0614956	0.0678904	0.0333176	-0.0182892	-0.0329175	0.00777409	-0.0158662	0.03526	0.0095728	-7.71859e-16	-3.48506e-15	-0.0953818	-0.0347598	0.0115062	-0.0288126	0.0401613	0.0532087	0.0267559	0.0585372	-0.0254794	-0.161043	-0.18831	-0.00669887	0.0278372	-0.00859604	0.0352031	0.107063	0.0633207	0.172164	0	-3.06374e-14	-0.0654338	0.0055235	0.0559314	0
	169	1.38313e-15	-0.0472876	0.020681	-0.0481009	0.0429096	0.0290967	0.00778911	-0.0376489	0.00868973	-0.0131481	0.0424089	0.00315026	1.31552e-14	1.03551e-14	-0.0390143	-0.0297591	0.0337699	-0.043024	0.0223094	0.0341752	-0.0145439	0.0222309	0.0145782	-0.108926	-0.121589	-0.0892285	0.0398096	0.0183208	0.0474743	0.0705418	0.0525957	0.0980213	0	-3.06374e-14	0.247802	0.329336	-0.559502	0
	170	1.38313e-15	0.0283876	-0.0960954	-0.00791684	-0.032033	0.0164341	0.0860239	0.856547	-0.881548	-0.0294009	0.0349709	-0.0312533	1.31552e-14	1.03551e-14	-0.427516	1.40442	0.54048	-0.457449	0.522961	-0.389022	-0.453608	-0.415057	-0.3527	-0.108926	-0.121589	-0.0892285	0.0398096	0.0183208	0.0474743	0.0705418	0.0525957	0.0980213	1.22125e-15	-3.06374e-14	-0.0827768	0.0626857	0.0154661	0
	171	3.92295e-15	-0.865356	0.230321	0.111095	0.235132	0.202736	0.154195	-0.0376489	0.00868973	-0.0131481	0.0424089	0.00315026	-1.46989e-14	-3.48506e-15	-0.0953818	-0.0347598	0.0115062	-0.0288126	0.0401613	0.0532087	0.0267559	0.0585372	-0.0254794	0.535111	-0.455581	-0.393231	-0.287154	-0.303786	-0.269901	-0.22975	0.664704	0.749446	0	-3.06374e-14	-0.693071	0.305234	0.347502	0
	172	-1.15669e-15	-0.0472876	0.020681	-0.0481009	0.0429096	0.0290967	0.00778911	-0.0376489	0.00868973	-0.0131481	0.0424089	0.00315026	-7.71859e-16	-3.48506e-15	-0.0390143	-0.0297591	0.0337699	-0.043024	0.0223094	0.0341752	-0.0145439	0.0222309	0.0145782	-0.108926	-0.121589	-0.0892285	0.0398096	0.0183208	0.0474743	0.0705418	0.0525957	0.0980213	0	-3.06374e-14	-0.0712148	0.0245775	0.042443	0
	173	1.38313e-15	-0.0220625	-0.0182444	-0.0347062	0.0179287	0.0248759	0.0338674	-0.0423803	0.00960537	-0.0104299	0.0495578	-0.00327229	1.31552e-14	-3.48506e-15	0.0173531	-0.0247585	0.0560335	-0.0572354	0.00445758	0.0151416	-0.0558437	-0.0140754	0.0546359	0.0132211	-0.00626841	0.0157378	0.152704	0.129538	-0.772599	0.174227	0.158114	0.199311	0	2.7686e-14	-0.0769958	0.0436316	0.0289545	0
	174	-1.15669e-15	0.26327	0.308758	-0.683243	0.325128	-0.611741	0.298853	-0.0376489	0.00868973	-0.0131481	0.0424089	0.00315026	-1.46989e-14	-3.48506e-15	-0.0390143	-0.0297591	0.0337699	-0.043024	0.0223094	0.0341752	-0.0145439	0.0222309	0.0145782	-0.192258	0.724257	0.823929	-0.995622	-0.0575546	-0.0272867	-0.000194879	-0.019392	0.0289188	0	8.24491e-15	-0.0712148	0.0245775	0.042443	0
	175	1.38313e-15	-0.0220625	-0.0182444	-0.0347062	0.0179287	0.0248759	0.0338674	-0.0423803	0.00960537	-0.0104299	0.0495578	-0.00327229	-1.46989e-14	3.43503e-15	-0.0953818	-0.0347598	0.0115062	-0.0288126	0.0401613	0.0532087	0.0267559	0.0585372	-0.0254794	-0.161043	-0.18831	-0.00669887	0.0278372	-0.00859604	0.0352031	0.107063	0.0633207	0.172164	0	2.7686e-14	-0.0769958	0.0436316	0.0289545	0
	176	-3.69651e-15	0.0970694	0.154588	0.0872781	0.174093	-0.76474	0.143085	0.309552	-0.533613	0.320304	0.376575	-0.551513	-1.46989e-14	-1.04052e-14	0.542964	-0.41321	0.561419	0.480536	0.543649	-0.36804	-0.432959	-0.394241	-0.331554	0.118091	1.01726	0.105858	0.24963	-0.704027	-0.678515	-0.664499	0.248708	0.286274	1.22125e-15	-3.06374e-14	0.550641	-0.256079	-0.262616	0
	177	-1.15669e-15	-0.367828	-0.276656	-0.348706	0.687259	0.660744	-0.292631	0.503363	0.515022	-0.383123	-0.328359	-0.364594	-1.46989e-14	-1.04052e-14	-0.00559071	0.0479371	0.0929151	-0.865243	0.120597	0.134784	0.107039	0.13947	0.056736	0.204538	0.156841	0.307461	-0.592686	-1.53383	0.363183	0.417388	0.379134	0.47532	1.22125e-15	-1.11962e-14	0.551805	-1.20341	0.676681	0
	178	3.92295e-15	0.0970694	0.154588	0.0872781	0.174093	-0.76474	0.143085	0.128229	0.165588	0.146161	0.202059	-0.724606	-1.46989e-14	3.43503e-15	0.186771	0.178188	0.238478	0.160097	0.22457	-0.691641	-0.751436	0.225742	0.221314	0.131942	0.105818	0.11776	-0.695979	0.237636	0.263569	-0.652742	0.260674	0.29776	0	2.7686e-14	0.242021	0.34839	-0.57299	0
	179	1.38313e-15	-0.0220625	-0.0182444	-0.0347062	0.0179287	0.0248759	0.0338674	-0.0376489	0.00868973	-0.0131481	0.0424089	0.00315026	-1.46989e-14	1.03551e-14	-0.53283	-0.531473	-0.442789	0.365017	-0.4884	0.446243	0.390999	0.431055	0.42988	0.283249	0.231154	0.375101	0.438474	0.395941	-0.495858	-0.443544	-0.470581	-0.404188	0	2.7686e-14	-0.384451	-0.299235	0.657876	0
	180	3.92295e-15	-0.0472876	0.020681	-0.0481009	0.0429096	0.0290967	0.00778911	-0.759984	0.201558	0.182684	0.238661	0.197802	-1.46989e-14	1.03551e-14	0.314725	-0.623416	0.354487	0.275207	-0.577829	0.355547	0.30174	-0.599963	0.338473	0.335366	0.297874	0.292571	0.450447	0.422857	-0.483587	-0.480065	-0.481306	-0.478331	0	2.7686e-14	-0.0654338	0.0055235	0.0559314	0
	181	3.92295e-15	-0.0725126	0.0596065	-0.0614956	0.0678904	0.0333176	-0.0182892	-0.0329175	0.00777409	-0.0158662	0.03526	0.0095728	-1.46989e-14	1.03551e-14	0.511333	0.52402	-1.21399	0.517001	-3.08442	0.604409	0.569229	0.605398	0.530047	1.4333	1.31693	1.36339	1.50141	-2.27312	-2.25307	-2.25056	0.522906	0.549483	0	2.7686e-14	1.16672	-0.517681	-0.581163	0
	182	3.92295e-15	-0.0472876	0.020681	-0.0481009	0.0429096	0.0290967	0.00778911	0.309552	-0.533613	0.320304	0.376575	-0.551513	-1.46989e-14	1.03551e-14	-0.0390143	-0.0297591	0.0337699	-0.043024	0.0223094	0.0341752	-0.0145439	0.0222309	0.0145782	-0.00289551	-0.0214844	0.00188811	0.137808	0.114864	0.142599	0.160546	-0.773519	0.185946	0	2.7686e-14	0.550641	-0.256079	-0.262616	0
	183	1.38313e-15	0.41761	0.451926	0.387883	-0.470256	-1.39639	0.443505	-0.953795	-0.847078	0.886111	0.943595	0.0108823	-1.46989e-14	-3.48506e-15	-0.052729	-0.0893037	0.88028	-0.120283	0.858698	-0.979471	0.820265	-1.01828	-0.00953348	0.641141	-0.355476	-0.302114	-0.189156	-0.207243	-0.174777	-0.139745	-0.16141	0.837371	0	2.7686e-14	0.54486	-0.237025	-0.276104	0
	184	-1.15669e-15	0.320322	0.299355	-0.640001	-0.60657	0.340064	0.35476	0.138402	0.180601	0.163193	-0.656213	0.169304	-1.46989e-14	-1.04052e-14	-0.75941	-0.833978	-0.705901	-0.88587	1.00598	1.03085	0.943783	0.0526009	0.199308	0.700824	0.642908	0.606625	-0.170191	0.755613	-1.08538	-0.169845	-0.1656	-1.12006	1.22125e-15	8.24491e-15	-0.0769958	0.0436316	0.0289545	0
	185	1.38313e-15	0.00316253	-0.0571699	-0.0213115	-0.00705212	0.020655	0.0599457	-0.0471117	0.010521	-0.00771167	0.0567067	-0.00969483	-1.46989e-14	-3.48506e-15	-0.0390143	-0.0297591	0.0337699	-0.043024	0.0223094	0.0341752	-0.0145439	0.0222309	0.0145782	-0.161043	-0.18831	-0.00669887	0.0278372	-0.00859604	0.0352031	0.107063	0.0633207	0.172164	0	2.7686e-14	-0.0885578	0.0817397	0.00197762	0
	186	3.92295e-15	-0.0472876	0.020681	-0.0481009	0.0429096	0.0290967	0.00778911	0.684687	-0.184178	-0.20898	-0.153843	-0.191501	-1.46989e-14	1.03551e-14	0.688293	-0.232449	-0.165763	0.676198	-0.174837	-0.165765	-0.211318	-0.176135	-0.186931	-0.161043	-0.18831	-0.00669887	0.0278372	-0.00859604	0.0352031	0.107063	0.0633207	0.172164	0	2.7686e-14	0.556422	-0.275133	-0.249127	0
	187	-1.15669e-15	0.487923	0.454825	-0.482824	-0.454263	0.494353	-0.401282	0.313118	0.345858	-0.55131	0.39171	-0.550016	-1.46989e-14	-1.04052e-14	0.130088	-0.0147573	0.100561	-0.0856582	-0.0312461	-0.0229254	-0.138443	-0.086688	0.134751	0.399193	-0.548871	0.220105	0.473242	0.460437	-0.46081	-0.506645	0.435795	-0.542763	1.22125e-15	8.24491e-15	0.550641	-0.256079	-0.262616	0
	188	3.92295e-15	-0.0472876	0.020681	-0.0481009	0.0429096	0.0290967	0.00778911	0.679955	-0.183263	-0.206262	-0.146694	-0.197924	-1.46989e-14	1.03551e-14	0.0173531	-0.0247585	0.0560335	-0.0572354	0.00445758	0.0151416	-0.0558437	-0.0140754	0.0546359	-0.178956	-0.17019	-0.276724	-0.0611124	-0.0659797	0.879819	-0.0696642	-0.0636479	-0.0774111	0	2.7686e-14	-0.0769958	0.0436316	0.0289545	0
	189	3.92295e-15	-0.16642	-0.152152	-0.170085	-0.113255	0.818712	-0.101428	-0.0376489	0.00868973	-0.0131481	0.0424089	0.00315026	-1.46989e-14	1.03551e-14	-0.408705	-0.417155	-0.330251	0.476682	0.539812	-0.371932	-0.436788	0.542934	0.543533	-0.214956	-0.221694	-0.180345	-0.058189	-0.078222	-0.0476505	-0.0194625	0.87871	0.0100962	0	8.24491e-15	-0.0712148	0.0245775	0.042443	0
	190	-3.69651e-15	-0.508224	-0.531538	-0.500893	0.463867	-0.450111	1.40691	-0.0376489	0.00868973	-0.0131481	0.0424089	0.00315026	-1.46989e-14	-1.04052e-14	-0.600676	-0.593958	-0.504301	1.22119	1.28486	1.31555	0.330337	-0.571134	-1.39026	0.896071	0.809729	0.901726	-0.911948	0.0248757	-0.875724	-0.851093	0.0588147	0.103991	1.22125e-15	2.7686e-14	-0.0769958	0.0436316	0.0289545	0
	191	-1.15669e-15	0.770781	-0.188959	-0.207296	-0.149313	-0.144542	-0.138616	-0.0423803	0.00960537	-0.0104299	0.0495578	-0.00327229	-1.46989e-14	-3.48506e-15	0.162683	0.156002	-0.671148	0.138427	-0.714029	0.217417	0.165796	0.20403	0.199258	-0.108926	-0.121589	-0.0892285	0.0398096	0.0183208	0.0474743	0.0705418	0.0525957	0.0980213	1.22125e-15	2.7686e-14	-0.0769958	0.0436316	0.0289545	0
	192	-1.15669e-15	-0.0220625	-0.0182444	-0.0347062	0.0179287	0.0248759	0.0338674	-0.228435	0.709722	-0.181854	-0.117809	-0.182788	-7.71859e-16	-3.48506e-15	-0.608294	0.27156	0.347737	-0.685001	-0.624348	0.307441	0.231827	0.275922	0.349229	0.140881	0.114257	0.125441	-0.687718	-0.683277	0.271588	0.282591	0.268395	0.305172	1.22125e-15	8.24491e-15	0.85926	-0.860548	0.0477591	0
	193	1.38313e-15	-1.30026	-1.32857	-1.25393	2.50312	0.646774	0.66702	1.23695	-1.40323	-0.560883	0.377691	0.335698	-1.46989e-14	-3.48506e-15	-0.484998	0.478941	-0.37058	0.472968	-0.377206	-0.371001	-0.413304	0.561281	0.485231	-0.583893	1.29655	1.34483	-0.435375	-0.434682	-1.34278	-1.34114	1.42196	0.531576	1.22125e-15	8.24491e-15	-0.384451	-0.299235	0.657876	0
	194	1.38313e-15	-0.0725126	0.0596065	-0.0614956	0.0678904	0.0333176	-0.0182892	-0.0329175	0.00777409	-0.0158662	0.03526	0.0095728	-1.46989e-14	3.43503e-15	-0.0953818	-0.0347598	0.0115062	-0.0288126	0.0401613	0.0532087	0.0267559	0.0585372	-0.0254794	-0.161043	-0.18831	-0.00669887	0.0278372	-0.00859604	0.0352031	0.107063	0.0633207	0.172164	0	2.7686e-14	-0.0654338	0.0055235	0.0559314	0
	195	3.92295e-15	0.466079	0.434562	0.423076	-0.474113	-0.452483	-0.421755	0.509346	-0.339245	-0.362853	-0.299196	0.52341	-1.46989e-14	1.03551e-14	0.847435	0.786654	0.837468	-0.162763	-0.100623	-0.0914278	-0.160726	-1.06084	-0.931778	0.607786	0.55507	0.526673	-0.256181	-1.1872	-1.16884	-0.24882	0.671738	0.69235	0	2.7686e-14	0.23624	0.367444	-0.586479	0
	196	-1.15669e-15	0.603179	-0.344428	-0.364474	-0.30162	-0.298831	0.617426	0.143134	0.179685	0.160475	-0.663362	0.175727	-1.46989e-14	-1.04052e-14	-0.0390143	-0.0297591	0.0337699	-0.043024	0.0223094	0.0341752	-0.0145439	0.0222309	0.0145782	-0.0568089	-0.054869	-0.171758	0.051782	0.0452376	0.0597456	0.0340208	0.0418707	0.0238787	0	2.7686e-14	0.556422	-0.275133	-0.249127	0
	197	3.92295e-15	-0.361972	0.634942	-0.353475	0.644677	-0.288034	-0.284705	-0.0376489	0.00868973	-0.0131481	0.0424089	0.00315026	-1.46989e-14	1.03551e-14	-0.756076	0.182366	-0.645195	0.164179	0.228634	0.243423	0.191391	0.229832	0.225469	0.0165036	-0.00316935	1.00333	0.155738	-0.796524	0.160003	0.177013	0.16095	-0.742746	0	2.7686e-14	0.242021	0.34839	-0.57299	0
	198	1.38313e-15	-0.0220625	-0.0182444	-0.0347062	0.0179287	0.0248759	0.0338674	-0.0423803	0.00960537	-0.0104299	0.0495578	-0.00327229	-1.46989e-14	-3.48506e-15	0.0173531	-0.0247585	0.0560335	-0.0572354	0.00445758	0.0151416	-0.0558437	-0.0140754	0.0546359	-0.0568089	-0.054869	-0.171758	0.051782	0.0452376	0.0597456	0.0340208	0.0418707	0.0238787	0	2.7686e-14	-0.0769958	0.0436316	0.0289545	0
	199	3.92295e-15	-0.672529	0.346864	0.281667	0.362459	0.352803	-0.575769	0.499173	-0.354258	-0.379885	0.559077	-0.3705	-7.71859e-16	1.03551e-14	-0.630327	0.29818	0.356602	0.277306	0.341281	-0.573276	-0.634945	0.343175	0.340608	-0.63001	0.328484	0.320433	0.480413	0.452378	-0.4545	-0.452543	0.464413	-0.451445	0	2.7686e-14	0.550641	-0.256079	-0.262616	0
	200	-1.15669e-15	-0.0472876	0.020681	-0.0481009	0.0429096	0.0290967	0.00778911	-0.0376489	0.00868973	-0.0131481	0.0424089	0.00315026	-1.46989e-14	-3.48506e-15	-0.0390143	-0.0297591	0.0337699	-0.043024	0.0223094	0.0341752	-0.0145439	0.0222309	0.0145782	-0.108926	-0.121589	-0.0892285	0.0398096	0.0183208	0.0474743	0.0705418	0.0525957	0.0980213	0	-3.06374e-14	-0.0712148	0.0245775	0.042443	0
	201	3.92295e-15	-0.0220625	-0.0182444	-0.0347062	0.0179287	0.0248759	0.0338674	-0.0376489	0.00868973	-0.0131481	0.0424089	0.00315026	-1.46989e-14	1.03551e-14	0.0650993	0.0661287	0.128164	0.0506388	0.115575	0.128762	0.0785457	0.116073	-0.769101	0.533056	0.467	0.589771	-0.289054	-0.305657	-0.271745	-0.231494	-0.254782	-0.197037	0	2.7686e-14	-0.0712148	0.0245775	0.042443	0
	202	1.38313e-15	-0.676405	-0.625221	0.278032	0.358937	0.349235	0.333721	-0.0376489	0.00868973	-0.0131481	0.0424089	0.00315026	-7.71859e-16	1.03551e-14	0.406969	-0.538459	0.43812	-0.559016	0.421825	0.439351	0.384217	-0.516819	-0.456074	0.861663	0.777243	-0.112611	0.0146612	-0.00645404	-0.906594	-0.880301	0.0290903	0.075458	0	2.7686e-14	0.550641	-0.256079	-0.262616	0
	203	-1.15669e-15	-0.0220625	-0.0182444	-0.0347062	0.0179287	0.0248759	0.0338674	0.485062	0.508494	0.496125	-1.20233	-0.385876	-1.46989e-14	-1.04052e-14	-0.612166	0.314906	0.373067	0.293644	0.35755	-0.556777	0.320063	-0.581491	0.357237	0.369864	0.330444	0.322217	-0.47608	-0.474783	-0.452638	-0.450781	0.466206	0.495055	1.22125e-15	2.7686e-14	-0.0712148	0.0245775	0.042443	0
	204	1.38313e-15	0.116438	-0.795935	0.105442	0.191695	0.179818	0.161238	0.143134	0.179685	0.160475	-0.663362	0.175727	-7.71859e-16	1.03551e-14	0.172363	-0.75453	0.225415	-0.770073	0.211663	0.226211	0.174452	0.212755	0.208122	-0.652533	0.307219	-0.683691	0.459595	0.43187	0.45495	-0.471662	0.444955	-0.470123	0	2.7686e-14	-0.0712148	0.0245775	0.042443	0
	205	-1.15669e-15	0.409028	0.443965	0.379835	0.457584	-1.40429	-0.477662	-0.232001	-0.16975	0.689759	-0.132944	-0.184286	-1.46989e-14	-3.48506e-15	0.229926	0.217933	0.277604	1.11613	1.18025	-0.652435	-0.71285	-0.676396	-0.61818	-0.63655	0.304793	0.442129	-1.40626	-0.462091	0.503775	0.550411	0.51451	0.605271	1.22125e-15	2.7686e-14	1.49613	0.696305	-2.09543	0
	206	-3.69651e-15	0.460223	-0.477036	0.427846	-0.431531	0.496295	-0.42968	0.319726	-0.5186	0.337336	-0.481697	0.342397	-1.46989e-14	1.03551e-14	-0.0720122	-0.107063	0.862797	-0.13763	0.841424	-0.0660468	-1.07452	-0.0946246	-0.0271897	-0.506439	0.44515	-0.558145	-0.363788	0.564892	-0.343639	0.580096	-0.346549	0.595805	1.22125e-15	-1.11962e-14	-0.390232	-0.280181	0.644388	0
	207	1.38313e-15	-0.0220625	-0.0182444	-0.0347062	0.0179287	0.0248759	0.0338674	-0.0423803	0.00960537	-0.0104299	0.0495578	-0.00327229	1.31552e-14	-3.48506e-15	0.0173531	-0.0247585	0.0560335	-0.0572354	0.00445758	0.0151416	-0.0558437	-0.0140754	0.0546359	-0.108926	-0.121589	-0.0892285	0.0398096	0.0183208	0.0474743	0.0705418	0.0525957	0.0980213	0	2.7686e-14	-0.0712148	0.0245775	0.042443	0
	208	3.92295e-15	-0.0220625	-0.0182444	-0.0347062	0.0179287	0.0248759	0.0338674	-0.573929	-0.498559	0.354109	0.406028	0.377317	-1.46989e-14	1.03551e-14	-0.593252	0.379239	0.419057	0.37558	-0.474181	-0.46935	0.428673	0.463706	-0.492899	0.392528	0.334325	0.469009	0.539475	0.495441	-0.39782	-0.350782	-0.376179	-1.25835	1.22125e-15	-3.06374e-14	-0.0712148	0.0245775	0.042443	0
	209	-1.15669e-15	0.128896	0.184111	0.117125	-0.732624	0.191286	0.172913	0.143134	0.179685	0.160475	-0.663362	0.175727	-1.46989e-14	-1.04052e-14	0.0507767	0.0529377	0.115179	-0.879454	0.102745	0.11575	0.0657397	0.103164	0.0967937	0.0132211	-0.00626841	0.0157378	0.152704	0.129538	-0.772599	0.174227	0.158114	0.199311	1.22125e-15	2.7686e-14	-0.0769958	0.0436316	0.0289545	0
	210	3.92295e-15	-0.0220625	-0.0182444	-0.0347062	0.0179287	0.0248759	0.0338674	-0.0423803	0.00960537	-0.0104299	0.0495578	-0.00327229	-1.46989e-14	1.03551e-14	0.588257	-0.324582	0.631326	0.586203	-0.264451	-0.256648	-0.300763	-0.266303	-0.278528	0.405396	0.346475	0.480067	0.551369	0.507158	-1.31593	-0.339859	-0.365062	-0.302898	0	2.7686e-14	-0.0712148	0.0245775	0.042443	0
	211	1.38313e-15	-0.0725126	0.0596065	-0.0614956	0.0678904	0.0333176	-0.0182892	-0.051843	0.0114367	-0.00499348	0.0638556	-0.0161174	-1.46989e-14	1.03551e-14	0.00873182	0.0611281	0.105901	0.0648502	0.133427	0.147796	0.119845	0.15238	-0.809158	0.582864	0.514025	0.632573	-1.20143	-1.18936	-1.15672	0.738531	0.705956	0.789045	0	8.24491e-15	-0.0885578	0.0817397	0.00197762	0
	212	-1.15669e-15	-0.0472876	0.020681	-0.0481009	0.0429096	0.0290967	0.00778911	-0.0471117	0.010521	-0.00771167	0.0567067	-0.00969483	-1.46989e-14	-3.48506e-15	-0.0390143	-0.0297591	0.0337699	-0.043024	0.0223094	0.0341752	-0.0145439	0.0222309	0.0145782	-0.161043	-0.18831	-0.00669887	0.0278372	-0.00859604	0.0352031	0.107063	0.0633207	0.172164	0	2.7686e-14	-0.0769958	0.0436316	0.0289545	0
	213	1.38313e-15	0.456096	0.425302	-0.512671	0.452454	-0.461673	-0.431111	-0.0329175	0.00777409	-0.0158662	0.03526	0.0095728	1.31552e-14	1.03551e-14	0.138536	-0.738771	0.223587	0.181625	0.249706	0.265723	-0.702865	0.269378	0.188703	-0.195247	-1.11009	-0.290724	0.882242	-0.0808133	0.865203	-0.0834932	-0.0777215	-0.0909206	1.22125e-15	-1.11962e-14	-0.693071	0.305234	0.347502	0
	214	-1.15669e-15	0.0945944	-0.816198	1.01134	0.171844	-0.767018	0.140765	-0.0376489	0.00868973	-0.0131481	0.0424089	0.00315026	1.31552e-14	-3.48506e-15	-0.0517986	-0.960981	0.909965	-0.971733	-0.906163	0.953503	0.912795	0.0107078	0.00287254	0.189104	0.142269	0.294198	-0.606951	0.310219	0.349336	-0.523459	0.3658	-0.482258	1.22125e-15	-1.11962e-14	0.247802	0.329336	-0.559502	0
	215	-1.15669e-15	0.0122389	0.982064	-0.928924	-0.886539	0.98318	0.0660157	-0.051843	0.0114367	-0.00499348	0.0638556	-0.0161174	1.31552e-14	-3.48506e-15	0.027798	-0.0151389	0.95329	-0.047839	-0.903206	0.955573	0.892265	-0.945697	-0.814809	0.32172	0.320022	1.01098	1.32385	-0.559693	-0.564801	-0.65317	-0.604589	-0.724368	1.22125e-15	-3.06374e-14	0.853479	-0.841494	0.0342706	0
	216	-1.15669e-15	-0.0725126	0.0596065	-0.0614956	0.0678904	0.0333176	-0.0182892	-0.0329175	0.00777409	-0.0158662	0.03526	0.0095728	-7.71859e-16	-1.04052e-14	0.035111	0.0854231	0.129817	0.0885815	0.157058	0.171761	0.143431	-0.764879	0.0940037	0.153889	0.109023	-0.720832	0.318913	0.278156	0.317744	0.374394	-0.582331	-0.511459	1.22125e-15	-1.11962e-14	-0.0654338	0.0055235	0.0559314	0
	217	-1.15669e-15	-0.0497626	-0.950105	0.875963	0.0406605	0.0268184	0.00546948	-0.19523	0.730348	-1.04679	-0.109256	0.738827	-7.71859e-16	-3.48506e-15	0.147443	0.18888	0.231662	0.189637	0.257685	0.273815	-0.694901	-0.663629	0.196858	-0.654931	0.28744	0.426333	-0.464836	0.450224	-0.442373	0.534809	0.498631	-0.354751	1.22125e-15	-1.11962e-14	0.865041	-0.879602	0.0612475	0
	218	-1.15669e-15	-0.387691	-0.357406	0.54879	0.621304	-1.23844	0.604313	-0.218431	-0.162306	-0.186771	0.74818	-0.169426	-7.71859e-16	-3.48506e-15	-0.0461399	-0.0363218	-0.860477	-0.966643	0.932946	0.958644	0.917855	-0.925228	0.00805382	-0.462057	0.469535	-1.37746	-0.286572	-0.303212	0.660321	0.698531	0.665248	-0.194811	1.22125e-15	-3.06374e-14	-1.00747	0.928757	0.0236384	0
	219	1.38313e-15	0.320322	0.299355	-0.640001	-0.60657	0.340064	0.35476	-0.214866	0.717166	-1.05838	0.763314	-0.167928	-7.71859e-16	1.03551e-14	0.20381	0.19388	0.253926	0.175426	0.239833	0.254781	-0.736201	-0.699936	0.236916	0.00895491	-0.0102962	-0.972696	-0.809651	1.0547	0.153231	0.170605	0.154429	0.195773	1.22125e-15	-3.06374e-14	0.243186	-0.598946	0.366306	0
	220	-1.15669e-15	-0.391072	-0.298218	-0.370505	0.666136	-0.287381	0.598707	0.138402	0.180601	0.163193	-0.656213	0.169304	-7.71859e-16	-3.48506e-15	0.0895691	-0.924609	-0.79512	-0.0571892	0.917823	0.0105065	-0.082973	-0.0360967	0.988213	-0.46926	0.462735	0.585888	0.665182	0.619281	-0.275798	-1.16307	-0.258685	-0.200784	0	-1.11962e-14	-0.700016	1.27162	-0.605283	0
	221	-1.15669e-15	-0.0176068	0.892054	-0.967175	-0.0259261	-0.925192	0.953603	-0.208799	0.722904	-0.170258	-0.99038	0.723968	-7.71859e-16	-3.48506e-15	0.115995	-0.759531	0.203151	-0.755861	0.229514	0.245245	0.215751	0.249061	0.168064	0.301596	0.248475	-0.593901	-0.502981	0.412646	-0.479399	-0.42797	0.462978	0.555805	1.22125e-15	-1.11962e-14	0.551805	-1.20341	0.676681	0
	222	1.38313e-15	0.258814	-0.60154	0.249225	0.368983	0.338327	-0.620883	-0.0489879	0.874064	-0.899076	0.922965	-0.895685	1.31552e-14	3.43503e-15	0.136771	0.179052	0.221987	0.180037	-0.668894	0.26412	0.234328	-0.673248	0.187087	0.0215942	-0.922885	1.0077	0.160443	1.06621	-0.765087	0.181334	-0.752363	0.206254	0	2.7686e-14	-1.32071	0.604944	0.639072	0
	223	-3.69651e-15	0.341671	-0.711655	-0.630241	-0.635073	0.332276	1.29033	-0.0329175	0.00777409	-0.0158662	0.03526	0.0095728	1.31552e-14	-1.04052e-14	-0.307261	0.595722	0.649509	-0.349265	-0.286334	-1.21071	0.592684	-0.306665	0.636418	1.12236	1.96541	1.95364	1.17783	0.21038	-1.63685	-1.66751	-1.63687	-1.71528	1.22125e-15	-3.06374e-14	-0.397177	0.686209	-0.308397	0
	224	-1.15669e-15	-0.00294465	0.905655	-0.953424	0.923037	0.0150329	-0.858901	-0.399755	0.536895	-0.360914	0.573664	-0.342519	1.31552e-14	-3.48506e-15	-0.0331727	-0.943827	0.926852	-0.0377688	0.944563	0.0394822	-0.948091	0.968532	-0.859081	-0.138086	-0.131604	-0.241603	-0.98175	-0.0287665	-0.0131716	-0.0349713	0.889369	0.901259	0	-3.06374e-14	-0.0827768	0.0626857	0.0154661	0
	225	1.38313e-15	-0.177206	0.806333	-0.180201	-1.0587	-0.117945	0.801585	-0.389041	-0.318288	-0.343362	0.595679	0.551908	1.31552e-14	1.03551e-14	-0.424452	-0.431658	0.543258	-1.3719	0.525706	0.544704	0.487902	-0.412295	0.529114	0.00258243	-0.0163125	-0.978173	-0.81554	0.119851	1.07717	0.165196	0.148924	0.190489	0	8.24491e-15	-0.066598	0.952859	-0.883365	0
	226	-1.15669e-15	0.507292	-0.495699	-0.46466	-0.436662	1.43891	-0.383129	0.118766	0.167419	0.151597	0.216357	-0.737451	-7.71859e-16	-3.48506e-15	-0.0939875	0.792145	-0.9327	0.759808	-0.0952822	-0.0860114	-0.155395	-0.114432	-0.047311	-0.765791	-1.63124	-0.908334	-0.639692	-1.54989	1.24851	1.20693	2.12679	1.20816	0	-1.11962e-14	0.865041	-0.879602	0.0612475	0
	227	1.38313e-15	0.145045	-0.894048	1.03813	0.121883	-0.77546	0.192922	0.156703	0.187129	-0.716055	0.217762	0.190586	1.31552e-14	1.03551e-14	-0.0434953	0.885562	0.0297072	0.870153	-0.898725	-0.900838	0.920219	0.018192	-0.868533	-0.741706	0.22303	-1.74509	-0.581234	-1.50743	1.30461	1.30813	0.367923	1.34549	0	-1.11962e-14	-0.0654338	0.0055235	0.0559314	0
	228	-1.15669e-15	-0.224872	-0.144048	-1.14103	0.81717	-0.134382	0.754475	0.314284	-0.534529	0.317585	0.369427	-0.545091	1.31552e-14	-3.48506e-15	0.348455	1.24654	-0.502718	-0.611657	-0.547613	-0.544752	0.331898	0.371475	-0.509652	0.391722	0.333564	0.468316	0.53873	0.494707	-0.398543	0.576279	-1.29459	-1.25902	0	8.24491e-15	0.243186	-0.598946	0.366306	0
	229	-1.15669e-15	0.258814	-0.60154	0.249225	0.368983	0.338327	-0.620883	0.148406	-0.691427	0.158277	0.209776	0.182666	1.31552e-14	-3.48506e-15	0.228327	-0.656074	0.304996	-0.654806	0.330142	0.347298	-0.622581	0.350311	0.270918	-0.101482	-1.03908	-1.0676	-0.911722	0.95415	0.98381	0.0768607	0.976737	0.104194	1.22125e-15	-1.11962e-14	-0.379834	0.629047	-0.267932	0
	230	1.38313e-15	-0.165019	-0.150853	0.757614	-0.111982	0.820002	-1.01324	0.13296	0.164672	0.143443	0.19491	-0.718184	1.31552e-14	1.03551e-14	0.0894511	0.0885565	1.03803	-0.844662	0.13739	0.150886	-0.838451	-0.803013	1.01121	0.723135	-0.278065	0.753114	0.845039	0.796465	-0.101216	-0.99789	-1.00829	-0.984194	1.22125e-15	-1.11962e-14	1.17828	-0.555789	-0.554186	0
	231	1.38313e-15	0.091213	-0.75701	0.0920475	0.216676	0.184038	0.135159	-0.408593	0.528536	0.512898	-0.314609	-0.350956	1.31552e-14	1.03551e-14	0.138536	-0.738771	0.223587	0.181625	0.249706	0.265723	-0.702865	0.269378	0.188703	0.512799	-0.476646	-0.412404	0.650636	-0.324101	-0.289918	0.679057	0.64543	-1.15861	1.22125e-15	-1.11962e-14	0.555258	0.672203	-1.18842	0
	232	1.38313e-15	-0.223965	-1.17402	0.702333	0.77009	-1.08772	0.757761	0.300714	-0.541973	1.19412	-0.511697	-0.55995	1.31552e-14	1.03551e-14	0.130404	0.173187	0.216214	0.174309	0.242421	-0.672608	-0.710136	0.262048	0.181257	-0.138177	0.775316	0.870403	0.971186	-0.00831267	0.0212321	-0.882033	-0.890384	-0.871014	1.22125e-15	-1.11962e-14	-0.390232	-0.280181	0.644388	0
	233	1.38313e-15	0.257414	-0.60284	-0.678474	0.36771	0.337038	0.290927	-0.0329175	0.00777409	-0.0158662	0.03526	0.0095728	1.31552e-14	1.03551e-14	0.457764	-0.444764	0.513015	0.468809	-0.381347	-0.375201	-0.417438	0.557114	-0.398011	-0.0812986	0.846531	-1.17757	0.0291474	-0.906112	0.967432	0.0132327	0.0207149	0.00357074	1.22125e-15	-3.06374e-14	0.247802	0.329336	-0.559502	0
	234	1.38313e-15	0.00365674	0.974103	-0.936972	0.041301	0.975279	-0.855151	-0.413324	0.529451	0.515616	-0.30746	-0.357378	1.31552e-14	1.03551e-14	-0.0399497	0.888827	-0.854865	-0.0438655	0.938492	0.0333253	0.92339	-0.919648	-0.865287	-0.238868	-1.15128	0.656559	-1.0749	-0.12053	0.826069	-0.12052	1.72002	-0.127092	1.22125e-15	-1.11962e-14	-1.01787	0.0195293	0.935958	0
	235	-1.15669e-15	0.116187	1.07849	-0.83144	1.0792	-0.774583	-0.749684	0.137067	0.173947	-0.727651	1.09033	-0.71617	-7.71859e-16	-3.48506e-15	0.230354	-0.654207	-0.580952	0.264227	0.331958	0.34914	0.318002	0.352139	-0.606234	0.389369	0.331343	-0.518474	0.536555	-0.436487	-0.400654	-0.353464	-0.378908	0.62859	1.22125e-15	-3.06374e-14	-0.379834	0.629047	-0.267932	0
	236	1.38313e-15	0.0718444	0.193514	0.0738834	0.199074	-0.760519	0.117006	-0.233877	0.693793	-0.201605	0.733314	-1.07028	1.31552e-14	1.03551e-14	-0.151551	-0.180318	-0.984889	-1.12639	-1.06387	0.792635	0.731907	0.774719	0.778991	-0.594123	-0.579672	-1.49095	0.549778	0.505591	0.541838	0.586426	0.551161	-0.304326	1.22125e-15	-1.11962e-14	-0.703468	-0.603994	1.25982	0
	237	3.92295e-15	-0.663947	0.354825	0.289715	-0.565382	0.360704	0.345397	-0.223704	0.708806	-0.184573	-0.124958	-0.176365	1.31552e-14	1.03551e-14	-0.0850262	-0.212876	-0.0944721	-0.27918	0.693073	0.712586	-0.33078	-0.280581	-0.062214	-0.0309316	-0.0479537	-1.00697	1.07031	1.01839	-0.81221	0.136748	-0.797738	0.162698	0	-3.06374e-14	-0.0712148	0.0245775	0.042443	0
	238	1.38313e-15	0.403171	-0.467633	0.384604	0.500166	-0.455509	-0.485587	0.490335	-0.362618	0.493927	-0.329196	-0.378937	-7.71859e-16	1.03551e-14	-0.156949	0.781071	-0.0731555	0.768088	-1.00036	-0.0729686	0.818779	-0.0840693	-0.972415	0.170846	0.125032	0.278508	0.334586	-0.635456	0.332957	-0.538957	0.350028	-0.497398	1.22125e-15	2.7686e-14	-0.384451	-0.299235	0.657876	0
	239	1.38313e-15	-0.179187	0.86682	-0.171797	-1.01259	0.834402	-0.115831	0.308387	0.346774	-0.548592	0.398859	-0.556438	1.31552e-14	1.03551e-14	0.220381	0.162229	-0.647678	0.125413	0.186331	1.13054	-0.813083	0.168923	-0.638474	-0.827512	-0.782503	-1.81883	-1.61895	0.272548	1.22763	1.2353	1.21151	1.27433	0	-1.11962e-14	-0.0712148	0.0245775	0.042443	0
	240	-1.15669e-15	-0.0580741	0.979165	-0.0582166	-0.902532	-0.90756	0.910802	-0.755253	0.200642	0.179966	0.231512	0.204224	-7.71859e-16	-1.04052e-14	0.115995	-0.759531	0.203151	-0.755861	0.229514	0.245245	0.215751	0.249061	0.168064	-0.529714	0.405659	0.533938	-1.30752	-0.364815	0.599623	-0.286646	0.606802	0.693864	0	-1.11962e-14	-0.693071	0.305234	0.347502	0
	241	-1.15669e-15	0.239446	0.348983	0.231061	0.351381	-0.60623	-0.639036	0.122957	1.0367	0.148359	-0.671079	-0.731545	1.31552e-14	-3.48506e-15	0.148565	0.189913	0.23268	0.190647	0.25869	-0.656109	0.244872	-0.662618	0.197885	0.732213	0.655028	-0.223852	-0.104982	0.804731	-0.0930716	-0.0624385	-1.00045	-0.976666	1.22125e-15	-1.11962e-14	-1.01209	0.00047524	0.949446	0
	242	-1.15669e-15	0.13168	-0.844121	-0.816911	1.09328	0.166407	0.17796	-0.38485	0.550993	-0.3466	-0.291758	0.557814	1.31552e-14	-3.48506e-15	0.122186	0.165618	0.208763	0.166916	0.23506	-0.680074	0.221286	0.254641	-0.705277	-0.0494556	0.876595	-0.165439	-0.899833	0.980984	0.0663425	-0.887483	0.0482229	0.0299763	0	-1.11962e-14	-0.390232	-0.280181	0.644388	0
	243	1.38313e-15	-0.137813	-0.250265	0.762604	-0.183067	-0.136565	-0.0697442	-0.398419	0.543549	0.52993	-1.17288	0.542955	1.31552e-14	3.43503e-15	-0.000545097	0.878205	-0.84798	0.843871	-0.928596	-0.00111891	0.866923	-0.0302079	-0.840761	0.263108	-0.659836	0.960613	-0.647143	1.24504	-0.617384	0.224823	0.262489	-0.772971	0	8.24491e-15	-0.0827768	0.0626857	0.0154661	0
	244	-1.15669e-15	-0.19905	0.78607	0.725699	-1.07855	-1.06478	0.781113	-0.217721	-0.145461	-0.164302	-0.0957948	0.711639	-7.71859e-16	-3.48506e-15	0.159639	0.106286	0.185037	0.0707681	1.04894	-0.786534	0.0713764	-0.826862	0.184917	0.730186	1.61267	1.48931	0.779162	-0.167239	-1.09352	-1.15343	-1.11369	-1.21307	1.22125e-15	-1.11962e-14	-0.704633	0.343342	0.320525	0
	245	-1.15669e-15	0.103671	0.223037	0.10373	-0.707643	0.195507	0.146835	0.147865	0.17877	0.157757	-0.670511	0.182149	1.31552e-14	-3.48506e-15	-0.281847	0.666042	0.701393	-1.17869	0.721799	0.744505	-0.231664	-0.196645	-1.08677	0.0550718	0.0157276	0.179018	0.227581	0.188181	0.22909	-0.637233	0.250015	-0.593403	0	-1.11962e-14	0.243186	-0.598946	0.366306	0
	246	1.38313e-15	-0.672529	0.346864	0.281667	0.362459	0.352803	-0.575769	0.317308	1.21514	-0.554548	-0.495726	-0.54411	1.31552e-14	1.03551e-14	-0.00622382	0.872975	0.0346575	-0.995654	-0.0166628	-0.00627803	-1.01569	-0.0353264	0.912057	-0.680703	0.263108	-0.580582	-0.488655	0.426758	0.464163	0.512932	-0.441343	0.568657	1.22125e-15	-1.11962e-14	0.242021	0.34839	-0.57299	0
	247	1.38313e-15	0.63228	0.588732	-0.347445	-0.323079	-0.299484	-0.265987	0.157954	-0.666223	-0.693067	0.254074	1.07217	-7.71859e-16	1.03551e-14	-0.071609	-0.200519	0.805479	-0.267109	0.705092	-0.206167	-0.318784	-0.268487	-0.0499288	0.109028	1.04374	0.828204	0.16886	-0.753353	0.17404	0.094031	-0.788326	-0.900742	1.22125e-15	-1.11962e-14	-0.704633	0.343342	0.320525	0
	248	3.92295e-15	0.158306	-0.881747	0.124183	1.06957	0.163475	-0.707772	-0.204152	-0.138017	-1.04083	0.785329	0.726499	1.31552e-14	1.03551e-14	-0.071609	-0.200519	0.805479	-0.267109	0.705092	-0.206167	-0.318784	-0.268487	-0.0499288	-0.358087	-0.321795	-0.557976	0.695541	0.679433	-0.24503	0.625265	0.64357	-1.28809	1.22125e-15	-1.11962e-14	-0.397177	0.686209	-0.308397	0
	249	1.38313e-15	-0.670549	0.286377	0.273263	0.316355	-0.599543	0.341647	-0.399044	0.55374	-0.338445	-0.270311	0.538546	-7.71859e-16	3.43503e-15	0.248601	0.282046	-0.564409	0.280642	0.348304	-0.565225	0.334316	-0.57245	0.289482	0.94285	0.853894	0.941925	1.04811	0.99652	-0.833756	-0.811384	-1.7362	-1.74678	0	-1.11962e-14	-0.0654338	0.0055235	0.0559314	0
	250	1.38313e-15	-0.00960475	0.961802	-0.0230232	-0.906389	0.0363441	0.0455432	-0.0559496	0.00216153	0.8661	-0.831566	-0.0181316	1.31552e-14	1.03551e-14	-0.132194	0.710044	0.779391	-0.256692	-1.11487	-0.190965	0.657515	-1.17702	0.78516	-0.493536	0.457331	0.437711	-0.351863	0.57664	-0.332063	0.591049	0.582308	-1.28305	0	8.24491e-15	1.1725	-0.536735	-0.567674	0
	251	-1.15669e-15	-0.170546	0.750186	-1.1106	0.77073	-0.139256	-0.102859	-0.223704	0.708806	-0.184573	-0.124958	-0.176365	-7.71859e-16	-3.48506e-15	-0.060467	-1.01588	-0.014522	-0.127244	-0.0652543	0.875385	0.813346	-1.02525	0.86239	-0.604901	-0.572332	-1.62753	-1.4132	-0.453811	1.42734	0.496516	1.40381	1.45893	0	-1.11962e-14	-0.0769958	0.0436316	0.0289545	0
	252	1.38313e-15	-0.193045	-0.114526	-1.11118	-0.0895471	0.821644	0.784304	-0.412783	-0.340745	0.516136	0.572827	-0.356862	-7.71859e-16	1.03551e-14	0.331296	-0.655067	-0.547117	0.225194	-0.63133	1.2313	0.224857	0.268896	-0.536917	-0.346758	-0.346131	-1.27838	-0.180007	-0.19823	0.763761	-0.131343	0.764851	0.845579	1.22125e-15	-1.11962e-14	0.247802	0.329336	-0.559502	0
	253	-1.15669e-15	-0.672529	0.346864	0.281667	0.362459	0.352803	-0.575769	0.30428	0.337499	0.322502	-0.496563	-0.558452	-1.46989e-14	-1.04052e-14	0.133689	-0.790149	-0.697436	-0.804865	0.177018	0.191076	1.07864	1.11893	-0.706298	1.40468	1.28992	0.354031	0.516548	1.41703	-1.34908	-0.419356	-2.25494	-1.3638	0	-1.11962e-14	0.869658	0.0486799	-0.864561	0
	254	-1.15669e-15	-0.20103	0.846557	0.734103	-1.03244	-0.112434	-0.136303	-0.0329175	0.00777409	-0.0158662	0.03526	0.0095728	-7.71859e-16	-3.48506e-15	0.116986	0.16083	-0.683737	0.162238	0.230402	0.246145	-0.722132	0.249955	0.168971	0.063534	-0.900805	0.18629	0.235403	0.195886	0.236682	-0.63005	0.257325	0.358393	1.22125e-15	-1.11962e-14	-0.379834	0.629047	-0.267932	0
	255	-1.15669e-15	0.434998	-0.43811	0.414451	-0.406551	0.500516	-0.455758	0.675224	-0.182347	-0.203544	-0.139545	-0.204346	1.31552e-14	-3.48506e-15	0.0135953	0.938142	-0.806318	0.00430475	-0.847583	1.01291	-0.906275	1.01069	-0.816259	-0.769039	-1.6343	-0.911125	-0.642694	-1.55285	1.2456	1.20417	1.20627	2.15024	1.22125e-15	-1.11962e-14	-0.385615	0.648101	-0.28142	0
	256	1.38313e-15	0.489904	0.394337	-0.491228	-0.500367	-0.457993	0.516134	0.127688	1.03578	0.145641	-0.678228	-0.725123	1.31552e-14	1.03551e-14	0.0429922	-0.873679	0.108121	-0.886457	0.0957714	-0.822265	0.997549	1.03718	0.0896659	0.605394	0.535296	0.651935	0.736217	0.68926	-0.206847	-1.09783	-1.11	-1.08183	1.22125e-15	-3.06374e-14	-0.390232	-0.280181	0.644388	0
	257	1.38313e-15	0.314465	-0.612243	-0.635232	-0.563988	1.28884	0.346834	0.14305	-0.68032	-0.707381	1.1195	0.171835	1.31552e-14	1.03551e-14	0.129948	0.998388	-0.729669	0.961265	-0.8117	0.117434	0.983599	-0.853624	-0.721278	0.855026	-0.153544	0.866454	0.966939	-0.0124966	-0.912548	-0.885934	0.0233573	-0.874824	1.22125e-15	-1.11962e-14	0.247802	0.329336	-0.559502	0
	258	1.38313e-15	-0.383815	0.614679	0.552425	0.624826	-1.23487	-0.305178	-0.217096	-0.155652	0.704073	-0.998365	0.716048	-7.71859e-16	1.03551e-14	0.0526174	-0.864815	0.116848	0.0394099	-0.812626	1.04837	-0.871384	1.04586	0.098479	0.615521	-0.344633	1.39077	1.63159	-0.271645	-1.19639	-0.323015	-1.21275	-0.363375	0	-3.06374e-14	0.54486	-0.237025	-0.276104	0
	259	1.38313e-15	-0.338727	0.656503	-0.331677	0.6658	0.660091	-1.17604	-0.583933	0.373469	0.359025	-0.459961	0.363956	-7.71859e-16	3.43503e-15	-0.0421863	-0.126507	-0.0267895	-0.175719	-1.03424	0.821749	-0.200778	-0.154854	0.867574	-0.870445	0.136518	-1.12558	0.185797	0.192384	0.190481	0.109587	1.06293	0.0592339	1.22125e-15	-3.06374e-14	-0.0873936	-0.865596	0.941274	0
	260	-3.69651e-15	0.0950886	0.215076	0.095682	0.220197	0.187606	-0.774331	-0.051843	0.0114367	-0.00499348	0.0638556	-0.0161174	1.31552e-14	-1.04052e-14	0.213022	-0.763996	0.233437	-0.798416	1.09676	0.192907	-0.819663	1.10333	-0.645212	-0.623248	-0.589654	-0.658524	-0.471749	-0.470516	1.41088	0.480942	0.470254	0.498941	0	-1.11962e-14	0.247802	0.329336	-0.559502	0
	261	-1.15669e-15	-0.400458	0.661566	0.547079	-0.278033	-1.22275	0.58991	-0.0613914	-0.0137675	0.84635	0.0195577	-0.90562	-1.46989e-14	-3.48506e-15	0.30351	-0.680658	-0.57231	-0.717011	0.260799	-0.655828	1.13878	1.18489	-0.562359	0.0907296	-0.875129	0.20966	-0.697874	0.220648	0.26108	0.320781	0.280818	0.380945	0	-1.11962e-14	-0.693071	0.305234	0.347502	0
	262	-1.15669e-15	-0.0472876	0.020681	-0.0481009	0.0429096	0.0290967	0.00778911	-0.0423803	0.00960537	-0.0104299	0.0495578	-0.00327229	-1.46989e-14	-1.04052e-14	0.0173531	-0.0247585	0.0560335	-0.0572354	0.00445758	0.0151416	-0.0558437	-0.0140754	0.0546359	-0.108926	-0.121589	-0.0892285	0.0398096	0.0183208	0.0474743	0.0705418	0.0525957	0.0980213	0	2.7686e-14	-0.0769958	0.0436316	0.0289545	0
	263	1.38313e-15	0.0909622	1.11741	-0.844835	1.10418	-0.770362	-0.775762	-0.0133654	-0.83905	-0.872126	0.945547	0.912437	-7.71859e-16	1.03551e-14	-0.145441	-0.221604	-0.120405	0.648599	-0.209721	-1.13394	0.645671	0.693113	-0.105978	0.497568	0.468527	0.304642	0.564165	0.550008	-0.372554	-1.35089	0.520778	-1.40597	1.22125e-15	8.24491e-15	-1.01787	0.0195293	0.935958	0
	264	1.38313e-15	0.271272	0.378506	0.260908	-0.555336	0.349795	-0.609207	-0.219597	0.718081	-1.05567	0.770463	-0.174351	1.31552e-14	1.03551e-14	-0.00040471	-0.13494	-0.0177501	-0.203052	-0.148142	-0.141478	-0.255119	0.736729	0.015268	0.0907296	-0.875129	0.20966	-0.697874	0.220648	0.26108	0.320781	0.280818	0.380945	0	-3.06374e-14	0.546024	-1.18436	0.663192	0
	265	-1.15669e-15	-0.459754	-0.548902	-0.4657	0.460009	0.493793	0.541646	-0.0329175	0.00777409	-0.0158662	0.03526	0.0095728	-7.71859e-16	-3.48506e-15	0.250225	0.283542	0.32485	0.282103	-0.567262	-0.56375	0.335768	-0.570987	0.290969	-1.07548	-0.05706	-1.30178	-0.962119	0.00569514	0.936191	1.79103	-0.0319082	0.833988	0	-3.06374e-14	-0.698852	0.324288	0.334013	0
	266	-1.15669e-15	0.103671	0.223037	0.10373	-0.707643	0.195507	0.146835	0.124039	-0.703693	0.149399	1.0895	-0.730512	-1.46989e-14	-1.04052e-14	0.352715	0.377934	-0.470014	0.374305	0.441569	-0.470638	0.427406	-0.478608	-0.494197	-0.473907	0.458347	-0.402873	0.660887	-1.24305	0.649689	0.688471	-0.262699	-0.204638	0	-1.11962e-14	-0.379834	0.629047	-0.267932	0
	267	-1.15669e-15	0.238045	0.347684	-0.696638	0.350109	-0.60752	0.272775	0.490335	-0.362618	0.493927	-0.329196	-0.378937	1.31552e-14	-3.48506e-15	-0.0226639	-0.934148	0.0485939	-0.0283148	0.0369562	0.979972	-0.938695	0.0369683	0.908558	-0.514952	0.437112	-0.565461	0.586755	-1.30096	-0.351276	0.57287	0.563807	0.588745	1.22125e-15	-1.11962e-14	0.556422	-0.275133	-0.249127	0
	268	-1.15669e-15	0.0718444	0.193514	0.0738834	0.199074	-0.760519	0.117006	-0.246905	-0.183847	0.675445	0.732478	-1.08462	1.31552e-14	-3.48506e-15	0.338392	0.364743	-0.483	-0.555788	0.428739	-0.48365	0.4146	-0.491517	0.371697	0.274649	-0.683972	1.22516	-0.564083	0.367573	-0.53806	0.396141	0.383953	-0.52868	0	-1.11962e-14	-0.385615	0.648101	-0.28142	0
	269	1.38313e-15	0.271272	0.378506	0.260908	-0.555336	0.349795	-0.609207	-0.22781	0.699531	0.686521	-1.02038	-0.178379	1.31552e-14	1.03551e-14	0.120106	0.0698762	-0.738592	-0.882005	0.0965044	1.03944	0.0360293	-0.862495	1.02773	-0.161043	-0.18831	-0.00669887	0.0278372	-0.00859604	0.0352031	0.107063	0.0633207	0.172164	1.22125e-15	-1.11962e-14	0.237405	-0.579892	0.352818	0
	270	-3.69651e-15	0.271852	0.316719	-0.675195	-0.602712	-0.60384	1.22002	-0.232625	-0.159559	-0.178617	0.769627	-0.188694	1.31552e-14	-1.04052e-14	-0.125014	-1.12224	0.785902	0.666976	-0.191422	-0.184442	-0.274835	0.711526	-0.0872736	-0.193443	-0.148836	-0.543806	0.811516	-0.120244	-0.131806	0.684262	-0.187657	-0.324145	1.22125e-15	-3.06374e-14	-0.0885578	0.0817397	0.00197762	0
	271	3.92295e-15	0.103177	-0.808237	1.01939	-0.755996	-0.759118	1.06193	-0.051843	0.0114367	-0.00499348	0.0638556	-0.0161174	1.31552e-14	1.03551e-14	0.720998	-0.249241	-0.164953	-0.276509	-0.213886	0.724646	-0.273775	-0.23377	-0.16854	0.417589	1.30002	-0.621539	0.526441	1.42677	-0.409821	-1.33801	-0.410276	-1.35493	0	-1.11962e-14	0.237405	-0.579892	0.352818	0
	272	1.38313e-15	-0.0725126	0.0596065	-0.0614956	0.0678904	0.0333176	-0.0182892	-0.0530945	0.864788	-0.027982	0.0275432	-0.897699	1.31552e-14	1.03551e-14	0.33111	-0.561412	0.398184	-0.56234	-0.494805	-0.490266	0.408088	0.442954	0.365029	0.492957	0.429142	-0.429456	0.632297	0.586884	-0.30772	-1.19328	0.628289	-1.17507	0	-3.06374e-14	0.247802	0.329336	-0.559502	0
	273	1.38313e-15	-0.0597454	-0.959365	-0.0597839	0.967228	0.0176285	-0.00388669	0.138402	0.180601	0.163193	-0.656213	0.169304	1.31552e-14	1.03551e-14	0.3823	0.358268	1.30354	-0.581209	-0.517295	-0.514004	-0.57661	0.401981	-0.478662	-1.09754	-0.112921	-2.05087	0.0482956	-0.902371	0.985369	1.00608	0.978238	1.05041	1.22125e-15	8.24491e-15	0.556422	-0.275133	-0.249127	0
	274	-1.15669e-15	-0.298813	-0.337286	0.621879	-1.21711	0.669393	0.690048	0.14724	0.18896	-0.710619	0.232059	0.177741	-7.71859e-16	-1.04052e-14	-0.275964	-0.341814	-1.12653	-0.38603	0.590376	0.609363	-0.409801	0.575467	0.653521	0.34618	1.2326	1.28663	0.460441	0.432703	-1.40354	-0.470886	-1.38968	-0.469364	0	-1.11962e-14	-1.01787	0.0195293	0.935958	0
	275	-1.15669e-15	-0.483579	-0.508677	0.448605	0.486263	0.499303	-0.396242	-0.19942	-0.138933	-1.04355	0.77818	0.732921	1.31552e-14	-3.48506e-15	0.377937	-0.659024	0.354115	-0.714975	-0.657895	-0.658454	-0.763909	1.16486	1.25225	-0.0313384	-0.0308219	0.834898	-0.883089	0.99748	0.0825964	-0.872104	0.0638738	0.0449999	0	-1.11962e-14	0.863877	0.0677339	-0.878049	0
	276	-1.15669e-15	-0.356771	0.70209	-1.26472	-0.238332	0.670923	0.630855	-0.0329175	0.00777409	-0.0158662	0.03526	0.0095728	1.31552e-14	-1.04052e-14	0.236808	0.271184	-0.575101	0.270032	-0.579281	0.355003	0.323772	-0.58308	0.278684	0.447176	0.403435	-0.596114	0.553787	-0.404389	-0.383278	0.542591	0.532993	-1.33039	1.22125e-15	-3.06374e-14	-0.0654338	0.0055235	0.0559314	0
	277	3.92295e-15	0.302354	1.25118	0.269533	-0.622899	-0.603204	-0.575203	-0.194689	-0.139849	-1.04627	0.771031	0.739344	-7.71859e-16	1.03551e-14	-0.0166783	-0.0561012	-0.862607	-0.0878508	-0.943048	0.915167	-1.02504	0.896286	0.902484	-0.0550126	-0.0882048	0.0844178	0.125836	0.0879467	0.130328	0.197067	-0.762794	0.260089	1.22125e-15	-3.06374e-14	0.869658	0.0486799	-0.864561	0
	278	-1.15669e-15	0.273253	0.318019	0.252504	-0.60144	-0.602551	0.308209	0.312577	1.21605	-0.551829	-0.488577	-0.550532	-7.71859e-16	-3.48506e-15	0.340841	-0.599363	0.378165	1.21591	0.362586	-0.551669	0.32509	-0.576423	-0.516623	-0.577131	0.378408	0.365874	-1.38754	-1.35758	0.522597	-0.407657	1.4278	1.48196	1.22125e-15	-1.11962e-14	-0.698852	0.324288	0.334013	0
	279	-1.15669e-15	-0.159163	0.760745	0.752844	-0.154564	-0.128777	-1.00531	0.670492	-0.181432	-0.200826	-0.132396	-0.210769	1.31552e-14	-3.48506e-15	-0.116944	0.817916	0.850902	0.804077	-0.0475003	0.894319	-1.02299	-0.989046	-0.935785	-1.1725	-0.183691	-0.145754	-0.979397	-0.0415709	0.918119	0.942452	-0.00422719	0.988255	0	-1.11962e-14	1.1725	-0.536735	-0.567674	0
	280	-1.15669e-15	-0.500221	-0.461791	0.443258	-0.416596	0.511425	0.498846	-0.214866	0.717166	-1.05838	0.763314	-0.167928	1.31552e-14	-1.04052e-14	0.0146367	-0.0272604	0.0535707	0.857529	0.00202415	-0.918269	-0.0582725	0.924512	-0.82686	-0.032728	-0.0146179	-1.26315	0.996254	0.975678	-0.882793	-0.0262987	0.0069263	-0.0735128	0	-1.11962e-14	-0.710413	0.362396	0.307036	0
	281	1.38313e-15	-0.0725126	0.0596065	-0.0614956	0.0678904	0.0333176	-0.0182892	0.156703	0.187129	-0.716055	0.217762	0.190586	1.31552e-14	1.03551e-14	0.0564648	-0.0356504	-0.825134	0.830238	-0.0288521	0.911374	-1.05134	0.875101	-0.800115	0.0887635	0.0475366	0.207971	-0.699691	-0.710194	0.259316	0.319112	0.27912	0.379315	1.22125e-15	-1.11962e-14	-0.0654338	0.0055235	0.0559314	0
	282	3.92295e-15	-0.28217	-0.384173	0.627225	-0.314251	0.657271	-0.20504	0.134837	-0.698871	1.03481	-0.671348	0.167806	-7.71859e-16	1.03551e-14	-0.193621	0.606557	-0.192929	0.540335	-0.321227	-0.317015	0.510894	-0.378462	-0.161647	-0.0683493	-0.0307327	-0.436308	-0.0312778	0.922707	-0.0195787	-0.137297	-0.0795929	-0.220412	0	8.24491e-15	0.539079	-0.217971	-0.289593	0
	283	1.38313e-15	0.267396	-0.59358	0.257274	-0.558858	0.346228	0.300284	0.156703	0.187129	-0.716055	0.217762	0.190586	-7.71859e-16	1.03551e-14	0.107863	0.152427	0.195778	-0.763177	0.222229	-0.693086	0.20848	0.241731	0.160618	-0.480314	0.452298	-1.39315	0.654965	-1.24889	0.643941	0.683033	0.649476	-0.209951	1.22125e-15	-1.11962e-14	0.247802	0.329336	-0.559502	0
	284	-1.15669e-15	0.248028	0.356944	0.239109	-0.576459	-0.59833	0.282131	-0.0530945	0.864788	-0.027982	0.0275432	-0.897699	1.31552e-14	-3.48506e-15	-0.0576774	-0.140775	0.846952	-1.10686	-0.131102	-1.05421	-0.214628	0.772219	0.85339	-0.027011	-0.0617681	0.108481	-0.806695	0.113443	0.15545	0.220836	0.179106	0.283309	0	-3.06374e-14	-0.693071	0.305234	0.347502	0
	285	1.38313e-15	0.14892	0.0780368	1.04177	0.125405	-0.771892	-0.716569	0.312577	1.21605	-0.551829	-0.488577	-0.550532	1.31552e-14	1.03551e-14	0.243772	-0.64185	0.318999	0.276297	0.343977	-0.569613	0.329998	0.364232	-0.593949	-0.732225	-0.692541	-0.752173	0.38594	-1.49879	0.383455	1.31618	1.29382	0.408572	0	-3.06374e-14	0.247802	0.329336	-0.559502	0
	286	1.38313e-15	-0.720999	0.364228	0.246474	0.366316	-0.591101	0.28949	0.156703	0.187129	-0.716055	0.217762	0.190586	1.31552e-14	3.43503e-15	-0.0460542	0.883205	-0.860399	-0.966565	0.933023	0.0277794	-0.0208383	-0.92515	0.887141	-0.390663	-1.29459	-0.458653	-0.256782	0.670308	0.689887	1.60612	-0.246534	-0.252968	1.22125e-15	-3.06374e-14	-0.693071	0.305234	0.347502	0
	287	1.38313e-15	-0.209032	0.77681	-0.210048	-0.15198	-1.07397	0.771756	-0.204693	0.732179	-1.04135	-0.0949583	0.725982	1.31552e-14	3.43503e-15	0.163933	-0.809207	0.18893	0.991839	1.05278	0.148309	-0.863554	0.118044	-0.69016	0.386677	0.363834	0.209349	0.461674	0.44904	-0.472039	0.410476	-1.41044	-0.553142	1.22125e-15	-3.06374e-14	0.242021	0.34839	-0.57299	0
	288	1.38313e-15	0.269871	0.377206	-0.666791	-0.556608	0.348506	0.302603	-0.0666638	0.857345	0.848548	-0.853581	-0.912559	-7.71859e-16	1.03551e-14	-0.0617667	-0.0976273	-0.0157004	0.788795	0.850602	-0.0567388	-1.06536	-0.0853899	-0.0178087	-1.35476	-0.338245	-0.42969	-0.225631	-1.15711	0.720124	1.63473	-0.217418	1.66454	0	8.24491e-15	-0.693071	0.305234	0.347502	0
	289	3.92295e-15	-0.537904	-1.40291	0.418181	0.532703	0.504177	0.461092	-0.216555	-1.02585	0.704593	-0.118078	0.716564	-7.71859e-16	1.03551e-14	-0.0278592	0.853049	-0.872744	-1.01512	-0.0360439	0.905009	-0.0962687	-0.0548274	0.0132381	-0.358439	-1.24665	-0.558278	0.695215	-0.249939	0.684311	-0.30278	0.643266	0.601172	0	8.24491e-15	-0.704633	0.343342	0.320525	0
	290	-1.15669e-15	-0.160312	-1.11498	0.762028	-1.04334	0.824335	0.817418	-0.0310412	-0.855768	0.875498	-0.830998	0.895563	1.31552e-14	-3.48506e-15	-0.0644025	0.866306	-0.877035	0.851345	-0.000433457	0.01111	-0.976014	0.940383	-0.887676	0.970135	0.879654	-0.0193957	0.114917	0.0923122	-0.809278	0.139522	-0.794915	-0.779371	0	-1.11962e-14	-0.390232	-0.280181	0.644388	0
	291	1.38313e-15	0.745555	-0.150033	-0.220691	-0.124332	-0.140321	-0.164695	-0.0329175	0.00777409	-0.0158662	0.03526	0.0095728	-7.71859e-16	1.03551e-14	0.147443	0.18888	0.231662	0.189637	0.257685	0.273815	-0.694901	-0.663629	0.196858	-0.0550126	-0.0882048	0.0844178	0.125836	0.0879467	0.130328	0.197067	-0.762794	0.260089	0	-1.11962e-14	-0.0654338	0.0055235	0.0559314	0
	292	-3.69651e-15	0.103671	0.223037	0.10373	-0.707643	0.195507	0.146835	-0.393688	0.542633	0.527212	-1.18003	0.549377	1.31552e-14	-1.04052e-14	0.312013	0.340448	-0.506916	-0.57952	0.405108	-0.507616	0.391014	0.425742	-0.531465	0.0282138	-0.916635	1.01339	0.166561	-0.785862	0.170509	0.186953	1.08878	-0.733035	1.22125e-15	-3.06374e-14	-0.0654338	0.0055235	0.0559314	0
	293	-1.15669e-15	0.425015	-0.447371	-0.521296	0.520017	0.491326	-0.465115	-0.203527	-0.148208	-0.172457	-0.117241	0.730907	1.31552e-14	-3.48506e-15	0.139658	-0.737737	0.224605	0.182634	0.250712	-0.6642	0.236909	0.27039	0.18973	-0.110801	-1.04788	-1.07561	0.0380764	-0.912438	0.975449	0.996696	0.968686	0.0964663	1.22125e-15	-1.11962e-14	-1.01209	0.00047524	0.949446	0
	294	-1.15669e-15	-0.234258	0.815735	-0.223443	-0.126999	-1.06975	0.745678	0.314994	-0.517684	0.340054	-0.474548	0.335975	1.31552e-14	-3.48506e-15	-0.0953818	-0.0347598	0.0115062	-0.0288126	0.0401613	0.0532087	0.0267559	0.0585372	-0.0254794	-0.847019	0.123602	-0.850821	-0.67857	-0.674264	1.21012	0.290993	1.19466	0.31338	1.22125e-15	-1.11962e-14	-0.703468	-0.603994	1.25982	0
	295	-1.15669e-15	0.294022	-0.631206	1.19837	-0.582566	0.343296	-0.585448	-0.0666638	0.857345	0.848548	-0.853581	-0.912559	1.31552e-14	-1.04052e-14	0.0556907	-0.861984	-0.768152	0.0421747	1.02417	-0.810728	1.0089	1.04863	-0.777715	0.346473	0.343392	1.03225	0.388319	-0.537154	-0.542594	-0.632158	-0.583205	0.240938	0	-3.06374e-14	0.237405	-0.579892	0.352818	0
	296	1.38313e-15	-0.0524883	-0.0464678	0.863146	0.925919	-0.92986	-0.907771	0.684687	-0.184178	-0.20898	-0.153843	-0.191501	1.31552e-14	1.03551e-14	-0.267516	-0.240208	-0.173401	0.668619	-0.182384	-0.173419	0.719919	0.757307	-1.07365	-0.981768	-0.00361642	-1.95138	0.1553	-1.72601	1.08924	1.10436	1.07825	1.14642	1.22125e-15	-1.11962e-14	-0.0758317	-0.903704	0.968251	0
	297	-1.15669e-15	0.126421	-0.786675	1.04119	-0.734873	0.189007	0.170594	-0.0329175	0.00777409	-0.0158662	0.03526	0.0095728	1.31552e-14	-3.48506e-15	0.135148	0.177556	-0.667271	0.178576	0.246671	0.262645	0.232876	-0.674712	0.1856	0.41737	0.35778	-0.494411	-0.395976	-0.410991	-0.375532	-0.329694	0.562992	0.65181	1.22125e-15	-3.06374e-14	0.247802	0.329336	-0.559502	0
	298	1.38313e-15	0.159977	1.05678	0.12575	-0.800186	-0.761713	0.206917	0.13296	0.164672	0.143443	0.19491	-0.718184	-7.71859e-16	1.03551e-14	-0.220437	0.722599	-0.130717	0.710972	0.77681	-1.06159	0.762013	-1.08233	-0.151538	0.845371	-0.162659	-0.126611	0.958016	-0.0212877	-0.921209	-0.89413	0.0150167	0.0619485	0	-1.11962e-14	-0.384451	-0.299235	0.657876	0
	299	-1.15669e-15	0.267396	-0.59358	0.257274	-0.558858	0.346228	0.300284	-0.565633	0.379997	-0.520223	0.414014	0.385237	-7.71859e-16	-3.48506e-15	0.372993	1.17532	-0.538154	-0.719423	-0.662324	1.19894	-0.768329	-0.721669	0.368717	0.0822674	0.0414034	0.202388	-0.705695	0.212943	0.253488	0.313598	0.273508	-0.570851	1.22125e-15	-1.11962e-14	0.247802	0.329336	-0.559502	0
	300	1.38313e-15	0.0950886	0.215076	0.095682	0.220197	0.187606	-0.774331	0.143675	-0.690511	0.160995	0.216925	0.176243	1.31552e-14	1.03551e-14	0.329988	-0.562445	0.397166	-0.56335	-0.49581	0.439657	-0.531685	0.441943	0.364002	1.04328	0.948711	0.0434607	1.14093	1.08796	-0.743656	-1.65388	-0.731727	-1.66349	1.22125e-15	-3.06374e-14	-0.703468	-0.603994	1.25982	0
	301	-1.15669e-15	0.475465	-0.525222	-0.494507	0.470055	0.482885	-0.412958	-0.221286	-1.02493	0.707311	-0.110929	0.710141	1.31552e-14	-3.48506e-15	-0.489161	-0.444341	-1.26214	0.469223	-0.380935	0.55616	0.521743	0.557528	0.481419	-0.273276	-1.18376	-0.357778	-0.148288	-0.15186	0.7952	-0.149728	1.69029	-0.155626	0	-1.11962e-14	0.23624	0.367444	-0.586479	0
	302	3.92295e-15	0.271272	0.378506	0.260908	-0.555336	0.349795	-0.609207	0.13296	0.164672	0.143443	0.19491	-0.718184	1.31552e-14	1.03551e-14	0.0312544	0.860579	0.0397953	-1.02686	-0.968456	-0.0424724	0.803657	-0.0886585	0.0558101	0.877892	0.810082	1.74356	1.91029	-0.0122132	-0.926519	-1.87503	-0.930347	-1.918	0	-3.06374e-14	-0.390232	-0.280181	0.644388	0
	303	1.38313e-15	-0.532048	-0.491313	0.413411	0.490121	-0.444601	0.469017	-0.233166	0.710638	-0.179136	-0.110661	-0.18921	1.31552e-14	1.03551e-14	0.0195856	-0.895237	0.974686	0.00969375	0.991824	0.0874132	-0.900919	-0.865986	0.947243	-0.769936	0.213893	0.0728717	-0.643523	-0.624616	0.315137	1.20341	1.2055	-0.684839	0	-1.11962e-14	-0.401794	-0.242073	0.617411	0
	304	-1.15669e-15	-0.147796	-0.259525	-0.173143	0.7435	-0.145755	-0.0791003	0.324457	-0.519516	0.334618	-0.488846	0.34882	-7.71859e-16	-1.04052e-14	-0.149832	-1.09818	0.792241	-0.207639	0.771712	0.794196	-0.205327	-1.1058	0.780564	-1.73424	-0.679007	-0.883114	-1.57098	-1.52317	2.2045	1.23184	1.23443	2.17727	0	-3.06374e-14	-0.0654338	0.0055235	0.0559314	0
	305	-1.15669e-15	0.262196	-0.660728	1.16852	0.324151	-0.61273	-0.615277	0.313743	0.335667	0.317066	-0.510861	-0.545607	-7.71859e-16	-1.04052e-14	0.216032	-0.667398	-0.593938	-0.665866	0.319128	0.336128	0.305196	0.339229	0.25966	0.0739387	0.975578	-0.916853	1.16723	0.184823	-0.718126	-0.701978	-0.707144	0.249661	1.22125e-15	-3.06374e-14	-0.0758317	-0.903704	0.968251	0
	306	3.92295e-15	0.271272	0.378506	0.260908	-0.555336	0.349795	-0.609207	0.147865	0.17877	0.157757	-0.670511	0.182149	1.31552e-14	1.03551e-14	0.200183	0.237453	0.27948	-0.680124	-0.61209	0.32173	0.291025	0.324944	-0.633859	-0.460091	-0.45313	-1.37577	-0.284755	0.627629	0.662085	0.7002	0.666947	-0.19318	1.22125e-15	-3.06374e-14	-0.0654338	0.0055235	0.0559314	0
	307	1.38313e-15	-0.190989	0.731223	0.722997	0.752153	-1.0848	-1.03514	0.333295	-0.511156	-0.539194	0.399427	0.357256	1.31552e-14	3.43503e-15	0.00956858	-0.951376	0.0489757	-0.0642386	-0.00251589	-0.922873	0.875966	0.919944	0.0475081	-1.17305	-1.0737	-1.38562	-1.0523	-0.0831426	0.848658	1.70821	0.801516	1.69786	0	-1.11962e-14	-1.01787	0.0195293	0.935958	0
	308	1.38313e-15	-0.000218872	0.00201802	-0.940607	0.0377791	0.971712	0.0543399	-0.389041	-0.318288	-0.343362	0.595679	0.551908	-7.71859e-16	3.43503e-15	-0.235445	0.568038	-0.230849	-0.414499	-0.358693	0.575931	-0.465271	0.524876	-0.199942	1.04717	0.987419	-0.207825	1.07214	0.121384	-0.809134	-0.884351	-0.839858	-0.950208	0	8.24491e-15	-0.0827768	0.0626857	0.0154661	0
	309	-1.15669e-15	0.23557	-0.623102	0.227426	0.347859	-0.609798	0.270455	0.313118	0.345858	-0.55131	0.39171	-0.550016	1.31552e-14	-3.48506e-15	0.106741	0.151394	0.19476	-0.764187	0.221224	0.236837	-0.731293	0.24072	0.15959	-0.00858572	-0.0268566	-0.00300173	0.132549	1.03873	0.137494	-0.77203	0.139276	-0.763551	1.22125e-15	-1.11962e-14	-0.384451	-0.299235	0.657876	0
	310	-1.15669e-15	0.091213	-0.75701	0.0920475	0.216676	0.184038	0.135159	0.143675	-0.690511	0.160995	0.216925	0.176243	-7.71859e-16	-3.48506e-15	-0.142439	0.794435	-0.0600002	-0.136067	-0.0703394	-0.0597865	0.831752	-1.01203	-0.0801209	-1.45531	-0.433178	-1.50087	-1.27698	-1.24866	1.55957	1.54937	1.53114	1.58116	0	8.24491e-15	-0.698852	0.324288	0.334013	0
	311	3.92295e-15	-0.311522	0.557091	-0.326686	0.594715	-0.296476	-0.232549	-0.0133654	-0.83905	-0.872126	0.945547	0.912437	1.31552e-14	1.03551e-14	0.272901	-0.661935	0.316567	-0.679626	-0.615295	1.24849	-0.674425	0.303375	0.300178	0.758872	-0.209293	1.51396	-0.152737	1.71698	-1.06778	-1.12908	-1.08891	-0.244502	0	8.24491e-15	0.539079	-0.217971	-0.289593	0
	312	1.38313e-15	0.626424	-0.322866	-0.342675	-0.280497	0.649295	-0.273912	-0.0227443	0.0227874	0.0011663	-0.823013	0.903483	1.31552e-14	1.03551e-14	0.348084	-0.686519	-0.560738	-0.741832	-0.684638	0.245367	1.08694	1.13795	-0.5331	-0.134486	-0.145721	-0.111193	0.974598	-0.00495175	0.0245436	0.976591	-0.887195	-0.867953	0	-1.11962e-14	0.85926	-0.860548	0.0477591	0
	313	1.38313e-15	0.128896	0.184111	0.117125	-0.732624	0.191286	0.172913	-0.0329175	0.00777409	-0.0158662	0.03526	0.0095728	-7.71859e-16	1.03551e-14	0.147443	0.18888	0.231662	0.189637	0.257685	0.273815	-0.694901	-0.663629	0.196858	-0.346758	-0.346131	-1.27838	-0.180007	-0.19823	0.763761	-0.131343	0.764851	0.845579	1.22125e-15	-1.11962e-14	0.247802	0.329336	-0.559502	0
	314	-3.69651e-15	-0.346788	0.711351	-0.328975	-1.1649	0.680113	0.640211	0.13296	0.164672	0.143443	0.19491	-0.718184	-7.71859e-16	-1.04052e-14	0.350262	0.375675	-0.472238	0.372098	-0.477648	-0.472867	0.425213	-0.480819	0.382565	0.394583	-0.588256	-0.513993	0.541374	0.497312	-0.395976	-0.349038	0.543307	-0.311865	0	-3.06374e-14	-0.693071	0.305234	0.347502	0
	315	1.38313e-15	-0.0725126	0.0596065	-0.0614956	0.0678904	0.0333176	-0.0182892	0.147865	0.17877	0.157757	-0.670511	0.182149	-7.71859e-16	1.03551e-14	-0.00559071	0.0479371	0.0929151	-0.865243	0.120597	0.134784	0.107039	0.13947	0.056736	-0.0517646	-0.0851384	0.0872089	0.128838	0.090904	0.133242	0.199824	0.157722	-0.681996	0	-1.11962e-14	-0.0654338	0.0055235	0.0559314	0
	316	3.92295e-15	-0.298813	-0.337286	0.621879	-1.21711	0.669393	0.690048	0.127688	1.03578	0.145641	-0.678228	-0.725123	1.31552e-14	1.03551e-14	0.106315	0.151002	-0.693412	0.152638	-0.696177	0.23645	0.207096	0.240336	0.159201	0.645106	-0.351733	0.686061	-0.185491	0.725418	-0.17122	-1.06413	0.759725	-1.0489	0	-3.06374e-14	-0.0654338	0.0055235	0.0559314	0
	317	1.38313e-15	-0.0725126	0.0596065	-0.0614956	0.0678904	0.0333176	-0.0182892	0.12877	-0.704609	0.14668	1.08235	-0.72409	1.31552e-14	1.03551e-14	0.271459	-0.710176	-0.601368	1.08857	0.232088	0.245997	1.11013	-0.726073	-0.591705	1.05859	0.963166	0.0566178	1.15508	1.1019	-1.65958	-0.713138	-0.718501	-1.6508	1.22125e-15	-1.11962e-14	0.242021	0.34839	-0.57299	0
	318	-1.15669e-15	0.299879	0.280392	1.1936	-0.625148	-0.605482	-0.577523	-0.247446	0.686349	0.674925	-0.14781	-1.08514	-7.71859e-16	-3.48506e-15	0.190826	-0.737525	-0.645632	0.163746	0.228202	0.242985	-0.74781	0.229397	1.10404	0.236087	0.239175	0.937392	-0.672117	1.22044	0.288031	-0.725859	-0.678564	-0.795378	0	8.24491e-15	-1.01787	0.0195293	0.935958	0
	319	-1.15669e-15	-0.0725126	0.0596065	-0.0614956	0.0678904	0.0333176	-0.0182892	0.503904	-0.355174	-0.382603	0.551928	-0.364078	1.31552e-14	-3.48506e-15	0.107863	0.152427	0.195778	-0.763177	0.222229	-0.693086	0.20848	0.241731	0.160618	0.056321	-0.907615	-0.804676	0.228736	0.189318	0.230211	0.291573	0.251094	0.352412	1.22125e-15	-1.11962e-14	-0.385615	0.648101	-0.28142	0
	320	1.38313e-15	-0.202122	-1.15376	-0.203567	0.78994	-0.140881	0.778234	-0.0316661	-0.845578	0.00712225	0.0715724	0.891155	1.31552e-14	1.03551e-14	-0.380481	0.481373	-0.333504	0.437152	-0.420271	-0.416534	0.435518	0.481261	-0.321187	-0.235656	-0.241237	-0.198133	0.881091	-1.02612	-0.066221	-0.964779	0.860829	0.93771	1.22125e-15	-3.06374e-14	-0.0723789	0.971914	-0.896854	0
	321	-1.15669e-15	-0.0583447	-0.958066	0.867915	0.968501	0.0189179	-0.915697	-0.573929	-0.498559	0.354109	0.406028	0.377317	-7.71859e-16	-1.04052e-14	0.186315	1.00339	-0.707406	0.947054	-0.829551	0.0984003	0.942299	-0.889931	-0.68122	-0.819688	-1.68212	-1.93942	0.268905	0.259135	1.20016	1.16118	0.244809	1.16346	0	-3.06374e-14	0.85926	-0.860548	0.0477591	0
	322	1.38313e-15	0.0950886	0.215076	0.095682	0.220197	0.187606	-0.774331	-0.199961	0.731263	-1.04407	-0.102107	0.732405	-7.71859e-16	1.03551e-14	-0.0395286	-0.0771462	0.892248	0.808801	0.870523	-0.0365354	-0.106702	-1.00638	-0.876455	0.395059	0.336715	-0.513584	0.541814	-0.431306	-0.395549	0.579112	0.543718	-1.25625	0	-1.11962e-14	-0.385615	0.648101	-0.28142	0
	323	3.92295e-15	0.181821	1.07705	-0.78015	-0.780336	0.185122	0.22739	-0.579202	0.372553	0.356307	-0.46711	0.370378	1.31552e-14	1.03551e-14	0.114461	0.937211	-0.772552	-0.952004	0.0231011	0.964063	-0.999487	0.927375	-0.747012	0.410362	-0.538327	-0.755066	-0.474847	-0.458446	0.478866	0.43058	0.445443	0.411277	1.22125e-15	8.24491e-15	0.540243	-1.16531	0.649704	0
	324	1.38313e-15	-0.364447	-0.335844	0.570589	0.642428	-0.290312	-0.287025	0.156703	0.187129	-0.716055	0.217762	0.190586	-7.71859e-16	1.03551e-14	0.237234	0.271577	0.313071	-0.646793	0.338121	0.35539	-0.614617	-0.582697	0.279073	0.00258243	-0.0163125	-0.978173	-0.81554	0.119851	1.07717	0.165196	0.148924	0.190489	0	-1.11962e-14	0.243186	-0.598946	0.366306	0
	325	-1.15669e-15	0.292622	-0.632505	0.270668	-0.583838	0.342007	0.326362	-0.394313	0.552824	-0.341163	-0.27746	0.544969	1.31552e-14	-3.48506e-15	0.000782108	0.00689306	0.957638	-0.00722229	0.0579593	-0.860612	0.0210387	-0.882935	0.930026	-0.519446	-1.39866	0.288129	-1.37042	0.532512	0.539864	1.41604	0.504178	0.467658	1.22125e-15	-3.06374e-14	-0.709249	-0.58494	1.24633	0
	326	1.38313e-15	-0.188263	-0.172414	0.735815	-0.133105	-0.128123	-0.121901	-0.242174	-0.184763	0.672726	0.725329	-1.0782	-7.71859e-16	1.03551e-14	-0.130001	-1.07992	-0.0775648	-1.10701	-1.04456	0.812213	0.751175	0.794143	0.798722	0.287921	0.235565	-0.605652	-0.515619	0.400195	0.43799	0.488168	-0.466545	-0.400314	1.22125e-15	-1.11962e-14	1.17828	-0.555789	-0.554186	0
	327	3.92295e-15	0.0718444	0.193514	0.0738834	0.199074	-0.760519	0.117006	-0.051843	0.0114367	-0.00499348	0.0638556	-0.0161174	1.31552e-14	1.03551e-14	-0.194309	-0.313525	-0.193553	0.539715	-0.321844	-0.317641	-0.428492	0.561953	0.716731	-0.274003	-0.224894	0.371733	-0.221353	0.735456	-0.20408	-0.311867	0.66046	-0.390949	1.22125e-15	-3.06374e-14	-0.401794	-0.242073	0.617411	0
	328	1.38313e-15	0.111237	-0.863084	1.01669	1.0747	-0.77914	-0.754323	0.167417	-0.668054	-0.698503	0.239776	1.08501	1.31552e-14	1.03551e-14	-0.157744	0.686513	-0.13156	-0.279677	0.696278	-0.214178	0.63467	-0.259012	-0.996251	0.598758	0.546547	1.50368	-0.264525	0.662681	-1.17694	-1.18423	-0.253771	-0.259914	0	-3.06374e-14	0.555258	0.672203	-1.18842	0
	329	-1.15669e-15	0.305883	-0.620203	-0.643281	0.363852	1.28094	-0.574332	0.329188	-0.520431	0.3319	-0.495995	0.355242	1.31552e-14	-3.48506e-15	0.30655	0.24159	0.318234	-0.714276	0.263523	-0.653065	-0.736038	1.18763	-0.559575	1.05862	0.963198	1.04142	1.15512	0.172884	-0.72989	-0.713109	-1.63618	-1.65077	0	-1.11962e-14	-1.32071	0.604944	0.639072	0
	330	-1.15669e-15	-0.0725126	0.0596065	-0.0614956	0.0678904	0.0333176	-0.0182892	-0.0186377	0.0320626	-0.869928	0.072409	0.905498	1.31552e-14	-1.04052e-14	0.218647	0.254458	-0.591567	0.253694	-0.59555	0.338504	-0.631236	0.341586	0.262055	0.836014	0.753028	0.850116	0.949367	0.899243	-0.929604	0.0256729	-1.82849	-1.83537	0	8.24491e-15	-0.066598	0.952859	-0.883365	0
	331	-3.69651e-15	0.151395	1.04882	0.117702	0.127654	-0.769614	-0.714249	0.307846	1.21697	-0.549111	-0.481429	-0.556955	1.31552e-14	-1.04052e-14	-0.197358	-0.316333	-0.196317	-0.380236	0.592446	0.610533	0.507552	-0.381831	-0.165068	0.376439	0.354167	1.18532	1.41062	-0.489333	-0.481224	-1.45371	-0.501572	-0.561632	1.22125e-15	8.24491e-15	-1.01903	0.966865	-0.0033385	0
	332	1.38313e-15	-0.557273	-0.452388	0.400017	0.515101	-0.44038	0.442939	-0.0525535	-0.00540798	-0.0274624	0.90783	-0.897183	-7.71859e-16	1.03551e-14	-0.246686	-1.2343	0.675588	0.557517	-0.300416	0.635962	0.555147	0.601857	-1.07769	-1.26804	-0.256371	-2.3247	-0.14548	-0.149094	0.797925	1.70834	0.775207	0.791672	0	-1.11962e-14	0.242021	0.34839	-0.57299	0
	333	-1.15669e-15	0.507292	-0.495699	-0.46466	-0.436662	1.43891	-0.383129	-0.232625	-0.159559	-0.178617	0.769627	-0.188694	-1.46989e-14	-3.48506e-15	0.121064	0.164585	0.207746	0.165906	0.234054	0.249849	-0.718487	0.25363	-0.706304	0.967055	0.894262	-0.149359	1.9927	0.0689709	-0.846527	-0.871599	-1.77103	-0.899285	0	8.24491e-15	0.243186	-0.598946	0.366306	0
	334	1.38313e-15	-0.647304	0.307939	0.295062	0.337478	0.348582	-0.549691	-0.19523	0.730348	-1.04679	-0.109256	0.738827	-7.71859e-16	1.03551e-14	0.0374407	-0.00625808	0.0742458	0.878044	-0.894568	0.0333912	-0.976653	0.00403044	0.952037	-0.236425	-1.14897	0.658658	-1.07264	-1.04736	0.82826	0.809298	-0.113294	1.76449	1.22125e-15	-1.11962e-14	-0.0816126	-0.88465	0.954763	0
	335	1.38313e-15	0.271272	0.378506	0.260908	-0.555336	0.349795	-0.609207	0.148406	-0.691427	0.158277	0.209776	0.182666	1.31552e-14	3.43503e-15	0.0837718	1.00277	1.03288	-0.849771	1.04932	-0.785216	-0.843529	-0.808132	0.127005	0.972304	0.916733	0.712604	0.0445277	0.0532133	-0.876303	-0.947904	-0.904535	-0.0675143	0	-1.11962e-14	-0.0654338	0.0055235	0.0559314	0
	336	-3.69651e-15	-0.363952	0.695429	-0.345071	0.690781	0.664312	-1.20212	-0.051843	0.0114367	-0.00499348	0.0638556	-0.0161174	-7.71859e-16	-1.04052e-14	-0.0659296	-1.02091	-0.907261	0.78505	0.846872	0.870422	-0.130308	-0.089142	-0.0216203	0.150127	1.06502	-0.978697	0.243042	-0.695395	0.245397	0.209679	0.220635	-0.7493	0	8.24491e-15	-0.0827768	0.0626857	0.0154661	0
	337	-1.15669e-15	0.0718444	0.193514	0.0738834	0.199074	-0.760519	0.117006	-0.223704	0.708806	-0.184573	-0.124958	-0.176365	1.31552e-14	-1.04052e-14	-0.231151	0.665819	-0.169272	-0.280795	0.698866	-1.14157	0.660735	0.702972	-1.05191	0.0109539	0.916113	0.0137895	-0.807803	0.127474	0.155024	-0.755443	-0.761555	1.14221	1.22125e-15	8.24491e-15	-0.694235	1.25257	-0.591795	0
	338	-3.69651e-15	0.324507	-0.727577	-0.646338	1.22061	0.316475	-0.552004	-0.241463	-0.167918	0.695195	-0.118646	-0.197131	-7.71859e-16	-1.04052e-14	-0.0613635	-0.191083	-0.0730183	0.659316	0.71427	-0.196859	-0.309623	-0.259252	-0.0405477	-0.449248	-1.33238	0.348454	0.611285	0.596429	-0.326815	0.547882	0.564819	-0.41891	0	8.24491e-15	-0.397177	0.686209	-0.308397	0
	339	-1.15669e-15	-0.363952	0.695429	-0.345071	0.690781	0.664312	-1.20212	-0.588665	0.374385	0.361744	-0.452813	0.357533	1.31552e-14	-3.48506e-15	-0.0457188	-1.00229	0.886636	-0.113976	0.864977	0.888783	-0.112237	-1.01196	-0.00311469	1.53485	1.41281	1.45066	0.636854	1.53555	-2.16196	-2.16435	-1.22479	-1.25586	0	-3.06374e-14	-0.698852	0.324288	0.334013	0
	340	-1.15669e-15	-0.137813	-0.250265	0.762604	-0.183067	-0.136565	-0.0697442	-0.237273	0.701362	0.691958	-1.00608	-0.191225	-1.46989e-14	-1.04052e-14	0.29309	-0.643341	-0.552915	0.255744	-0.59721	1.26683	1.22117	-0.619464	-0.560346	0.339898	-0.622369	0.296466	0.454635	-0.502068	0.450135	0.451528	-0.477391	-0.474573	0	-3.06374e-14	-0.704633	0.343342	0.320525	0
	341	-1.15669e-15	0.15214	0.205673	0.138924	-0.7115	1.13941	-0.718424	0.312577	1.21605	-0.551829	-0.488577	-0.550532	1.31552e-14	-3.48506e-15	-0.0953818	-0.0347598	0.0115062	-0.0288126	0.0401613	0.0532087	0.0267559	0.0585372	-0.0254794	0.83891	-0.16876	0.852605	0.952043	-0.0271711	0.0026506	-0.899615	-0.908276	-0.888189	1.22125e-15	-1.11962e-14	0.865041	-0.879602	0.0612475	0
	342	1.38313e-15	0.23557	-0.623102	0.227426	0.347859	-0.609798	0.270455	-0.228435	0.709722	-0.181854	-0.117809	-0.182788	1.31552e-14	1.03551e-14	0.198053	-0.73087	-0.63908	1.08745	0.234676	-0.681392	1.13619	0.235911	-0.647364	-0.0517646	-0.0851384	0.0872089	0.128838	0.090904	0.133242	0.199824	0.157722	-0.681996	0	8.24491e-15	0.237405	-0.579892	0.352818	0
	343	1.38313e-15	0.607055	0.627658	-0.36084	-0.298098	-0.295263	-0.292065	-0.19523	0.730348	-1.04679	-0.109256	0.738827	1.31552e-14	1.03551e-14	0.118109	0.161863	-0.68272	0.163248	0.231407	-0.683778	0.217641	0.250966	0.169999	0.0550718	0.0157276	0.179018	0.227581	0.188181	0.22909	-0.637233	0.250015	-0.593403	1.22125e-15	8.24491e-15	0.247802	0.329336	-0.559502	0
	344	-1.15669e-15	-0.35339	0.642903	-0.345427	-0.283163	-0.280134	0.636461	0.313743	0.335667	0.317066	-0.510861	-0.545607	-7.71859e-16	-3.48506e-15	0.433599	-0.46702	-0.396681	-0.470138	0.514026	-0.397155	0.499726	0.535333	-0.420137	0.172812	-0.797633	0.280198	0.336403	0.295386	0.33472	-0.537288	0.351727	-0.495767	1.22125e-15	-1.11962e-14	-0.385615	0.648101	-0.28142	0
	345	-1.15669e-15	-0.157837	-0.144191	-0.162037	-1.0411	0.826613	0.819738	-0.236732	-0.168834	0.692477	-0.125795	-0.190708	-7.71859e-16	-1.04052e-14	-0.13676	-0.119782	-0.0548512	-0.130958	-0.982272	0.876316	0.83683	-1.00691	0.804088	0.0296032	-0.915323	-0.954952	-0.790566	0.144454	0.171755	1.11588	1.08998	0.212896	0	-1.11962e-14	-0.0723789	0.971914	-0.896854	0
	346	1.38313e-15	0.177365	0.166747	0.152318	-0.736481	1.13519	-0.692346	-0.428229	0.515354	0.501302	0.557962	-1.25771	-7.71859e-16	1.03551e-14	-0.553954	0.36852	-0.461941	-0.571195	0.409697	0.427052	-0.566658	0.412015	0.410539	0.455788	0.411566	1.38082	0.561747	1.46156	-1.30521	-2.23334	-0.377278	-0.378472	0	-1.11962e-14	0.23624	0.367444	-0.586479	0
	347	3.92295e-15	0.316446	-0.67273	-0.643636	-0.610092	0.336496	1.26425	-0.0139064	0.0311469	-0.872646	0.0652601	0.91192	-7.71859e-16	1.03551e-14	-0.321397	0.488876	-0.308777	-0.491824	-0.43569	0.497843	0.396647	-0.493633	0.600366	-0.734323	-0.659489	-1.00861	-0.646804	-0.612726	1.24226	0.225135	1.18052	1.11689	0	-3.06374e-14	0.869658	0.0486799	-0.864561	0
	348	-1.15669e-15	-0.241439	0.809074	0.696208	0.802114	-1.07636	-1.0873	0.138943	-0.689596	0.163713	0.224074	0.169821	1.31552e-14	-3.48506e-15	-0.243797	0.701085	-1.03968	0.689957	0.755883	-0.15187	-1.13641	-0.16235	0.706081	0.358154	1.24391	0.312154	-0.486904	-0.485445	-0.463143	-0.460721	-0.461621	0.485345	1.22125e-15	-1.11962e-14	-0.0758317	-0.903704	0.968251	0
	349	3.92295e-15	0.00836329	0.00997894	-0.932558	-0.890061	0.979612	0.975506	-0.422787	0.531283	0.521053	-0.293162	-0.370224	-7.71859e-16	1.03551e-14	-0.164045	-0.144911	0.808198	-1.07271	-1.00671	-0.0794148	0.812435	-0.0904648	0.779105	0.707524	-0.240255	1.34252	-0.236392	-0.20841	-0.218678	-0.325678	-0.271306	-0.404442	0	2.7686e-14	-0.396013	-0.261127	0.630899	0
	350	1.38313e-15	-0.324038	-0.298361	0.608484	-1.19213	0.673614	0.66397	-0.397878	-0.326647	0.53045	-0.292594	0.543471	-7.71859e-16	1.03551e-14	-0.0227407	-0.108598	0.878627	-0.158225	0.817215	-1.02247	0.755379	-0.137327	-0.872638	0.283543	-0.658059	0.120721	0.366352	-0.573917	0.365091	-0.604816	0.335889	0.306113	1.22125e-15	-1.11962e-14	-0.704633	0.343342	0.320525	0
	351	-1.15669e-15	-0.0254439	0.0409435	-0.954001	0.0627599	0.975933	0.0282616	-0.0464868	0.000330244	0.860664	-0.845864	-0.00528652	1.31552e-14	-3.48506e-15	0.329486	-0.562908	-0.491075	-0.563801	0.42076	-0.491742	0.406636	0.44149	0.363542	-0.634584	-0.617872	0.443818	-1.40444	0.46875	0.505539	0.55208	0.516208	0.606901	0	8.24491e-15	0.561039	0.653149	-1.17494	0
	352	1.38313e-15	0.23557	-0.623102	0.227426	0.347859	-0.609798	0.270455	0.119307	-0.702778	0.152117	1.09664	-0.736935	1.31552e-14	1.03551e-14	0.369065	-0.526455	-0.45519	0.389014	0.456216	0.475159	-0.496745	-0.46387	0.399782	-0.664586	0.278324	-0.566732	-0.473759	0.441432	-0.451035	0.526613	0.49029	0.582022	1.22125e-15	-3.06374e-14	0.556422	-0.275133	-0.249127	0
	353	-1.15669e-15	-0.487764	0.518255	0.454941	-1.34091	0.522893	0.510521	-0.232001	-0.16975	0.689759	-0.132944	-0.184286	-1.46989e-14	-1.04052e-14	-0.483047	0.386911	0.461292	-0.572327	0.40487	-1.44066	0.343812	0.388813	0.463909	-0.119741	0.792721	-1.08329	0.0298138	-0.920578	0.0377716	-0.866384	0.960963	1.03383	0	8.24491e-15	-0.390232	-0.280181	0.644388	0
	354	1.38313e-15	0.112312	0.106403	-0.835075	1.07568	-0.778151	0.159807	0.128229	0.165588	0.146161	0.202059	-0.724606	1.31552e-14	1.03551e-14	-0.168636	-0.196053	0.775193	-0.224555	-0.162153	-0.153829	0.716631	-1.12275	0.763347	-0.913552	0.0432712	0.204089	0.254545	0.214744	0.255263	-0.612468	0.275217	0.375568	1.22125e-15	-1.11962e-14	0.869658	0.0486799	-0.864561	0
	355	-1.15669e-15	0.261289	0.369245	-0.674839	0.371232	0.340606	-0.618563	-0.202986	-1.0184	-0.171937	0.763046	0.731423	1.31552e-14	-3.48506e-15	0.018072	0.0697303	0.114369	0.0732528	0.141794	-0.774661	0.128197	0.160798	0.0784023	-0.704665	-1.59104	0.256278	-0.546999	-1.4737	1.33784	0.411831	1.31763	1.37621	1.22125e-15	-1.11962e-14	0.237405	-0.579892	0.352818	0
	356	-3.69651e-15	0.0956688	0.153289	-0.840421	0.172821	-0.766029	1.05489	0.136526	1.04414	-0.728171	0.210045	-0.716686	1.31552e-14	-1.04052e-14	0.0720109	-0.94078	-0.811039	-0.0729849	0.902094	0.925498	0.840098	-0.0519227	-0.78588	0.189274	-0.74706	0.0397113	-0.679188	1.19835	0.280518	-0.684837	1.17216	-0.716838	1.22125e-15	8.24491e-15	-0.0827768	0.0626857	0.0154661	0
	357	3.92295e-15	-0.177206	0.806333	-0.180201	-1.0587	-0.117945	0.801585	0.494441	-0.353343	-0.377167	0.566226	-0.376923	-7.71859e-16	1.03551e-14	0.0601123	-0.904825	0.982587	0.89844	-0.874259	-0.876954	-0.017612	0.0244655	0.972796	-0.243638	-1.15578	-0.332309	-1.07931	-1.05393	0.821789	1.73092	-0.119525	1.75851	1.22125e-15	8.24491e-15	-0.698852	0.324288	0.334013	0
	358	-1.15669e-15	-0.163038	-0.21134	0.74921	-0.158086	-0.132344	-0.0958224	-0.0464868	0.000330244	0.860664	-0.845864	-0.00528652	1.31552e-14	-3.48506e-15	-0.0669413	-0.0554797	-0.879336	0.849061	-0.919728	0.939746	-0.0395138	0.938095	-0.890001	-0.448471	0.482362	-0.381015	-0.274015	0.638209	-0.257148	-0.217683	0.676984	-0.183545	1.22125e-15	-3.06374e-14	-0.709249	-0.58494	1.24633	0
	359	-1.15669e-15	0.271272	0.378506	0.260908	-0.555336	0.349795	-0.609207	0.158579	-0.676413	0.175309	-0.648497	1.07658	1.31552e-14	-3.48506e-15	-0.0433127	-0.0806313	0.888817	0.805397	-0.966907	-0.970916	0.828684	-1.00979	0.878097	-0.577129	-1.47063	0.365876	-1.38754	-0.428524	1.45226	0.52009	1.4278	0.537185	1.22125e-15	-1.11962e-14	-0.066598	0.952859	-0.883365	0
	360	-1.15669e-15	-0.051414	0.923019	-0.988618	0.926895	-0.928871	0.00635834	-0.0429213	0.879802	-0.0109494	-0.830729	-0.00378872	-7.71859e-16	-3.48506e-15	-0.118777	0.816228	-0.0385465	0.802428	-0.0491422	-0.969232	0.852909	-0.990698	-0.0584546	-0.321882	-0.322645	0.712537	-0.157015	0.753471	-0.143578	0.817519	-0.13137	-1.02335	1.22125e-15	-1.11962e-14	-0.0827768	0.0626857	0.0154661	0
	361	-1.15669e-15	-0.0293195	-0.931142	-0.957636	0.059238	0.972365	0.937752	-0.246905	-0.183847	0.675445	0.732478	-1.08462	-7.71859e-16	-3.48506e-15	0.0421083	-0.00195918	-0.809309	-0.0349651	0.943654	0.0376317	-0.0337097	-0.932798	0.956311	-0.0232427	0.883827	-0.0155971	1.07741	0.096337	-0.805312	0.143274	-0.791096	-0.775705	0	-3.06374e-14	0.85926	-0.860548	0.0477591	0
	362	-1.15669e-15	0.113712	0.107702	0.0926244	1.07695	-0.776861	-0.752003	0.13296	0.164672	0.143443	0.19491	-0.718184	1.31552e-14	-3.48506e-15	0.100351	0.0516816	-0.756503	0.0174309	0.0788073	-0.840398	0.0183657	1.00177	0.130631	-0.226576	-1.15719	-1.1751	-0.0689283	-0.0888017	0.871582	0.89842	0.868673	0.000460859	0	-3.06374e-14	-0.0712148	0.0245775	0.042443	0
	363	3.92295e-15	0.269871	0.377206	-0.666791	-0.556608	0.348506	0.302603	0.314284	-0.534529	0.317585	0.369427	-0.545091	1.31552e-14	1.03551e-14	0.118109	0.161863	-0.68272	0.163248	0.231407	-0.683778	0.217641	0.250966	0.169999	0.0454168	0.00661219	-0.814047	0.218658	0.17939	0.220428	-0.645429	0.241674	0.34337	1.22125e-15	8.24491e-15	0.556422	-0.275133	-0.249127	0
	364	1.38313e-15	-0.0159553	-0.981069	0.897407	-0.912161	0.0304979	0.952714	0.156703	0.187129	-0.716055	0.217762	0.190586	-7.71859e-16	1.03551e-14	0.106718	0.0575463	-0.75073	0.0231595	-0.832508	0.0963301	0.962829	0.0664738	0.136461	-0.242694	0.67664	-1.18895	-0.0838255	-1.03253	0.857122	-0.0430077	-0.0629619	0.931874	1.22125e-15	-1.11962e-14	-0.0712148	0.0245775	0.042443	0
	365	1.38313e-15	-0.177786	0.868119	0.755902	-1.01132	0.835691	-1.02764	-0.0381899	0.878886	-0.0136676	-0.837878	0.00263382	-7.71859e-16	3.43503e-15	0.243401	1.10288	-0.626807	1.06333	-0.710067	-0.710436	1.08504	-0.751363	-0.617396	-0.342579	-1.24919	0.567435	-1.17075	0.714089	-0.196633	0.719189	0.712714	0.731684	0	-1.11962e-14	0.242021	0.34839	-0.57299	0
	366	-1.15669e-15	0.103671	0.223037	0.10373	-0.707643	0.195507	0.146835	-0.398503	-0.316457	-0.337926	0.609976	0.539063	-7.71859e-16	-3.48506e-15	-0.311185	-0.32734	0.645951	0.564413	-0.289849	-0.283336	0.589175	0.630833	-1.12519	-0.256721	0.680912	0.641216	-1.0914	0.792265	-0.119605	0.79207	-1.04854	-0.141898	0	8.24491e-15	0.247802	0.329336	-0.559502	0
	367	-1.15669e-15	-0.149777	-0.199038	-0.164739	0.789604	0.806591	-0.996516	-0.40261	-0.325732	0.533168	-0.285445	0.537049	1.31552e-14	-3.48506e-15	-0.212224	0.68325	0.735674	-1.18098	-1.11822	0.737513	0.677658	-1.16204	0.723436	0.642334	0.570172	0.683679	-0.188053	-0.206157	-0.173706	-0.138733	-0.16038	-1.0512	1.22125e-15	-1.11962e-14	-0.0769958	0.0436316	0.0289545	0
	368	1.38313e-15	-0.236733	-0.155051	0.700622	-0.129248	-1.07203	0.743359	-0.0418393	-0.860591	-0.0099103	0.929845	-0.00275585	-7.71859e-16	1.03551e-14	0.0477672	-0.0436608	0.942553	-1.012	0.880377	-0.0274706	-1.05912	0.867261	-0.808079	0.427582	0.402453	1.22927	-0.458931	-0.442766	-0.435341	0.445198	-1.3751	0.425557	0	-3.06374e-14	0.555258	0.672203	-1.18842	0
	369	-1.15669e-15	-0.199647	-0.182974	-1.12763	0.792189	-0.138603	0.780553	-0.0357726	-0.854853	0.878216	-0.823849	0.88914	1.31552e-14	-3.48506e-15	-0.137626	-0.12058	-0.0556365	0.785471	-0.0660279	-0.986357	-1.04148	0.874383	0.803295	-0.68918	-0.651901	0.269586	-1.4911	-1.4596	1.35173	1.35272	0.413298	1.38905	0	-3.06374e-14	0.561039	0.653149	-1.17494	0
	370	-1.15669e-15	0.239446	0.348983	0.231061	0.351381	-0.60623	-0.639036	-0.392606	-1.19776	0.528251	0.580544	0.55041	-7.71859e-16	-3.48506e-15	0.147443	0.18888	0.231662	0.189637	0.257685	0.273815	-0.694901	-0.663629	0.196858	0.063534	-0.900805	0.18629	0.235403	0.195886	0.236682	-0.63005	0.257325	0.358393	0	8.24491e-15	0.556422	-0.275133	-0.249127	0
	371	-1.15669e-15	-0.19412	-1.08401	0.740584	-0.0905234	0.820655	-0.129826	0.134837	-0.698871	1.03481	-0.671348	0.167806	1.31552e-14	-3.48506e-15	0.528215	-0.426793	-0.339739	0.467268	-0.386582	-0.381439	0.492625	-0.407534	0.533951	0.792793	-0.194784	-0.29911	-0.0851886	0.839353	-0.0732084	-0.0917763	-1.00386	-0.0990124	1.22125e-15	-1.11962e-14	-0.703468	-0.603994	1.25982	0
	372	-1.15669e-15	-0.137813	-0.250265	0.762604	-0.183067	-0.136565	-0.0697442	0.130105	-0.697955	1.03752	-0.664199	0.161384	1.31552e-14	-3.48506e-15	-0.0154374	-0.927493	0.0551459	0.895395	0.0434298	0.0555948	0.945307	0.0434819	-0.842842	-0.027011	-0.0617681	0.108481	-0.806695	0.113443	0.15545	0.220836	0.179106	0.283309	0	-1.11962e-14	0.556422	-0.275133	-0.249127	0
	373	-1.15669e-15	0.267396	-0.59358	0.257274	-0.558858	0.346228	0.300284	0.314284	-0.534529	0.317585	0.369427	-0.545091	-7.71859e-16	-3.48506e-15	0.119732	0.163359	0.206539	0.164709	-0.684158	-0.682303	0.219093	0.25243	0.171486	-0.0204361	-0.0380447	0.971583	1.08001	0.0988924	0.126863	-0.782089	-0.788671	-0.773378	1.22125e-15	8.24491e-15	0.247802	0.329336	-0.559502	0
	374	-1.15669e-15	0.103671	0.223037	0.10373	-0.707643	0.195507	0.146835	0.167417	-0.668054	-0.698503	0.239776	1.08501	-7.71859e-16	-1.04052e-14	0.0773944	0.0774524	1.0271	0.0616998	0.126589	0.139933	-0.849231	0.127156	-0.757843	-0.587716	-0.573623	-0.500674	0.5557	0.511424	0.547586	0.591865	-0.361014	-0.299013	0	-1.11962e-14	-0.693071	0.305234	0.347502	0
	375	-1.15669e-15	0.425015	-0.447371	-0.521296	0.520017	0.491326	-0.465115	-0.755253	0.200642	0.179966	0.231512	0.204224	1.31552e-14	-3.48506e-15	0.2672	0.158435	-0.634072	0.102611	-0.757095	0.171884	1.01462	0.12401	-0.60716	-0.80038	0.185151	0.0467102	0.286751	-0.652335	0.287825	0.249822	0.261489	0.234695	0	-1.11962e-14	-0.704633	0.343342	0.320525	0
	376	1.38313e-15	-0.0373048	0.0299412	0.887646	-0.883658	0.0382866	0.0171453	-0.232625	-0.159559	-0.178617	0.769627	-0.188694	1.31552e-14	1.03551e-14	-0.131258	-0.114715	-0.0498631	0.791199	-0.977344	-0.0496287	-0.0970208	-0.0609131	0.809125	-0.115298	-0.127606	-0.0947047	0.0339198	-0.916533	0.971414	0.0651325	0.0470907	0.092737	0	-1.11962e-14	0.23624	0.367444	-0.586479	0
	377	-1.15669e-15	0.269871	0.377206	-0.666791	-0.556608	0.348506	0.302603	0.156703	0.187129	-0.716055	0.217762	0.190586	-7.71859e-16	-3.48506e-15	0.108768	0.153261	-0.691188	0.154845	0.22304	0.238679	0.20929	0.242547	-0.717562	0.382067	0.324449	-0.524749	0.529806	0.485916	-0.407205	0.568084	-1.30293	-0.322244	0	-1.11962e-14	-0.379834	0.629047	-0.267932	0
	378	-1.15669e-15	0.103671	0.223037	0.10373	-0.707643	0.195507	0.146835	0.127688	1.03578	0.145641	-0.678228	-0.725123	1.31552e-14	-3.48506e-15	-0.189322	0.657429	-1.04798	-0.308086	0.66799	0.688076	-0.332334	0.653561	-1.02517	0.188387	0.141593	-0.691186	-0.607614	-0.619485	0.348693	0.403678	0.365181	0.461927	1.22125e-15	-1.11962e-14	-0.0654338	0.0055235	0.0559314	0
	379	-1.15669e-15	0.15214	0.205673	0.138924	-0.7115	1.13941	-0.718424	-0.208799	0.722904	-0.170258	-0.99038	0.723968	1.31552e-14	-3.48506e-15	-0.259384	-1.15217	-0.166028	0.675935	-0.175099	0.764912	0.72719	0.764637	-1.06621	0.00635069	0.929283	-1.10225	1.06857	0.102746	0.116409	0.0876341	-0.821278	-0.868526	1.22125e-15	-1.11962e-14	-0.390232	-0.280181	0.644388	0
	380	1.38313e-15	0.248028	0.356944	0.239109	-0.576459	-0.59833	0.282131	0.13296	0.164672	0.143443	0.19491	-0.718184	-7.71859e-16	3.43503e-15	0.291716	-0.69152	-0.583002	-0.727621	-0.666786	0.264401	1.12824	1.17426	-0.573157	0.234461	-0.721914	1.19063	0.357185	1.26003	-0.574114	-0.565718	-1.48619	0.382773	0	-1.11962e-14	-1.00747	0.928757	0.0236384	0
	381	1.38313e-15	0.312646	-0.738579	1.19531	0.27419	-0.621171	-0.56312	0.314284	-0.534529	0.317585	0.369427	-0.545091	1.31552e-14	3.43503e-15	-0.36646	-0.331334	-0.263108	-0.337601	0.646001	0.667633	0.631452	-0.272912	-0.285241	-0.85762	-0.810928	-0.859931	0.270044	-1.61297	1.20061	1.20974	0.267788	1.24937	0	-3.06374e-14	-0.0654338	0.0055235	0.0559314	0
	382	1.38313e-15	0.103177	-0.808237	1.01939	-0.755996	-0.759118	1.06193	0.147865	0.17877	0.157757	-0.670511	0.182149	1.31552e-14	1.03551e-14	0.307498	0.289376	-0.539852	1.18591	-0.584303	0.348982	0.295278	-0.606477	-0.547153	0.280807	0.228848	0.373003	0.436217	0.393717	-0.498049	-1.37336	-0.472691	0.538566	1.22125e-15	-1.11962e-14	0.243186	-0.598946	0.366306	0
	383	-1.15669e-15	-0.204102	-1.09327	-0.195163	0.836044	0.811465	-0.139182	-0.227269	-0.170665	0.687041	-0.140093	-0.177863	-1.46989e-14	-1.04052e-14	0.198559	0.235958	-0.609779	-0.681585	0.303476	0.320254	0.289573	0.32348	-0.635346	1.16543	1.06403	0.148427	1.25383	1.19918	-1.56373	-1.55019	-0.626209	-1.56221	1.22125e-15	-3.06374e-14	-0.390232	-0.280181	0.644388	0
	384	1.38313e-15	0.440854	0.473488	0.409682	-0.449133	-0.448262	-0.447833	0.322581	0.344027	-0.556746	0.377412	-0.537171	1.31552e-14	1.03551e-14	0.0944458	0.14007	-0.704173	-0.775248	0.21021	0.225667	0.196484	0.229638	0.148332	-0.87249	0.0995551	-1.85748	0.256301	-1.62651	1.18727	1.19712	1.17265	0.292259	0	-1.11962e-14	0.561039	0.653149	-1.17494	0
	385	1.38313e-15	-0.385216	0.61338	-0.375274	0.623554	-1.23616	0.606632	0.156703	0.187129	-0.716055	0.217762	0.190586	1.31552e-14	1.03551e-14	-0.0374761	-0.94779	0.922951	-0.0416402	-0.893333	0.966515	0.925601	0.0236174	-0.863022	-0.534228	0.418914	-1.56679	0.568939	-1.31851	0.561088	0.556507	1.46487	-0.372018	1.22125e-15	-1.11962e-14	-1.01209	0.00047524	0.949446	0
	386	1.38313e-15	0.267396	-0.59358	0.257274	-0.558858	0.346228	0.300284	0.337485	0.358125	-0.542432	-0.48801	0.363163	-7.71859e-16	1.03551e-14	0.347766	0.326463	-0.503342	-0.612276	-0.54823	-0.545377	-0.607487	1.31189	0.368726	0.407705	0.36617	0.354735	1.47572	1.41777	-0.418689	-1.34641	-1.33653	-1.36312	0	-1.11962e-14	-0.0654338	0.0055235	0.0559314	0
	387	-1.15669e-15	0.124769	1.08645	-0.823392	0.151362	-0.766682	0.171483	0.337485	0.358125	-0.542432	-0.48801	0.363163	1.31552e-14	-1.04052e-14	0.224939	0.260253	-0.585862	-0.657854	0.327106	0.34422	0.313159	-0.593779	0.267816	-1.32988	-0.314758	-0.408312	-1.16105	-2.06351	1.6721	1.65585	1.63949	0.740389	1.22125e-15	-3.06374e-14	0.556422	-0.275133	-0.249127	0
	388	1.38313e-15	-0.24919	-1.1351	0.688939	0.79507	-1.0835	0.731683	-0.241463	-0.167918	0.695195	-0.118646	-0.197131	1.31552e-14	3.43503e-15	-0.0946761	-0.127937	-0.933324	0.759189	-0.095899	-0.0866369	-1.09478	0.825983	0.831067	0.173971	0.127982	0.281193	0.337474	0.296441	-0.593897	-0.536305	-0.564983	0.449972	0	-1.11962e-14	-0.0723789	0.971914	-0.896854	0
	389	-1.15669e-15	-0.459754	-0.548902	-0.4657	0.460009	0.493793	0.541646	0.149116	-0.674582	0.180745	-0.634199	1.06373	-7.71859e-16	-3.48506e-15	-0.0956117	0.696823	-0.104069	-0.288702	-0.233429	-0.227974	-0.340245	-0.290122	0.807102	-0.250001	-1.14427	-1.44986	0.795439	0.777847	-0.148062	0.717014	0.736942	-0.253685	0	-3.06374e-14	-0.704633	0.343342	0.320525	0
	390	-1.15669e-15	-0.00960475	0.961802	-0.0230232	-0.906389	0.0363441	0.0455432	0.317849	0.344943	-0.554028	0.384561	-0.543593	-1.46989e-14	-1.04052e-14	-0.0627785	0.867802	0.0122241	0.852806	-0.915999	0.0125854	-0.974562	0.941847	-0.886189	-0.183626	-1.0816	0.576714	-1.06004	0.838283	-0.0885134	-0.154389	0.794281	0.746135	1.22125e-15	-3.06374e-14	0.231624	-0.560838	0.339329	0
	391	-1.15669e-15	0.258814	-0.60154	0.249225	0.368983	0.338327	-0.620883	0.313743	0.335667	0.317066	-0.510861	-0.545607	1.31552e-14	-3.48506e-15	-0.0530983	-0.0427304	0.908787	-0.0556943	0.00969287	0.0213798	-0.965906	0.950572	-0.877326	0.162351	-0.807509	-0.71356	0.326735	0.285861	0.325335	0.381577	-0.575021	0.440337	1.22125e-15	8.24491e-15	0.247802	0.329336	-0.559502	0
	392	-1.15669e-15	0.403171	-0.467633	0.384604	0.500166	-0.455509	-0.485587	0.503363	0.515022	-0.383123	-0.328359	-0.364594	-7.71859e-16	-3.48506e-15	0.246488	-0.639348	0.321462	-0.638467	0.346411	0.363798	0.332427	-0.574355	0.287547	-0.971086	0.0415005	-1.21207	-0.865632	0.100748	1.02985	0.0241572	0.0582746	1.86534	0	8.24491e-15	-1.01209	0.00047524	0.949446	0
	393	3.92295e-15	0.0718444	0.193514	0.0738834	0.199074	-0.760519	0.117006	0.156703	0.187129	-0.716055	0.217762	0.190586	-7.71859e-16	1.03551e-14	-0.441622	0.471977	-0.360095	-0.470139	0.510325	0.529105	-1.40499	0.513264	0.513393	-0.473099	-0.447896	-0.529495	-1.29139	-0.333803	0.615929	0.608396	1.51767	0.623451	1.22125e-15	-3.06374e-14	0.556422	-0.275133	-0.249127	0
	394	1.38313e-15	0.0283876	-0.0960954	-0.00791684	-0.032033	0.0164341	0.0860239	-0.0329175	0.00777409	-0.0158662	0.03526	0.0095728	1.31552e-14	1.03551e-14	-0.487744	0.476412	-1.26086	0.470498	0.537354	0.557447	-1.35453	0.558805	0.482716	-0.279632	-0.26524	-1.34801	-1.11257	0.771404	0.789498	-0.155123	-0.150618	1.72866	0	8.24491e-15	-0.384451	-0.299235	0.657876	0
	395	-1.15669e-15	0.110928	1.13593	1.02666	-0.748952	-0.751982	-0.75705	0.670492	-0.181432	-0.200826	-0.132396	-0.210769	-7.71859e-16	-1.04052e-14	-0.251612	0.600061	-1.10445	0.553085	0.61219	-0.299457	0.550741	-0.34362	-0.203191	0.572987	0.522215	0.496769	-0.288344	0.639215	-0.270407	-1.20611	-1.19374	0.663494	0	-1.11962e-14	-1.01787	0.0195293	0.935958	0
	396	-1.15669e-15	-0.202122	-1.15376	-0.203567	0.78994	-0.140881	0.778234	-0.0329175	0.00777409	-0.0158662	0.03526	0.0095728	-7.71859e-16	-3.48506e-15	-0.121438	-1.11895	0.789143	0.670192	0.728801	-1.11214	0.667132	0.714748	-0.963009	0.773286	0.711321	0.668895	0.855194	-0.107459	-0.0907088	-1.03608	-1.02071	-1.05997	0	-1.11962e-14	0.242021	0.34839	-0.57299	0
	397	-1.15669e-15	-0.33262	-0.306322	0.600436	-0.264289	0.665713	-0.257196	0.329188	-0.520431	0.3319	-0.495995	0.355242	1.31552e-14	-3.48506e-15	-0.100441	-0.227073	0.779338	-0.293047	-0.237756	-0.232361	-0.344563	0.646561	-0.0763285	1.29895	0.3006	0.0085339	0.346427	0.350627	-0.583257	-0.670632	-0.62236	-0.741427	1.22125e-15	8.24491e-15	0.853479	-0.841494	0.0342706	0
	398	-1.15669e-15	-0.185537	-1.07605	0.748633	-1.01836	0.828555	0.79134	0.485603	-0.361702	0.496645	-0.322047	-0.38536	-1.46989e-14	-3.48506e-15	-0.166097	0.725733	0.777495	-0.222271	0.757142	-1.08247	-0.219869	-1.12046	0.765672	-0.291791	-1.21876	0.738396	-1.08761	-0.148181	0.813075	0.843062	0.812336	-0.0536181	1.22125e-15	-3.06374e-14	0.865041	-0.879602	0.0612475	0
	399	1.38313e-15	-0.202431	0.845258	-0.193596	-1.03372	-0.113724	0.775507	0.147865	0.17877	0.157757	-0.670511	0.182149	1.31552e-14	1.03551e-14	0.035111	0.0854231	0.129817	0.0885815	0.157058	0.171761	0.143431	-0.764879	0.0940037	-0.286056	-1.19583	0.616008	0.798312	0.765555	-0.145923	0.767169	-0.156168	-1.111	1.22125e-15	-1.11962e-14	-0.0654338	0.0055235	0.0559314	0
	400	3.92295e-15	-0.294937	0.634799	0.625514	-1.21359	0.672961	-0.219442	-0.603569	0.360287	0.347429	0.412609	-0.5428	-7.71859e-16	1.03551e-14	0.225261	-0.799638	0.215691	0.0648822	1.03938	-0.79716	0.977121	-0.854827	0.233449	-1.1569	-1.05845	-0.386977	-1.03737	-0.997488	0.863148	1.72192	0.815469	1.71125	0	-1.11962e-14	1.1725	-0.536735	-0.567674	0
	401	-1.15669e-15	-0.0725126	0.0596065	-0.0614956	0.0678904	0.0333176	-0.0182892	0.156703	0.187129	-0.716055	0.217762	0.190586	1.31552e-14	-3.48506e-15	-0.104438	0.735607	-0.971016	-1.14893	-1.09001	0.765194	-0.256437	0.730072	0.810575	-0.331273	0.593011	-1.26507	-1.12411	-0.18413	0.777653	0.809547	-0.139482	0.85842	1.22125e-15	-1.11962e-14	0.243186	-0.598946	0.366306	0
	402	1.38313e-15	0.298478	0.279093	0.265899	-0.62642	-0.606772	0.334287	-0.408052	-0.341661	0.513418	0.565678	-0.350439	-7.71859e-16	1.03551e-14	-0.280848	0.666962	-1.07327	0.656626	-0.194327	-0.185531	-0.230771	0.745291	-0.206852	-1.07025	-1.93619	-0.0578816	0.0735242	0.0515344	1.00986	0.101506	1.00182	1.07305	0	-1.11962e-14	0.556422	-0.275133	-0.249127	0
	403	-1.15669e-15	0.160781	0.089039	-0.799881	1.07182	0.165754	-0.705453	0.162145	0.203058	-0.696304	-0.633362	1.07807	-1.46989e-14	-3.48506e-15	-0.0731568	-0.201944	-0.0837107	0.648707	-0.213314	0.723369	-0.320167	-0.269882	-0.051346	0.00901736	0.0247946	0.742261	0.0764251	-0.844414	0.084316	-0.918609	0.0429886	0.905883	1.22125e-15	8.24491e-15	-0.709249	-0.58494	1.24633	0
	404	1.38313e-15	-0.115969	-0.230003	-0.143296	-0.163217	0.810271	-0.0492717	-0.0703132	-0.882133	0.852306	0.914143	-0.917948	1.31552e-14	1.03551e-14	0.311375	0.19912	0.293767	1.05956	-0.717522	-0.718925	-0.823422	0.163828	0.312298	-0.311739	-1.22007	-1.3756	0.774575	-0.186881	0.760693	0.745368	-0.178354	0.757259	1.22125e-15	-3.06374e-14	0.85926	-0.860548	0.0477591	0
	405	-1.15669e-15	-0.313502	0.617578	-0.318282	0.640819	0.65587	-1.14996	-0.397337	-1.19684	0.53097	0.587693	0.543988	1.31552e-14	-1.04052e-14	-0.305012	0.550879	-0.26508	-1.32937	-0.352666	-0.347971	0.502995	0.549284	0.626922	0.739426	0.661838	0.767114	-0.0983156	0.811299	-0.0866004	-0.984061	-0.994216	-0.970685	1.22125e-15	8.24491e-15	-1.00747	0.928757	0.0236384	0
	406	1.38313e-15	0.239446	0.348983	0.231061	0.351381	-0.60623	-0.639036	0.337485	0.358125	-0.542432	-0.48801	0.363163	-7.71859e-16	1.03551e-14	0.0952826	-0.872434	-0.761098	-0.904337	0.0742673	-0.845002	0.952604	0.997202	1.005	-0.721482	-0.682398	-1.72771	-1.52095	0.369091	1.32275	1.3253	0.385393	1.36226	1.22125e-15	8.24491e-15	0.561039	0.653149	-1.17494	0
	407	1.38313e-15	0.093688	0.213776	-0.832017	0.218925	0.186317	0.137479	0.148406	-0.691427	0.158277	0.209776	0.182666	-7.71859e-16	1.03551e-14	0.0413558	-0.9221	0.965582	-0.0356421	0.94298	0.0369481	-0.0343825	0.00755937	-0.802395	0.936443	0.847845	-0.0483486	1.04219	0.990686	-0.839504	-0.816823	-0.82402	-1.75209	1.22125e-15	-3.06374e-14	0.865041	-0.879602	0.0612475	0
	408	3.92295e-15	-0.0652556	0.972504	0.861434	0.0265812	-0.914171	-0.922174	0.128229	0.165588	0.146161	0.202059	-0.724606	1.31552e-14	1.03551e-14	-0.143642	-0.173034	0.797854	0.715138	0.777257	-0.131123	-0.199792	-1.10022	-0.0927763	-0.321529	0.60221	-1.2567	-1.1151	-1.10431	0.786395	0.817819	0.786646	0.866501	0	-1.11962e-14	-1.01209	0.00047524	0.949446	0
	409	1.38313e-15	-0.699155	0.384491	-0.659427	0.386167	0.355735	0.309963	-0.397337	-1.19684	0.53097	0.587693	0.543988	-7.71859e-16	1.03551e-14	-0.00756705	0.918651	0.0622815	0.902475	0.0504801	0.062745	-0.925196	-0.89046	0.0433723	1.61836	1.49165	0.537649	0.714035	1.61158	-1.15739	-2.09347	-2.07036	-1.18662	0	-1.11962e-14	0.546024	-1.18436	0.663192	0
	410	1.38313e-15	0.0956688	0.153289	-0.840421	0.172821	-0.766029	1.05489	0.128229	0.165588	0.146161	0.202059	-0.724606	1.31552e-14	1.03551e-14	-0.161158	-1.0617	0.810815	-1.07012	-0.0871077	-1.00774	0.815016	0.853173	0.781748	0.190353	-0.781073	-0.689497	-0.605797	0.311357	0.350457	0.405347	0.36688	0.463557	1.22125e-15	8.24491e-15	0.247802	0.329336	-0.559502	0
	411	-1.15669e-15	-0.522972	0.547921	-0.494201	-0.389366	0.517924	0.475087	-0.603569	0.360287	0.347429	0.412609	-0.5428	-1.46989e-14	-1.04052e-14	0.185347	0.176876	1.12497	-0.758392	0.223293	0.238007	0.186061	-0.716578	-0.658999	1.12784	1.97058	0.973578	0.224478	0.215368	-0.702279	-1.66286	-0.714426	-1.71073	1.22125e-15	-3.06374e-14	-0.390232	-0.280181	0.644388	0
	412	-1.15669e-15	0.0950886	0.215076	0.095682	0.220197	0.187606	-0.774331	0.134837	-0.698871	1.03481	-0.671348	0.167806	1.31552e-14	-3.48506e-15	0.168308	0.161183	1.10952	-0.773721	0.20803	-0.708416	0.170826	0.2091	-0.6746	-0.545529	0.390728	0.520347	-0.363721	-1.30827	0.585434	0.627675	0.59314	-0.26403	1.22125e-15	-1.11962e-14	-0.384451	-0.299235	0.657876	0
	413	-1.15669e-15	-0.535429	-0.432126	-0.505884	0.534952	0.506456	0.463411	0.322581	0.344027	-0.556746	0.377412	-0.537171	-7.71859e-16	-3.48506e-15	-2.23424e-05	-0.913295	-0.818665	0.909262	0.974259	1.00054	0.959089	-0.88366	-0.828728	-0.347705	-1.27155	-0.294422	0.77753	-1.12814	0.762912	0.795599	-0.153677	0.844794	1.22125e-15	-3.06374e-14	0.247802	0.329336	-0.559502	0
	414	3.92295e-15	-0.0472876	0.020681	-0.0481009	0.0429096	0.0290967	0.00778911	0.679955	-0.183263	-0.206262	-0.146694	-0.197924	-1.46989e-14	1.03551e-14	-0.0390143	-0.0297591	0.0337699	-0.043024	0.0223094	0.0341752	-0.0145439	0.0222309	0.0145782	-0.108926	-0.121589	-0.0892285	0.0398096	0.0183208	0.0474743	0.0705418	0.0525957	0.0980213	0	2.7686e-14	0.863877	0.0677339	-0.878049	0
	Outer model correlations
		AGE	DL1	DL2	DL3	DL4	DL5	DL6	DR1	DR2	DR3	DR4	DR5	EDU	EXP	IWB1	IWB2	IWB3	IWB4	IWB5	IWB6	IWB7	IWB8	IWB9	JC1	JC2	JC3	JC4	JC5	JC6	JC7	JC8	JC9	SEX	SIZE	TP1	TP2	TP3	YEAR
	AGE	1	-0.110446	0.0350973	0.0636323	-0.036761	-0.0314715	0.0541062	-0.0251484	-0.0181672	-0.0647575	0.0995079	0.0113437	0.0750099	0.802827	0.0859681	0.0511435	0.0104671	0.01329	-0.169367	0.0214733	-0.0371403	-0.0169812	0.062153	0.0159155	-0.0266702	-0.0450835	0.0206948	-8.36211e-05	0.0317298	-0.0147576	-0.00341351	0.0115698	-0.254171	-0.0129933	0.109904	-0.0551426	-0.0559569	0
	DL1	-0.110446	1	-0.0816304	-0.0828096	-0.200352	-0.0909934	-0.253584	0.0561922	0.082402	-0.051111	-0.0479234	-0.0392411	0.0281806	-0.0374189	0.0889903	0.0401323	0.0380931	-0.0393571	-0.0535835	-0.0374795	0.0140027	0.00913943	-0.0493301	-0.0411559	-0.0214832	0.0390115	0.0496683	-0.0753876	0.0178939	0.0214805	0.0110339	-0.00639518	0.172064	0.0291833	0.0359091	-0.0118547	-0.0237769	0
	DL2	0.0350973	-0.0816304	1	-0.20992	-0.28159	-0.215273	-0.178145	-0.0448795	0.129111	-0.0986279	0.0301262	-0.0275899	-0.0124592	-0.00246553	-0.0294557	-0.054098	0.0123649	-0.00354778	0.068695	0.0469356	-0.00152696	-0.0250192	-0.0122976	0.045302	-0.0689806	0.029637	-0.117255	-0.0259607	0.037862	0.0211917	0.0466007	0.0426248	0.0105835	0.0139612	-0.03172	-0.0350885	0.0616233	0
	DL3	0.0636323	-0.0828096	-0.20992	1	-0.238198	-0.267519	-0.204075	0.1057	0.0194761	0.0507043	-0.105553	-0.0664001	0.0488668	0.0594354	0.043403	0.0692697	-0.0573398	0.0357419	0.0291701	-0.017301	-0.0106776	-0.019764	-0.059453	-0.0181833	-0.00720758	-0.020956	-0.0596647	0.0091579	0.02928	0.0322111	-0.0746447	0.104065	-0.0820566	-0.0799684	0.00468268	-0.022591	0.0156627	0
	DL4	-0.036761	-0.200352	-0.28159	-0.238198	1	-0.213871	-0.294122	0.00260277	-0.125381	-0.020129	0.0621382	0.0981569	0.0081229	-0.00457684	-0.132235	-0.11597	0.0525952	0.00274858	0.0755521	0.0160591	-0.00159712	0.0328062	0.0450096	-0.0969539	0.0514473	-0.0211952	0.0122631	-0.0395018	-0.00776236	0.0237018	0.0586907	0.0100841	-0.00564152	0.0191277	-0.0420547	0.0521098	-0.00623536	0
	DL5	-0.0314715	-0.0909934	-0.215273	-0.267519	-0.213871	1	-0.127382	-0.0534871	-0.0292011	0.0759487	-0.0249279	0.0251683	0.0173823	-0.0359158	0.038515	0.143391	-0.0223001	-0.0500839	-0.101164	0.0162448	-0.0302654	-0.0216269	0.0205658	0.1316	-0.0398116	0.00996567	0.104288	0.0845207	-0.0511105	-0.0477202	-0.0381555	-0.143208	-0.0372863	0.0271736	0.0709248	-0.0834957	0.00660467	0
	DL6	0.0541062	-0.253584	-0.178145	-0.204075	-0.294122	-0.127382	1	-0.0554811	-0.0333607	0.035901	0.0608381	-0.0144679	-0.0809599	0.00894745	0.0366557	-0.04279	-0.0228239	0.0389637	-0.049744	-0.0337453	0.0308704	0.0189141	0.035779	-0.00468574	0.0660125	-0.0209767	0.0263933	0.0387595	-0.0227338	-0.0509569	-0.0117261	-0.0198668	-0.014172	-0.00255692	-0.0164997	0.0803495	-0.0558559	0
	DR1	-0.0251484	0.0561922	-0.0448795	0.1057	0.00260277	-0.0534871	-0.0554811	1	-0.181539	-0.258587	-0.288929	-0.134291	-0.0191702	-0.0109655	0.0622457	-0.00212357	-0.0255543	0.0270015	0.0232281	-0.0932199	0.0411533	0.00752551	-0.0225189	-0.0875853	-0.000809399	-0.0554378	-0.0251706	-0.0907304	0.0726091	0.00664522	0.0501769	0.108957	0.0950746	0.0216614	0.0859289	0.0105408	-0.0915867	0
	DR2	-0.0181672	0.082402	0.129111	0.0194761	-0.125381	-0.0292011	-0.0333607	-0.181539	1	-0.290111	-0.290598	-0.344129	0.0809263	0.0189635	-0.0326151	-0.0630516	-0.0175697	-0.0785703	-0.00233604	0.0988342	0.0463191	0.0144798	0.0104242	-0.0312797	-0.0258887	-0.0126793	-0.062001	0.0321581	0.0169246	0.0834883	0.0214463	-0.0225083	0.0578363	-0.0394789	-0.0965796	-0.0264386	0.115948	0
	DR3	-0.0647575	-0.051111	-0.0986279	0.0507043	-0.020129	0.0759487	0.035901	-0.258587	-0.290111	1	-0.260041	-0.268693	-0.0291258	-0.0533731	-0.0222311	0.0258268	0.0152853	-0.0602566	0.0109768	-0.0320001	0.0786055	-0.0365383	0.00890992	0.0649678	-0.0231308	0.0729601	0.0183681	-0.0125019	-0.0119369	-0.0306016	-0.00400335	-0.0589516	-0.0850419	-0.0206398	-0.00114552	-0.0616981	0.0561039	0
	DR4	0.0995079	-0.0479234	0.0301262	-0.105553	0.0621382	-0.0249279	0.0608381	-0.288929	-0.290598	-0.260041	1	-0.16616	-0.0206079	0.0719697	0.0372101	-0.00834464	-0.0270422	0.0651802	0.0132872	-0.00821745	-0.0802002	0.0280955	-0.00214259	0.0144622	0.0147322	-0.0797434	0.071471	0.0843918	-0.061045	-0.0550531	-0.0380069	0.0374686	-0.0381197	-0.00599484	0.021827	0.0772279	-0.0897312	0
	DR5	0.0113437	-0.0392411	-0.0275899	-0.0664001	0.0981569	0.0251683	-0.0144679	-0.134291	-0.344129	-0.268693	-0.16616	1	-0.0203948	-0.0281537	-0.0356821	0.0543689	0.055839	0.0631927	-0.0456052	0.0187019	-0.0948238	-0.0126103	0.00147742	0.0300461	0.0407986	0.0696678	-0.00169081	-0.0273768	-0.00941225	-0.00932347	-0.0269193	-0.0503026	-0.0199295	0.0545393	0.00827359	0.00755459	-0.0146489	0
	EDU	0.0750099	0.0281806	-0.0124592	0.0488668	0.0081229	0.0173823	-0.0809599	-0.0191702	0.0809263	-0.0291258	-0.0206079	-0.0203948	1	0.231369	0.004721	-0.0272812	-0.041429	-0.0859742	-0.00450262	-0.0141343	0.0364417	0.0963069	0.00376805	-0.101268	-0.110442	-0.162943	-0.0152365	0.0569903	0.179217	0.097597	0.0550167	-0.0427321	0.0714373	-0.434686	-0.0603141	0.00875695	0.0498815	0
	EXP	0.802827	-0.0374189	-0.00246553	0.0594354	-0.00457684	-0.0359158	0.00894745	-0.0109655	0.0189635	-0.0533731	0.0719697	-0.0281537	0.231369	1	0.0833332	0.00616678	0.036577	0.0016951	-0.139169	0.0242216	-0.0428964	0.00336967	0.0465116	-0.0266873	-0.0435902	-0.0889009	0.0419355	-0.00884447	0.0811688	0.00443012	0.0170328	-0.00148114	-0.181171	-0.108424	0.136086	-0.085036	-0.0543471	0
	IWB1	0.0859681	0.0889903	-0.0294557	0.043403	-0.132235	0.038515	0.0366557	0.0622457	-0.0326151	-0.0222311	0.0372101	-0.0356821	0.004721	0.0833332	1	-0.134479	-0.0296594	0.109232	-0.109952	-0.142998	-0.113135	-0.158663	-0.113045	0.097881	0.0157284	-0.0486527	0.0678734	0.0696835	-0.0356731	-0.0680965	-0.0702086	-0.0283192	0.0131207	-0.0188191	-0.00322472	0.00648243	-0.00269519	0
	IWB2	0.0511435	0.0401323	-0.054098	0.0692697	-0.11597	0.143391	-0.04279	-0.00212357	-0.0630516	0.0258268	-0.00834464	0.0543689	-0.0272812	0.00616678	-0.134479	1	-0.0741238	-0.00842697	-0.202889	-0.119005	-0.181682	-0.235623	-0.103814	0.0446582	-0.0122511	0.0939357	-0.0133355	-0.0413878	-0.0444928	-0.011224	0.00571669	-0.00205193	-0.0175713	0.0228192	0.0699605	-0.0960464	0.0187169	0
	IWB3	0.0104671	0.0380931	0.0123649	-0.0573398	0.0525952	-0.0223001	-0.0228239	-0.0255543	-0.0175697	0.0152853	-0.0270422	0.055839	-0.041429	0.036577	-0.0296594	-0.0741238	1	-0.102415	0.0268696	-0.249774	-0.187834	-0.226	-0.0705233	0.00184903	0.0649545	0.031691	-0.0659226	-0.0454367	0.00638714	0.0601631	-0.00812228	-0.0325956	0.0360242	0.0280918	0.060759	-0.0703023	0.00456518	0
	IWB4	0.01329	-0.0393571	-0.00354778	0.0357419	0.00274858	-0.0500839	0.0389637	0.0270015	-0.0785703	-0.0602566	0.0651802	0.0631927	-0.0859742	0.0016951	0.109232	-0.00842697	-0.102415	1	-0.0847752	-0.149906	-0.0747224	-0.194065	-0.282415	-0.040465	-0.0367957	0.0112204	0.0594438	-0.0692916	-0.0622507	0.00753081	0.0101149	0.111688	-0.0839656	0.0808298	0.0305178	-0.0572769	0.021877	0
	IWB5	-0.169367	-0.0535835	0.068695	0.0291701	0.0755521	-0.101164	-0.049744	0.0232281	-0.00233604	0.0109768	0.0132872	-0.0456052	-0.00450262	-0.139169	-0.109952	-0.202889	0.0268696	-0.0847752	1	-0.150798	-0.107089	-0.131864	-0.202916	0.0162913	0.0569725	-0.02143	-0.0995448	0.00862975	0.0225848	0.00260666	0.0172081	0.00513556	0.0239632	-0.032544	-0.069302	0.103833	-0.0262894	0
	IWB6	0.0214733	-0.0374795	0.0469356	-0.017301	0.0160591	0.0162448	-0.0337453	-0.0932199	0.0988342	-0.0320001	-0.00821745	0.0187019	-0.0141343	0.0242216	-0.142998	-0.119005	-0.249774	-0.149906	-0.150798	1	-0.129474	-0.0725468	-0.0592116	-0.0145632	0.00727142	-0.0938559	0.0344937	0.0066763	-0.016568	0.0182032	0.015941	0.0266951	0.0184853	-0.00805991	0.057699	-0.0709453	0.00806523	0
	IWB7	-0.0371403	0.0140027	-0.00152696	-0.0106776	-0.00159712	-0.0302654	0.0308704	0.0411533	0.0463191	0.0786055	-0.0802002	-0.0948238	0.0364417	-0.0428964	-0.113135	-0.181682	-0.187834	-0.0747224	-0.107089	-0.129474	1	-0.151897	-0.113156	0.0184166	-0.0205859	0.00734305	0.0430791	-0.0506769	0.00922749	-0.0160882	0.089126	-0.0791934	0.0161661	-0.0659397	-0.0747148	0.083842	-0.00328839	0
	IWB8	-0.0169812	0.00913943	-0.0250192	-0.019764	0.0328062	-0.0216269	0.0189141	0.00752551	0.0144798	-0.0365383	0.0280955	-0.0126103	0.0963069	0.00336967	-0.158663	-0.235623	-0.226	-0.194065	-0.131864	-0.0725468	-0.151897	1	-0.0815828	-0.00782252	-0.0144805	-0.0462685	0.0671374	0.0608564	0.0291657	-0.027096	-0.0822029	0.00488286	-0.030164	0.00642909	-0.0364352	0.0426124	-0.0031427	0
	IWB9	0.062153	-0.0493301	-0.0122976	-0.059453	0.0450096	0.0205658	0.035779	-0.0225189	0.0104242	0.00890992	-0.00214259	0.00147742	0.00376805	0.0465116	-0.113045	-0.103814	-0.0705233	-0.282415	-0.202916	-0.0592116	-0.113156	-0.0815828	1	-0.102211	-0.054624	0.0623171	-0.0906235	0.0608388	0.0734577	0.0280902	0.0176739	0.0051763	0.0229978	-0.00422102	-0.0271265	0.0480647	-0.0169073	0
	JC1	0.0159155	-0.0411559	0.045302	-0.0181833	-0.0969539	0.1316	-0.00468574	-0.0875853	-0.0312797	0.0649678	0.0144622	0.0300461	-0.101268	-0.0266873	0.097881	0.0446582	0.00184903	-0.040465	0.0162913	-0.0145632	0.0184166	-0.00782252	-0.102211	1	0.502838	0.477624	0.384318	0.307001	-0.681024	-0.622932	-0.570214	-0.595391	0.0132977	0.0737326	0.012676	-0.0859786	0.0645318	0
	JC2	-0.0266702	-0.0214832	-0.0689806	-0.00720758	0.0514473	-0.0398116	0.0660125	-0.000809399	-0.0258887	-0.0231308	0.0147322	0.0407986	-0.110442	-0.0435902	0.0157284	-0.0122511	0.0649545	-0.0367957	0.0569725	0.00727142	-0.0205859	-0.0144805	-0.054624	0.502838	1	0.298815	0.278334	0.0880085	-0.554546	-0.49496	-0.514587	-0.450507	0.0133532	0.0308342	-0.0231687	-0.0926653	0.104778	0
	JC3	-0.0450835	0.0390115	0.029637	-0.020956	-0.0211952	0.00996567	-0.0209767	-0.0554378	-0.0126793	0.0729601	-0.0797434	0.0696678	-0.162943	-0.0889009	-0.0486527	0.0939357	0.031691	0.0112204	-0.02143	-0.0938559	0.00734305	-0.0462685	0.0623171	0.477624	0.298815	1	0.198024	0.193962	-0.58064	-0.499027	-0.449833	-0.419347	-0.0373641	0.0928883	0.00420418	0.0362273	-0.0363205	0
	JC4	0.0206948	0.0496683	-0.117255	-0.0596647	0.0122631	0.104288	0.0263933	-0.0251706	-0.062001	0.0183681	0.071471	-0.00169081	-0.0152365	0.0419355	0.0678734	-0.0133355	-0.0659226	0.0594438	-0.0995448	0.0344937	0.0430791	0.0671374	-0.0906235	0.384318	0.278334	0.198024	1	0.191809	-0.507726	-0.476728	-0.468404	-0.563737	0.0104497	-0.0416511	-0.0312229	-0.0362815	0.0622115	0
	JC5	-8.36211e-05	-0.0753876	-0.0259607	0.0091579	-0.0395018	0.0845207	0.0387595	-0.0907304	0.0321581	-0.0125019	0.0843918	-0.0273768	0.0569903	-0.00884447	0.0696835	-0.0413878	-0.0454367	-0.0692916	0.00862975	0.0066763	-0.0506769	0.0608564	0.0608388	0.307001	0.0880085	0.193962	0.191809	1	-0.428788	-0.372488	-0.41822	-0.472728	-0.0377148	0.0208119	-0.0561091	0.00434223	0.0497955	0
	JC6	0.0317298	0.0178939	0.037862	0.02928	-0.00776236	-0.0511105	-0.0227338	0.0726091	0.0169246	-0.0119369	-0.061045	-0.00941225	0.179217	0.0811688	-0.0356731	-0.0444928	0.00638714	-0.0622507	0.0225848	-0.016568	0.00922749	0.0291657	0.0734577	-0.681024	-0.554546	-0.58064	-0.507726	-0.428788	1	0.575472	0.474551	0.501913	0.00813988	-0.0866196	-0.0304466	0.0683986	-0.0318609	0
	JC7	-0.0147576	0.0214805	0.0211917	0.0322111	0.0237018	-0.0477202	-0.0509569	0.00664522	0.0834883	-0.0306016	-0.0550531	-0.00932347	0.097597	0.00443012	-0.0680965	-0.011224	0.0601631	0.00753081	0.00260666	0.0182032	-0.0160882	-0.027096	0.0280902	-0.622932	-0.49496	-0.499027	-0.476728	-0.372488	0.575472	1	0.348371	0.387384	-0.0420922	-0.0738404	0.0336414	0.0475103	-0.074536	0
	JC8	-0.00341351	0.0110339	0.0466007	-0.0746447	0.0586907	-0.0381555	-0.0117261	0.0501769	0.0214463	-0.00400335	-0.0380069	-0.0269193	0.0550167	0.0170328	-0.0702086	0.00571669	-0.00812228	0.0101149	0.0172081	0.015941	0.089126	-0.0822029	0.0176739	-0.570214	-0.514587	-0.449833	-0.468404	-0.41822	0.474551	0.348371	1	0.467522	0.103641	-0.0235844	0.04451	0.0336571	-0.0725804	0
	JC9	0.0115698	-0.00639518	0.0426248	0.104065	0.0100841	-0.143208	-0.0198668	0.108957	-0.0225083	-0.0589516	0.0374686	-0.0503026	-0.0427321	-0.00148114	-0.0283192	-0.00205193	-0.0325956	0.111688	0.00513556	0.0266951	-0.0791934	0.00488286	0.0051763	-0.595391	-0.450507	-0.419347	-0.563737	-0.472728	0.501913	0.387384	0.467522	1	-0.033964	0.0358142	0.0496069	0.0160444	-0.0617525	0
	SEX	-0.254171	0.172064	0.0105835	-0.0820566	-0.00564152	-0.0372863	-0.014172	0.0950746	0.0578363	-0.0850419	-0.0381197	-0.0199295	0.0714373	-0.181171	0.0131207	-0.0175713	0.0360242	-0.0839656	0.0239632	0.0184853	0.0161661	-0.030164	0.0229978	0.0132977	0.0133532	-0.0373641	0.0104497	-0.0377148	0.00813988	-0.0420922	0.103641	-0.033964	1	-0.0914368	-0.03503	-0.0745029	0.09993	0
	SIZE	-0.0129933	0.0291833	0.0139612	-0.0799684	0.0191277	0.0271736	-0.00255692	0.0216614	-0.0394789	-0.0206398	-0.00599484	0.0545393	-0.434686	-0.108424	-0.0188191	0.0228192	0.0280918	0.0808298	-0.032544	-0.00805991	-0.0659397	0.00642909	-0.00422102	0.0737326	0.0308342	0.0928883	-0.0416511	0.0208119	-0.0866196	-0.0738404	-0.0235844	0.0358142	-0.0914368	1	0.0161973	0.0582333	-0.0674115	0
	TP1	0.109904	0.0359091	-0.03172	0.00468268	-0.0420547	0.0709248	-0.0164997	0.0859289	-0.0965796	-0.00114552	0.021827	0.00827359	-0.0603141	0.136086	-0.00322472	0.0699605	0.060759	0.0305178	-0.069302	0.057699	-0.0747148	-0.0364352	-0.0271265	0.012676	-0.0231687	0.00420418	-0.0312229	-0.0561091	-0.0304466	0.0336414	0.04451	0.0496069	-0.03503	0.0161973	1	-0.416142	-0.585453	0
	TP2	-0.0551426	-0.0118547	-0.0350885	-0.022591	0.0521098	-0.0834957	0.0803495	0.0105408	-0.0264386	-0.0616981	0.0772279	0.00755459	0.00875695	-0.085036	0.00648243	-0.0960464	-0.0703023	-0.0572769	0.103833	-0.0709453	0.083842	0.0426124	0.0480647	-0.0859786	-0.0926653	0.0362273	-0.0362815	0.00434223	0.0683986	0.0475103	0.0336571	0.0160444	-0.0745029	0.0582333	-0.416142	1	-0.493543	0
	TP3	-0.0559569	-0.0237769	0.0616233	0.0156627	-0.00623536	0.00660467	-0.0558559	-0.0915867	0.115948	0.0561039	-0.0897312	-0.0146489	0.0498815	-0.0543471	-0.00269519	0.0187169	0.00456518	0.021877	-0.0262894	0.00806523	-0.00328839	-0.0031427	-0.0169073	0.0645318	0.104778	-0.0363205	0.0622115	0.0497955	-0.0318609	-0.074536	-0.0725804	-0.0617525	0.09993	-0.0674115	-0.585453	-0.493543	1	0
	YEAR	0	0	0	0	0	0	0	0	0	0	0	0	0	0	0	0	0	0	0	0	0	0	0	0	0	0	0	0	0	0	0	0	0	0	0	0	0	0
	Outer model descriptives
		Mean	Median	Observed min	Observed max	Standard deviation	Excess kurtosis	Skewness	Number of observations used	Cramér-von Mises test statistic	Cramér-von Mises p value
	AGE	5.55054e-31	-1.15669e-15	-3.69651e-15	3.92295e-15	1.9984e-15	-0.328001	0.43079	415	6.42676	7.37e-10
	DL1	1.43627e-16	-0.0220625	-1.30026	1.26552	0.325643	1.87933	0.16108	415	1.81173	7.37e-10
	DL2	-1.02294e-16	0.020681	-1.61255	1.25118	0.480396	0.455666	-0.224551	415	1.41042	7.37e-10
	DL3	1.25636e-16	-0.0347062	-1.26472	1.34916	0.462365	0.52521	0.0819454	415	1.99925	7.37e-10
	DL4	-1.4351e-16	0.0429096	-1.52309	2.50312	0.511618	1.25918	0.0421619	415	1.80832	7.37e-10
	DL5	-1.11256e-16	0.0290967	-1.40429	1.43891	0.49236	0.491566	-0.238801	415	2.43041	7.37e-10
	DL6	1.04067e-16	0.00778911	-1.70893	1.40691	0.463411	0.657982	-0.132848	415	2.03619	7.37e-10
	DR1	3.74533e-18	-0.0376489	-2.19992	2.17399	0.368706	7.81556	0.53967	415	2.39617	7.37e-10
	DR2	-8.41362e-17	0.00868973	-1.40323	1.76672	0.476409	0.679118	-0.0479885	415	1.70238	7.37e-10
	DR3	-3.86572e-17	-0.0131481	-1.75909	1.19412	0.450582	0.717237	-0.383455	415	1.80142	7.37e-10
	DR4	9.89837e-17	0.0424089	-1.40573	1.1195	0.44677	0.457989	-0.19762	415	1.64067	7.37e-10
	DR5	-8.15947e-18	0.00315026	-1.27979	2.1163	0.461091	0.997379	0.101015	415	1.58878	7.37e-10
	EDU	-9.12417e-30	-7.71859e-16	-1.46989e-14	1.31552e-14	1.11022e-14	-1.4228	-0.0998643	415	4.71829	7.37e-10
	EXP	-6.48957e-30	-3.48506e-15	-1.04052e-14	1.03551e-14	7.99361e-15	-1.44774	0.193573	415	5.00652	7.37e-10
	IWB1	-2.28515e-16	-0.0166783	-1.67098	1.60631	0.335642	4.15614	-0.349573	415	1.6126	7.37e-10
	IWB2	2.86752e-17	-0.0297591	-1.2343	1.59518	0.497323	0.181094	-0.012877	415	1.24047	7.37e-10
	IWB3	9.26133e-17	0.0337699	-1.56041	1.30354	0.520186	-0.153265	-0.0819847	415	0.999866	1.51451e-09
	IWB4	-3.58482e-17	-0.0367352	-1.3719	1.50206	0.530901	-0.0633597	0.00940707	415	0.997207	1.54953e-09
	IWB5	1.27141e-16	0.0223094	-3.08442	1.67756	0.536594	2.37634	-0.491569	415	0.98668	1.6993e-09
	IWB6	-8.10262e-17	0.0341752	-1.5065	1.31555	0.517311	0.0508527	-0.0522714	415	0.993445	1.60095e-09
	IWB7	2.87086e-17	-0.0145439	-1.40499	1.54826	0.539092	-0.206459	0.00448181	415	0.546398	1.03504e-06
	IWB8	4.94584e-17	0.0222309	-1.23076	1.31189	0.528297	-0.218559	-0.0602042	415	0.72739	4.05568e-08
	IWB9	1.15838e-16	0.0145782	-1.39026	1.53264	0.506033	-0.0926859	-0.0617276	415	1.07596	8.50547e-10
	JC1	-1.53726e-16	-0.0517646	-1.73424	1.62345	0.520852	0.627748	0.0973845	415	0.580011	5.32112e-07
	JC2	5.66481e-17	-0.0268566	-1.93619	1.97058	0.591994	0.799974	-0.154128	415	0.683697	8.20704e-08
	JC3	-5.39394e-17	-0.00300173	-2.3247	1.95364	0.679607	0.69321	-0.417729	415	0.695223	6.7821e-08
	JC4	-1.26438e-16	0.0398096	-1.61895	1.9927	0.614415	0.356115	-0.127015	415	0.729322	3.9357e-08
	JC5	7.90449e-17	0.0183208	-2.27312	1.71698	0.629177	1.03588	-0.523136	415	1.18935	7.37e-10
	JC6	7.82172e-17	0.0474743	-2.25307	2.2045	0.643023	0.602332	-0.162608	415	0.641867	1.68749e-07
	JC7	5.71832e-17	0.0705418	-2.25056	1.79103	0.689147	0.826238	-0.328494	415	0.758022	2.54781e-08
	JC8	-2.06495e-17	0.0525957	-2.25494	2.12679	0.675417	0.581004	-0.241404	415	0.828928	9.52882e-09
	JC9	-3.29723e-17	0.0980213	-2.01122	2.17727	0.706331	0.532317	-0.0628841	415	0.51638	1.92167e-06
	SEX	5.44411e-16	0	0	1.22125e-15	6.07022e-16	-1.96154	0.218946	415	12.4206	7.37e-10
	SIZE	-1.76629e-29	-1.11962e-14	-3.06374e-14	2.7686e-14	2.22045e-14	-1.43165	-0.0123035	415	3.35707	7.37e-10
	TP1	-1.18513e-16	-0.0712148	-1.32649	1.49613	0.485033	0.432324	0.00431182	415	2.41734	7.37e-10
	TP2	2.67524e-17	0.0245775	-1.20341	1.27162	0.427483	0.573298	-0.0982425	415	2.0995	7.37e-10
	TP3	4.5479e-17	0.042443	-2.09543	1.25982	0.475955	1.80869	-0.243977	415	2.43949	7.37e-10
	YEAR	0	0	0	0	0	n/a	n/a	415	34.5833	7.37e-10
	Inner model scores
		DT	IWB	JC	TP
	0	-0.214698	0.106497	0.256462	0.387306
	1	0.0407967	0.239343	0.748873	-3.00926
	2	0.560221	1.30491	0.748873	-0.297082
	3	-0.434963	-0.25477	0.53085	-0.0219558
	4	0.19533	0.239343	0.0394198	0.089568
	5	0.0216623	0.267646	0.634599	-0.716839
	6	-0.49862	-0.147509	-0.0857331	0.357462
	7	0.168274	0.352195	0.440397	-0.522068
	8	0.19533	0.239343	0.0394198	0.0121684
	9	-0.0887891	-0.445492	-0.730942	-0.346538
	10	0.643656	0.924179	0.055911	-3.48617
	11	0.587283	0.174511	0.664169	0.253118
	12	-0.700051	0.620074	0.915795	-0.312176
	13	0.291783	0.259053	1.16262	0.408168
	14	0.14774	-0.592593	0.156123	0.295829
	15	0.357277	-0.0588158	0.367987	0.672701
	16	0.513648	0.924179	0.65277	0.709517
	17	0.120732	-0.221656	-0.246938	0.527257
	18	-0.725128	-0.434637	0.0409645	-1.3824
	19	-0.000823073	-0.265894	-0.112326	-1.51544
	20	-0.246237	-0.4546	0.0451328	0.462224
	21	0.576852	0.097778	0.267581	-0.421376
	22	0.634667	-0.445492	0.498976	-0.889468
	23	-0.178758	0.00475031	0.616105	0.226156
	24	0.228166	0.306281	0.120216	-0.599111
	25	0.672312	-1.63364	-0.112223	0.167667
	26	-0.45687	-0.957033	-0.986459	-0.781376
	27	0.690766	-0.421762	1.00926	0.317583
	28	-0.055098	0.39138	1.03546	1.17425
	29	1.01481	-0.488538	-0.110742	-0.244098
	30	-0.727702	-0.102506	-0.244014	-0.127735
	31	-0.0911595	0.789244	0.948034	1.24058
	32	0.19533	0.239343	0.0394198	-0.11952
	33	0.225373	0.239343	-0.0985068	-0.0885728
	34	0.166547	0.101033	1.14132	0.805477
	35	-0.322489	-0.445492	0.341965	-0.36455
	36	0.00506867	-0.0865418	0.60488	0.175144
	37	0.479448	0.924179	0.809781	0.540522
	38	-0.0011301	-0.445492	-0.314123	-0.685169
	39	-0.302231	-0.106155	-0.0720238	0.0556919
	40	0.963726	1.28156	0.796355	-0.0557914
	41	-0.620877	-0.905478	0.506417	0.0682319
	42	-0.638858	0.561452	0.433451	0.14557
	43	-0.848518	-0.114901	-0.210478	-0.498146
	44	0.19533	0.239343	0.0394198	0.166645
	45	0.354649	-0.0870933	0.498976	-0.267226
	46	0.19533	0.239343	0.0394198	0.285633
	47	-0.213663	0.56484	0.439916	0.262733
	48	-0.265168	0.588995	0.0609281	0.419794
	49	-0.463507	-0.722112	1.20843	-0.219159
	50	0.779582	1.30491	0.748873	-0.230748
	51	0.45871	-0.108717	0.339495	0.266908
	52	0.225844	0.301548	0.114503	-0.850829
	53	-1.50306	-0.06246	0.247645	-1.67623
	54	0.571202	1.051	0.827236	0.697841
	55	-0.215203	0.075315	-0.432106	0.257886
	56	-0.628916	0.550448	0.382121	-0.0918665
	57	0.479448	0.924179	0.809781	0.642166
	58	-0.0470597	0.512506	0.277376	0.275937
	59	0.174087	0.481545	1.60468	-1.81564
	60	0.223389	-0.357322	0.559883	1.32332
	61	0.479448	0.924179	0.809781	0.723131
	62	-0.843793	-2.19589	-2.73122	-1.36261
	63	0.280813	0.239343	-0.35303	0.810071
	64	-0.186227	-0.0513321	-0.328906	0.0812052
	65	0.416179	0.297125	-0.12002	0.277941
	66	0.0752032	-0.386559	-0.153779	-0.589758
	67	0.603938	0.924179	0.238254	0.706499
	68	0.173485	0.11571	-0.0898565	0.238807
	69	-0.541356	0.316547	-0.131852	-1.09452
	70	0.494468	0.30318	0.135821	-0.367693
	71	-0.377778	0.0438164	-0.169114	1.6197
	72	0.19533	0.239343	0.0394198	0.202873
	73	0.862823	-0.0777106	0.429531	0.675834
	74	0.248558	-0.187577	0.0250482	0.524421
	75	-0.357303	0.239343	0.0394198	0.574445
	76	0.283713	0.133146	-0.250783	-0.0915906
	77	0.0407967	0.239343	0.748873	0.932901
	78	0.479448	0.924179	0.809781	0.584537
	79	-0.657026	-1.81516	-2.27166	-1.41292
	80	0.479448	0.924179	0.809781	0.675834
	81	-0.202156	-0.445492	-0.210478	-0.0873674
	82	-0.706146	0.147717	1.45779	-0.39689
	83	0.941905	-0.438427	1.04118	0.800946
	84	0.19533	0.239343	0.0394198	0.208839
	85	0.102644	0.650349	0.892374	0.309532
	86	0.479448	0.924179	0.809781	0.697841
	87	0.132318	-0.138834	-0.478405	-1.79715
	88	-0.167921	-0.316419	0.498976	-0.0977218
	89	-0.678062	0.773807	0.647553	0.0661761
	90	1.15571	0.176198	-0.0367983	-0.413224
	91	0.164003	-0.274881	0.54154	-1.07247
	92	0.101342	0.252886	-0.111178	0.262473
	93	0.479448	0.924179	0.809781	0.603526
	94	0.189561	0.438258	0.0207651	0.281203
	95	-0.624439	-0.0223044	0.346525	1.49584
	96	-0.811608	1.45728	0.516911	-1.41331
	97	0.0449199	0.736501	0.188942	0.594726
	98	-0.0887891	-0.445492	-0.730942	-0.250508
	99	0.308674	1.00417	0.534909	0.889589
	100	0.453533	0.357181	0.538679	0.764714
	101	0.479448	0.924179	0.809781	0.684359
	102	-0.0887891	-0.445492	-0.730942	-0.366963
	103	0.694697	-1.67961	0.36185	-2.5858
	104	-0.216596	-0.0392826	0.808761	-0.576278
	105	-0.0887891	-0.445492	-0.730942	-0.390421
	106	0.324085	0.419138	0.759183	1.02351
	107	-0.015729	-0.555287	0.0632526	-0.864245
	108	0.147201	-0.255942	-0.0962036	-0.491832
	109	-0.414166	0.239343	0.0394198	-0.461596
	110	-0.205826	0.239343	0.874026	0.181144
	111	0.9898	-0.48245	-0.242414	-1.10346
	112	-0.113649	1.05724	0.260943	-0.63893
	113	0.0168792	0.239343	0.0394198	0.78809
	114	0.19533	0.239343	0.0394198	-0.928512
	115	0.479448	0.924179	0.809781	0.789744
	116	0.19533	0.239343	0.0394198	-0.39616
	117	1.20533	-0.697652	-0.376043	0.0436252
	118	-0.543456	-0.826223	0.0394198	-0.241851
	119	0.19533	0.239343	0.0394198	0.142358
	120	0.479448	0.924179	0.809781	0.725518
	121	-0.32212	-0.205386	0.0895296	-0.346731
	122	0.27693	-0.224487	-0.492673	-0.257016
	123	-0.340232	0.24389	-0.231723	1.24678
	124	-0.542087	-1.31831	0.796866	0.592088
	125	0.0676454	-0.141388	-0.691383	0.231111
	126	0.479448	0.924179	0.809781	0.640345
	127	-0.0885921	0.0556789	0.454087	-1.26605
	128	0.90445	-0.596449	0.456239	0.932018
	129	-1.03604	0.239343	1.14132	-0.25965
	130	0.271326	0.161938	0.498976	0.0207324
	131	-0.343179	0.274637	0.456884	-0.175724
	132	-0.950559	0.239343	0.748873	1.13231
	133	0.307957	-0.174712	0.222324	-1.47767
	134	0.479448	0.924179	0.809781	-0.277307
	135	-0.845652	0.239343	0.267249	0.788411
	136	0.19533	0.239343	0.0394198	1.04553
	137	-0.0940444	-0.512851	-0.517734	-0.653283
	138	0.301036	0.816258	0.809781	-0.253033
	139	-0.25922	0.0234087	1.44387	-0.127835
	140	0.511277	0.239343	0.344697	0.0994026
	141	0.19533	0.239343	0.0394198	0.122631
	142	0.488738	0.093976	0.294744	-0.613023
	143	-0.54557	0.843041	0.704048	-0.823337
	144	0.355197	0.636085	0.793257	0.976756
	145	0.526269	-0.445492	0.177368	0.0232161
	146	-0.12778	-0.0558812	0.451755	0.0558124
	147	0.0100432	0.620074	1.42878	-1.18366
	148	0.437637	0.514583	0.794764	0.583004
	149	-0.0887891	-0.445492	-0.730942	-0.408565
	150	-1.21731	-0.445492	-0.10124	-0.224787
	151	-0.180659	0.620074	0.363352	0.626818
	152	0.163781	-1.51106	-0.730942	-0.300085
	153	-0.615437	0.263099	0.915795	0.515672
	154	0.19533	0.239343	0.0394198	-0.672278
	155	0.43856	0.488857	0.480632	-0.645129
	156	-0.779823	0.133146	1.01711	1.7093
	157	-0.906813	2.4471	1.5423	0.212395
	158	0.263717	0.0216922	0.260335	-0.192176
	159	0.0267948	0.177336	-0.124668	-0.229649
	160	0.376556	0.579171	0.552418	1.14562
	161	-0.37858	-0.0892483	0.211814	0.954659
	162	1.13131	0.472974	0.0394198	0.717007
	163	1.0619	0.199075	0.587588	-0.230616
	164	0.19533	0.239343	0.0394198	0.15226
	165	-0.0923777	-0.445492	-0.602928	0.577816
	166	0.32405	-0.0925664	-0.491692	-0.144318
	167	-1.44731	-0.953987	-0.223273	-0.898026
	168	0.479448	0.924179	0.809781	0.651547
	169	0.19533	0.239343	0.0394198	0.745404
	170	-1.06216	0.788235	1.41809	-1.01155
	171	-0.299975	0.9941	0.0786727	1.07996
	172	0.19533	0.239343	0.0394198	0.120351
	173	-0.325522	-0.445492	0.355887	-0.353896
	174	0.231946	0.357334	0.279458	0.208971
	175	-1.12973	1.68564	1.72889	-0.223423
	176	0.0530844	-0.323629	-0.160318	-0.405692
	177	0.145424	1.08781	0.694082	0.337541
	178	0.162058	0.0544989	-0.176543	0.132525
	179	0.341694	0.138572	1.20843	0.618667
	180	0.178345	-0.136181	-0.481044	1.49609
	181	1.03893	0.2801	-1.0579	-2.61384
	182	-0.151132	0.239343	-0.084789	-0.155979
	183	-0.553609	-0.575196	0.54282	-0.923278
	184	0.00057606	-1.50227	-0.292587	-0.183252
	185	-1.68175	1.0008	2.18845	-1.79423
	186	0.0914143	0.472974	1.26934	0.580789
	187	0.245312	-2.38287	-1.03125	0.234175
	188	-0.0873617	-0.826223	-1.04741	-0.281936
	189	0.4735	-0.0480424	0.556983	0.34042
	190	0.572449	0.397035	0.715581	-0.874965
	191	-0.592807	0.336035	0.414578	-0.308875
	192	-1.00828	-0.787044	0.206341	0.0139321
	193	0.154426	1.35019	0.196312	0.853795
	194	0.479448	0.924179	0.809781	0.838969
	195	-0.705893	-0.135506	-0.116755	-0.220753
	196	0.389976	0.486476	-0.892199	0.721208
	197	0.408706	0.246425	0.196163	-0.00683308
	198	-0.0887891	-0.445492	-0.730942	-0.220405
	199	-0.105407	-0.00505855	-0.357767	-0.117486
	200	0.19533	0.239343	0.0394198	0.187096
	201	0.317503	0.509549	0.915795	0.329218
	202	0.365422	-0.10198	0.230775	-0.539511
	203	-0.960342	0.222795	-0.0619002	1.10699
	204	0.20044	0.0771533	-0.417556	0.271925
	205	-0.573946	0.127209	0.866764	-0.0702455
	206	-0.707736	-0.538535	-0.431041	0.0761426
	207	-0.356689	-0.445492	0.498976	0.688735
	208	0.692914	1.20844	1.08042	0.0122535
	209	0.0874423	0.21096	-0.0228725	-0.639471
	210	-0.813174	0.959901	1.06534	0.840654
	211	-3.26996	0.813654	-0.0616647	-1.34405
	212	-2.05528	0.239343	1.26934	0.222288
	213	1.50143	1.61898	-0.349489	0.296119
	214	0.0400006	0.30682	0.924225	0.740326
	215	-1.71129	-0.443548	-2.3275	-0.50525
	216	0.592643	0.78565	0.440856	0.690054
	217	0.033603	1.04619	0.6779	0.00272259
	218	0.416538	0.488725	0.744975	0.0216717
	219	-0.268709	0.492378	0.517899	1.24662
	220	-0.6374	-2.03923	0.303875	-0.669592
	221	-0.596564	1.83409	1.63697	0.878514
	222	-1.07478	0.80361	-0.42109	1.06162
	223	2.10838	0.408453	-0.328616	-3.28506
	224	1.20591	0.992283	-0.178975	-2.2769
	225	-0.0953858	-0.0354237	0.297202	0.407669
	226	-1.11426	-0.126177	-0.826516	1.22484
	227	1.47468	1.05947	0.595998	0.697266
	228	0.750714	-0.239457	0.540365	0.446461
	229	0.697386	0.706416	-0.276913	-0.002005
	230	1.15839	0.429384	0.627569	-0.724633
	231	0.148465	0.73806	0.0954955	-0.825801
	232	-0.222763	1.36924	0.440651	-0.422337
	233	1.20968	0.462318	-1.47006	0.214241
	234	0.0158031	0.630838	-0.505875	-0.647164
	235	-0.0781567	1.39237	1.14752	0.550502
	236	0.332833	-0.972803	0.214446	-0.338703
	237	0.18966	-2.59214	0.113247	0.562647
	238	-0.683673	0.164537	0.639136	0.847363
	239	-1.81951	-1.09187	-0.348149	1.26993
	240	0.658561	1.07642	0.527403	0.44714
	241	-1.33368	0.783732	-0.0935578	0.685744
	242	0.856219	1.51309	-0.66905	-0.812593
	243	0.968523	0.271825	-1.43168	-1.65236
	244	-1.68942	-0.663784	-1.73403	0.190715
	245	0.564412	0.183337	0.637411	0.321022
	246	-0.0202539	-0.667596	0.870482	-0.0868775
	247	-0.427496	-2.1139	-1.794	-0.063211
	248	-0.0634059	-1.92283	-1.01617	-1.67407
	249	-2.30949	1.44524	0.586341	2.57019
	250	-0.978995	-1.28773	-0.213627	-0.332469
	251	0.101235	-0.0481464	0.291013	-0.533751
	252	-0.153835	-1.21488	0.251184	1.13136
	253	-0.928352	0.189603	-0.403566	0.900361
	254	0.748303	1.02105	0.935752	-0.0469632
	255	-1.3062	-0.00441797	-1.75184	0.298008
	256	0.430013	1.09868	1.51382	-0.529304
	257	-1.65227	-0.80831	0.244965	1.87609
	258	-0.0262119	0.385358	-1.68443	-1.24476
	259	-0.0366559	-1.50832	-2.26076	-1.1887
	260	-2.5091	-1.351	-0.909641	2.19543
	261	0.275967	-1.26418	0.812438	0.862749
	262	-0.543456	-0.826223	0.0394198	-0.241851
	263	1.05432	-1.60661	-1.77652	-0.839427
	264	-1.2033	-3.06894	0.6725	0.249074
	265	2.00758	1.89475	-1.1801	-0.733684
	266	-1.36194	0.515425	0.0882157	1.16883
	267	-0.346446	-0.0407543	-0.970945	0.702584
	268	-0.781409	0.518537	-0.803271	-0.249392
	269	0.287735	-1.18542	0.967438	-0.361998
	270	-1.3274	-1.55957	-3.22181	-1.69256
	271	-2.42511	-0.510307	-0.508362	1.33311
	272	-0.221098	0.471423	0.0436566	0.703623
	273	-0.884476	-0.21265	0.0229512	1.02855
	274	-0.149488	-0.873839	0.286917	-0.24285
	275	0.511822	-1.63821	-0.524438	-0.580471
	276	1.10192	0.83468	-0.753949	0.612371
	277	0.614664	-0.286109	1.75346	0.0850454
	278	-0.887432	-0.0421213	-0.433972	0.521677
	279	-2.25249	1.02186	0.961145	0.0634783
	280	0.267716	-0.624276	-2.1473	-1.93352
	281	1.09257	-2.2542	0.517147	0.721817
	282	1.96261	-1.58951	-2.27846	-2.47124
	283	0.563083	0.83756	0.170804	0.408233
	284	0.323297	-2.01125	0.799767	0.711856
	285	-0.848859	1.76171	0.58667	1.46491
	286	1.03807	-0.00914743	-1.10836	0.404508
	287	-0.795422	-0.672135	-1.3362	0.654687
	288	-0.468883	-0.992879	-1.14143	1.34757
	289	-0.0133587	-0.964627	-2.23101	-0.685717
	290	0.363569	0.5945	0.340381	-0.64944
	291	0.720072	0.97721	1.06073	0.658772
	292	0.309357	0.558633	-0.499991	0.824254
	293	0.085833	0.863691	-0.189778	0.0126244
	294	-2.39808	1.23387	-0.350553	0.953474
	295	-0.0570559	0.26848	-2.67526	0.20167
	296	0.570175	0.851088	0.338644	-0.0335752
	297	0.904187	1.12618	0.671419	0.206883
	298	1.35424	1.25298	1.0814	0.0885327
	299	1.01454	-2.46108	0.680636	0.502973
	300	-0.261404	0.536291	-0.524155	-0.151171
	301	-1.22112	1.28697	-0.249201	-0.410074
	302	1.6318	-2.09682	-1.41848	-0.974109
	303	-2.13667	0.364106	-1.29829	-1.25306
	304	0.892829	0.426513	-0.265338	1.36697
	305	0.74388	1.0919	-0.0328697	-0.17691
	306	0.601704	0.741026	0.148891	0.774717
	307	0.876511	-0.130262	-1.39054	-0.724109
	308	0.983076	-2.18028	-2.01418	-1.5472
	309	-1.48392	0.826659	-0.396395	1.12281
	310	-0.0163587	0.0306112	-1.10557	-0.110809
	311	1.22067	0.921269	-0.923234	-2.60917
	312	0.872513	-1.92708	0.378319	-0.972771
	313	0.967366	1.11407	0.398823	0.314064
	314	0.685856	0.718032	0.481104	0.324215
	315	0.335441	0.828858	0.681768	0.781245
	316	0.0706966	1.73752	1.10561	1.2641
	317	0.189346	-1.47671	-0.618951	-0.191516
	318	0.326423	0.498394	-2.09528	-0.45398
	319	0.00854388	0.708417	0.555151	-0.825197
	320	-1.29228	-1.0973	0.564859	0.0358385
	321	1.63151	-2.01552	-1.47076	-1.20507
	322	-0.669778	-1.08289	0.235199	-0.138165
	323	1.09081	-1.1057	-0.736719	-1.33668
	324	0.965226	1.20246	0.211335	0.4111
	325	-0.936047	0.326238	-1.66153	-0.504828
	326	0.633299	-0.352209	1.12674	-0.352025
	327	-1.54083	-2.93887	-3.66715	-1.08114
	328	0.813805	-1.2147	-0.268907	-0.541607
	329	1.23161	-0.99905	0.00252481	0.133647
	330	-1.19538	0.590811	-0.358215	0.619971
	331	-0.714316	-1.79197	-0.710933	-0.831841
	332	0.754274	-1.74541	-1.17435	-0.216747
	333	-2.22238	1.65698	-0.518719	2.33266
	334	1.09685	-0.333219	-0.359273	-0.98375
	335	1.43031	-0.141121	-2.69794	0.762097
	336	-2.28544	-0.858123	-1.57813	-0.441245
	337	-0.540193	-0.888301	-0.494368	0.199182
	338	-1.00942	-1.87056	-0.833165	-1.28048
	339	-1.85872	-0.879578	-0.862526	0.947379
	340	-0.855393	0.965835	0.816097	-0.244575
	341	-1.40604	1.38068	0.189404	0.74294
	342	-1.90203	-0.276004	0.823052	0.674304
	343	0.0752013	1.32688	1.31625	0.704374
	344	0.636589	0.998201	1.18586	-0.86399
	345	-1.41118	0.672254	0.274431	0.0150976
	346	0.0959113	0.236766	-0.0710998	-0.975955
	347	1.66798	-1.96873	-2.11976	0.216176
	348	-0.959625	0.382973	-0.596774	0.695374
	349	-1.50117	0.764364	-2.78123	-0.114026
	350	0.552516	-1.52339	-1.26813	-0.896828
	351	-0.0708828	0.862177	0.665216	0.374686
	352	-2.37325	0.54818	0.372073	1.51014
	353	-0.129778	-1.09694	0.298079	-0.0330455
	354	0.229149	-0.196997	1.50317	0.128644
	355	0.127212	0.93056	-0.738047	-0.388787
	356	0.869998	-1.83566	-1.41321	-1.96536
	357	-0.732126	-0.549829	-0.583229	0.753927
	358	0.453729	0.967307	1.28007	-1.35098
	359	0.233973	-1.01194	-0.88287	0.181651
	360	-0.688556	0.693597	0.734981	-1.4515
	361	-0.291988	-0.845676	-0.0527133	-0.556807
	362	1.46374	-0.482016	0.699061	-0.376838
	363	0.276144	0.827624	0.724939	0.233201
	364	1.41152	-0.538041	0.658478	-0.242999
	365	0.676021	-1.11577	-0.915579	-0.194687
	366	-2.17294	-0.791246	-1.33507	2.14644
	367	-0.928014	0.120847	1.1772	-0.161175
	368	0.0581925	-1.93621	-1.84481	-0.110146
	369	-0.567736	0.657289	-0.0715927	0.850679
	370	0.0464991	0.784923	0.689763	0.298895
	371	0.35522	-0.418604	-1.08423	-0.174636
	372	-0.680027	1.29336	2.41478	1.00324
	373	0.513889	0.824959	-0.367918	0.499269
	374	-0.272088	-0.198028	0.221536	0.992428
	375	1.75988	-2.28889	-1.7197	-1.70789
	376	-2.60723	0.341061	0.0514628	0.0829125
	377	0.529219	0.837539	0.330573	0.0780026
	378	0.123744	-1.92634	0.48124	1.17921
	379	-0.35126	0.549053	-1.17303	-0.209482
	380	1.29044	-1.37643	-0.675398	-0.20098
	381	1.22555	1.466	0.808646	0.832151
	382	0.952279	-0.0713423	0.820735	0.352931
	383	0.262055	0.933288	-0.356462	-0.575014
	384	0.750183	1.28885	-0.0111154	0.0729459
	385	1.24824	0.480468	-0.338211	-0.283083
	386	0.893941	-0.422845	-0.869461	0.875414
	387	1.02803	1.40138	-0.341139	0.106841
	388	-2.57041	-0.784004	0.784296	0.478215
	389	-0.355035	-1.76103	-0.978238	-0.133103
	390	0.486139	0.650035	-1.74553	-0.983577
	391	0.499809	-0.000554746	0.582886	0.465433
	392	0.888913	0.741983	-2.69861	-0.067054
	393	1.12159	-0.664868	-1.09619	0.135265
	394	1.84512	1.8579	0.449195	-0.0593369
	395	-1.93261	-1.48631	-0.686847	0.539475
	396	2.02104	-1.37229	-0.61706	-0.771547
	397	2.23956	-2.44989	-2.46155	-2.30601
	398	-1.23005	-0.684001	0.190235	0.961522
	399	0.952956	1.10744	-0.993094	0.705843
	400	-0.827546	-1.40446	-1.45713	0.0464944
	401	1.1995	-2.08339	-0.159669	0.339409
	402	0.788771	0.998583	0.603241	0.242464
	403	0.632724	-1.92025	-1.44508	-0.532552
	404	-0.461234	-1.05673	0.420605	0.0204266
	405	0.272058	-0.848582	0.988379	0.438867
	406	1.03006	-1.17116	-0.728364	0.205592
	407	1.10658	-1.16929	-0.399645	-0.302062
	408	0.171341	-0.66214	0.280232	0.281505
	409	-0.341607	-0.0417056	-1.11407	-0.26381
	410	-0.165448	0.423322	0.923255	0.894962
	411	-1.90182	-0.179562	-1.62753	0.736186
	412	-0.204997	-0.2978	0.168181	0.531945
	413	0.662149	0.0124896	0.0952783	0.504138
	414	-0.576664	0.239343	0.0394198	-0.308597
	Inner model correlation
		DT	IWB	JC	TP
	DT	1	-5.6501e-16	1.54094e-16	-0.231595
	IWB	-5.6501e-16	1	0.437678	0.206292
	JC	1.54094e-16	0.437678	1	0.251751
	TP	-0.231595	0.206292	0.251751	1
	Inner model descriptives
		Mean	Median	Observed min	Observed max	Standard deviation	Excess kurtosis	Skewness	Number of observations used	Cramér-von Mises test statistic	Cramér-von Mises p value
	DT	1.66667e-16	0.132318	-3.26996	2.23956	0.864833	0.993175	-0.650784	415	0.752622	2.76055e-08
	IWB	-2.809e-18	0.183337	-3.06894	2.4471	0.933252	0.310355	-0.659056	415	0.776135	1.95756e-08
	JC	1.8526e-17	0.0952783	-3.66715	2.41478	0.901108	1.34714	-0.920701	415	0.986404	1.70348e-09
	TP	0.00601006	0.0729459	-3.48617	2.57019	0.851202	1.67442	-0.691885	415	0.45356	7.5618e-06
	Conditional direct effects
	Matrix
	Conditional indirect effects
	Matrix
	Quality criteria
	R-square
	Overview
		R-square	R-square adjusted
	DT	0.252064	0.246605
	IWB	0.129041	0.126932
	JC	0.188004	0.186038
	TP	0.275455	0.262993
	f-square
	Matrix
		Age	DL	DT	Education	Firm size	Gender	IWB	JC	TP	Years of establishment	Years of work experience
	Age									0.00234547
	DL			0.0327133				0.148159	0.231533
	DT									0.365406
	Education									0.00272161
	Firm size									0.000700064
	Gender									5.68275e-05
	IWB			0.0528912
	JC			0.0416418
	TP
	Years of establishment									0.000306643
	Years of work experience									0.000783573
	List
		f-square
	Age -> TP	0.00234547
	DL -> DT	0.0327133
	DL -> IWB	0.148159
	DL -> JC	0.231533
	DT -> TP	0.365406
	Education -> TP	0.00272161
	Firm size -> TP	0.000700064
	Gender -> TP	5.68275e-05
	IWB -> DT	0.0528912
	JC -> DT	0.0416418
	Years of establishment -> TP	0.000306643
	Years of work experience -> TP	0.000783573
	Construct reliability and validity
	Overview
		Cronbach's alpha	Composite reliability (rho_a)	Composite reliability (rho_c)	Average variance extracted (AVE)
	DL	0.946138	0.948488	0.957147	0.788412
	DT	0.939135	0.94119	0.953599	0.804372
	IWB	0.957123	0.960886	0.963347	0.745137
	JC	0.912189	0.915983	0.927788	0.588837
	TP	0.863123	0.864161	0.916397	0.785156
	Discriminant validity
	Heterotrait-monotrait ratio (HTMT) - Matrix
		Age	DL	DT	Education	Firm size	Gender	IWB	JC	TP	Years of establishment	Years of work experience
	Age
	DL	0.0706407
	DT	0.0226668	0.375324
	Education	0.0750099	0.0392793	0.0230954
	Firm size	0.0129933	0.0412937	0.0150116	0.434686
	Gender	0.254171	0.0316677	0.0690381	0.0714373	0.0914368
	IWB	0.0686626	0.373877	0.43075	0.0280655	0.0567219	0.0163491
	JC	0.071461	0.462777	0.447692	0.118328	0.175563	0.0348104	0.55934
	TP	0.0545665	0.485035	0.573177	0.0894792	0.0569425	0.0491536	0.512477	0.578094
	Years of establishment	0.097197	0.031772	0.016136	0.271244	0.0702629	0.0903783	0.0160228	0.0582798	0.0441615
	Years of work experience	0.802827	0.058145	0.018002	0.231369	0.108424	0.181171	0.0658733	0.0522321	0.051199	0.0627987
	Heterotrait-monotrait ratio (HTMT) - List
		Heterotrait-monotrait ratio (HTMT)
	DL <-> Age	0.0706407
	DT <-> Age	0.0226668
	DT <-> DL	0.375324
	Education <-> Age	0.0750099
	Education <-> DL	0.0392793
	Education <-> DT	0.0230954
	Firm size <-> Age	0.0129933
	Firm size <-> DL	0.0412937
	Firm size <-> DT	0.0150116
	Firm size <-> Education	0.434686
	Gender <-> Age	0.254171
	Gender <-> DL	0.0316677
	Gender <-> DT	0.0690381
	Gender <-> Education	0.0714373
	Gender <-> Firm size	0.0914368
	IWB <-> Age	0.0686626
	IWB <-> DL	0.373877
	IWB <-> DT	0.43075
	IWB <-> Education	0.0280655
	IWB <-> Firm size	0.0567219
	IWB <-> Gender	0.0163491
	JC <-> Age	0.071461
	JC <-> DL	0.462777
	JC <-> DT	0.447692
	JC <-> Education	0.118328
	JC <-> Firm size	0.175563
	JC <-> Gender	0.0348104
	JC <-> IWB	0.55934
	TP <-> Age	0.0545665
	TP <-> DL	0.485035
	TP <-> DT	0.573177
	TP <-> Education	0.0894792
	TP <-> Firm size	0.0569425
	TP <-> Gender	0.0491536
	TP <-> IWB	0.512477
	TP <-> JC	0.578094
	Years of establishment <-> Age	0.097197
	Years of establishment <-> DL	0.031772
	Years of establishment <-> DT	0.016136
	Years of establishment <-> Education	0.271244
	Years of establishment <-> Firm size	0.0702629
	Years of establishment <-> Gender	0.0903783
	Years of establishment <-> IWB	0.0160228
	Years of establishment <-> JC	0.0582798
	Years of establishment <-> TP	0.0441615
	Years of work experience <-> Age	0.802827
	Years of work experience <-> DL	0.058145
	Years of work experience <-> DT	0.018002
	Years of work experience <-> Education	0.231369
	Years of work experience <-> Firm size	0.108424
	Years of work experience <-> Gender	0.181171
	Years of work experience <-> IWB	0.0658733
	Years of work experience <-> JC	0.0522321
	Years of work experience <-> TP	0.051199
	Years of work experience <-> Years of establishment	0.0627987
	Fornell-Larcker criterion
		Age	DL	DT	Education	Firm size	Gender	IWB	JC	TP	Years of establishment	Years of work experience
	Age	1
	DL	-0.0689238	0.887926
	DT	-0.00184884	0.355808	0.896868
	Education	-0.0750099	-0.035876	-0.0224388	1
	Firm size	-0.0129933	0.0390651	-0.00154057	0.434686	1
	Gender	-0.254171	0.0261292	0.0673402	-0.0714373	-0.0914368	1
	IWB	-0.0658327	0.359222	0.41443	0.0127142	0.0546489	-0.0130165	0.863213
	JC	-0.0669157	0.433594	0.418388	0.0999623	0.166276	0.0304595	0.523827	0.767357
	TP	-0.0343687	0.439146	0.517145	-0.0838007	-0.0531554	0.046149	0.468385	0.512166	0.88609
	Years of establishment	0.097197	-0.0308023	-0.00973371	0.271244	0.0702629	-0.0903783	-0.0107316	-0.0466006	-0.0406109	1
	Years of work experience	0.802827	-0.0562319	0.00438454	-0.231369	-0.108424	-0.181171	-0.0633008	-0.0420418	0.00196577	0.0627987	1
	Cross loadings
		Age	DL	DT	Education	Firm size	Gender	IWB	JC	TP	Years of establishment	Years of work experience
	AGE	1	-0.0689238	-0.00184884	-0.0750099	-0.0129933	-0.254171	-0.0658327	-0.0669157	-0.0343687	0.097197	0.802827
	DL1	-0.101133	0.945493	0.337848	-0.0430973	0.0464391	0.0807364	0.329504	0.410666	0.422574	-0.0166844	-0.0653521
	DL2	-0.0435891	0.877051	0.286344	-0.0254797	0.040969	0.0280009	0.307042	0.3729	0.377941	-0.0390989	-0.0505027
	DL3	-0.0316927	0.88669	0.314331	-0.0544052	-0.00233592	-0.0147716	0.312989	0.397822	0.388451	-0.0485295	-0.0223794
	DL4	-0.0780279	0.859213	0.342032	-0.034981	0.0433513	0.0195643	0.345441	0.393575	0.361985	-0.0218694	-0.0506568
	DL5	-0.0754861	0.870392	0.283647	-0.0397845	0.0473811	0.00438439	0.281832	0.328255	0.376567	-0.0181079	-0.0666273
	DL6	-0.036003	0.886143	0.32349	0.00572643	0.0334324	0.0165868	0.329935	0.397382	0.409684	-0.0202947	-0.0456832
	DR1	-0.0109909	0.302753	0.929546	-0.0137898	0.00655464	0.0976504	0.405644	0.397025	0.498533	0.00936257	3.25909e-05
	DR2	-0.0102806	0.320466	0.879224	-0.0582828	-0.0201626	0.0867608	0.364874	0.378161	0.467531	-0.0384005	0.0128894
	DR3	-0.0308291	0.339482	0.892735	-0.00690839	-0.0106753	0.0217986	0.406608	0.39722	0.462816	0.00289441	-0.0201347
	DR4	0.0428031	0.356052	0.894649	-0.0108679	-0.00405658	0.0432151	0.341245	0.379197	0.453832	-0.0050146	0.0360765
	DR5	0.0035899	0.27366	0.887353	-0.0105073	0.0237806	0.0505652	0.333539	0.317668	0.432023	-0.0144436	-0.00909078
	EDU	-0.0750099	-0.035876	-0.0224388	1	0.434686	-0.0714373	0.0127142	0.0999623	-0.0838007	0.271244	-0.231369
	EXP	0.802827	-0.0562319	0.00438454	-0.231369	-0.108424	-0.181171	-0.0633008	-0.0420418	0.00196577	0.0627987	1
	IWB1	-0.0331592	0.358002	0.394519	0.0103921	0.0451622	-0.00785755	0.94199	0.484488	0.453331	-0.010023	-0.0316585
	IWB2	-0.0316793	0.320633	0.399829	0.024598	0.05876	-0.0200312	0.867565	0.48348	0.421866	0.00644728	-0.0518507
	IWB3	-0.0507798	0.309191	0.309511	0.0324094	0.061286	0.00762251	0.854053	0.422907	0.381325	0.0142344	-0.0350354
	IWB4	-0.0487332	0.259683	0.276648	0.0564182	0.089224	-0.055608	0.847434	0.414213	0.345766	-0.0048707	-0.0527433
	IWB5	-0.146434	0.304958	0.303846	0.0131449	0.0286521	0.00187465	0.843841	0.440723	0.425325	-0.0258527	-0.128093
	IWB6	-0.0452311	0.305198	0.360067	0.0181926	0.0425989	-0.00157686	0.855798	0.456713	0.398332	1.90874e-05	-0.0416425
	IWB7	-0.0754694	0.279904	0.370657	-0.0089369	0.0104804	-0.0022481	0.842247	0.442369	0.377284	-0.0125881	-0.07644
	IWB8	-0.064867	0.335753	0.419683	-0.0400835	0.0497967	-0.0269873	0.84906	0.455039	0.432341	-0.0341317	-0.0519659
	IWB9	-0.0253302	0.299174	0.347732	0.00905944	0.0449995	0.000410729	0.862514	0.456946	0.383921	-0.013571	-0.0310614
	JC1	-0.0488328	0.38357	0.347058	0.138078	0.180345	0.0329278	0.429919	0.853647	0.38575	-0.0286209	-0.049789
	JC2	-0.0697188	0.374322	0.295445	0.145945	0.152263	0.0324537	0.415506	0.805942	0.367769	-0.0411908	-0.0596885
	JC3	-0.0797268	0.301635	0.230246	0.184067	0.185104	-0.00304847	0.372602	0.733577	0.279306	-0.02643	-0.0912586
	JC4	-0.0400802	0.378995	0.35765	0.0882301	0.105598	0.0304525	0.405421	0.788983	0.363642	0.0278645	-0.00740456
	JC5	-0.0520637	0.327503	0.329278	0.0418399	0.142335	-5.4264e-05	0.366153	0.777262	0.356546	-0.0620413	-0.0382423
	JC6	-0.0308442	0.322597	0.370709	-0.0386847	0.0716438	0.0285615	0.437744	0.765847	0.50597	-0.0763394	0.0199958
	JC7	-0.0586587	0.316183	0.290253	0.00517618	0.0696005	-0.00693603	0.395021	0.724622	0.43916	-0.0329078	-0.0274114
	JC8	-0.0516516	0.296307	0.312896	0.0365566	0.106689	0.0924628	0.408921	0.737436	0.400489	-0.0473789	-0.0194989
	JC9	-0.0391963	0.275645	0.334993	0.100945	0.143001	-0.00242804	0.383194	0.707882	0.432126	-0.0411635	-0.0308068
	SEX	-0.254171	0.0261292	0.0673402	-0.0714373	-0.0914368	1	-0.0130165	0.0304595	0.046149	-0.0903783	-0.181171
	SIZE	-0.0129933	0.0390651	-0.00154057	0.434686	1	-0.0914368	0.0546489	0.166276	-0.0531554	0.0702629	-0.108424
	TP1	0.0232519	0.35864	0.445825	-0.044029	-0.0386279	0.0233664	0.398524	0.491871	0.874496	0.00165554	0.0677253
	TP2	-0.0546426	0.418049	0.464895	-0.0795012	-0.0231599	0.00987107	0.428208	0.487608	0.904023	-0.0485682	-0.0345743
	TP3	-0.0568592	0.389151	0.463432	-0.0974415	-0.0788334	0.0881488	0.417585	0.384736	0.87947	-0.0588344	-0.024138
	YEAR	0.097197	-0.0308023	-0.00973371	0.271244	0.0702629	-0.0903783	-0.0107316	-0.0466006	-0.0406109	1	0.0627987
	Collinearity statistics (VIF)
	Outer model - List
		VIF
	AGE	1
	DL1	6.39836
	DL2	3.27825
	DL3	3.45383
	DL4	2.73651
	DL5	3.19767
	DL6	3.28269
	DR1	4.57911
	DR2	2.97186
	DR3	3.1771
	DR4	3.29648
	DR5	3.341
	EDU	1
	EXP	1
	IWB1	6.95905
	IWB2	3.26232
	IWB3	3.2365
	IWB4	3.32857
	IWB5	2.93802
	IWB6	3.05462
	IWB7	2.81111
	IWB8	2.85127
	IWB9	3.29034
	JC1	6.40298
	JC2	3.71455
	JC3	2.85212
	JC4	3.03487
	JC5	2.61736
	JC6	4.38062
	JC7	3.12168
	JC8	2.98319
	JC9	3.02249
	SEX	1
	SIZE	1
	TP1	2.15741
	TP2	2.49366
	TP3	2.10121
	YEAR	1
	Inner model - Matrix
		Age	DL	DT	Education	Firm size	Gender	IWB	JC	TP	Years of establishment	Years of work experience
	Age									3.00896
	DL			1.26912				1	1
	DT									1.00527
	Education									1.43567
	Firm size									1.24557
	Gender									1.09066
	IWB			1.42022
	JC			1.52335
	TP
	Years of establishment									1.1058
	Years of work experience									3.08447
	Inner model - List
		VIF
	Age -> TP	3.00896
	DL -> DT	1.26912
	DL -> IWB	1
	DL -> JC	1
	DT -> TP	1.00527
	Education -> TP	1.43567
	Firm size -> TP	1.24557
	Gender -> TP	1.09066
	IWB -> DT	1.42022
	JC -> DT	1.52335
	Years of establishment -> TP	1.1058
	Years of work experience -> TP	3.08447
	Model fit
	Fit summary
		Saturated model	Estimated model
	SRMR	0.053364	0.121419
	d_ULS	2.11016	10.9242
	d_G	0.932035	1.03506
	Chi-square	2249.43	2405.4
	NFI	0.831328	0.819632
	Model selection criteria
	Matrix
		BIC (Bayesian information criterion)
	DT	-97.4198
	IWB	-46.2811
	JC	-75.3725
	TP	-86.4925
	Algorithm
	Setting
	Data file
		Setting
	Data file	Data Sheet 1
	Weighting vector	-
	PLS-SEM algorithm
		Setting
	Initial weights	1.0
	Max. number of iterations	3000
	Stop criterion	10⁻⁷
	Type of results	Standardized
	Use Lohmoeller settings?	No
	Vary copula by binary categories	yes
	Weighting scheme	Path
	Construct outer weighting mode
		Setting
	Age	AUTOMATIC
	DL	AUTOMATIC
	DT	AUTOMATIC
	Education	AUTOMATIC
	Firm size	AUTOMATIC
	Gender	AUTOMATIC
	IWB	AUTOMATIC
	JC	AUTOMATIC
	TP	AUTOMATIC
	Years of establishment	AUTOMATIC
	Years of work experience	AUTOMATIC
	Stop criterion changes
	Matrix
		AGE	DL1	DL2	DL3	DL4	DL5	DL6	DR1	DR2	DR3	DR4	DR5	EDU	EXP	IWB1	IWB2	IWB3	IWB4	IWB5	IWB6	IWB7	IWB8	IWB9	JC1	JC2	JC3	JC4	JC5	JC6	JC7	JC8	JC9	SEX	SIZE	TP1	TP2	TP3	YEAR
	Iteration 1	1	0.187773	0.187773	0.187773	0.187773	0.187773	0.187773	0.223021	0.223021	0.223021	0.223021	0.223021	1	1	0.128765	0.128765	0.128765	0.128765	0.128765	0.128765	0.128765	0.128765	0.128765	0.144977	0.144977	0.144977	0.144977	0.144977	0.144977	0.144977	0.144977	0.144977	1	1	0.376202	0.376202	0.376202	1
	Iteration 2	1	0.199193	0.179108	0.189712	0.199614	0.164166	0.194056	0.236873	0.223993	0.231196	0.22108	0.201374	1	1	0.146017	0.140633	0.119633	0.103893	0.117521	0.129507	0.126793	0.147203	0.125742	0.162902	0.149095	0.118586	0.16395	0.146192	0.153813	0.134792	0.135167	0.135127	1	1	0.361423	0.382116	0.384886	1
	Iteration 3	1	0.199252	0.178795	0.189748	0.199152	0.164763	0.194129	0.236827	0.22403	0.231205	0.221066	0.201391	1	1	0.145988	0.140374	0.119622	0.103927	0.117693	0.129375	0.127027	0.147209	0.125739	0.162541	0.14919	0.11851	0.163817	0.145975	0.153916	0.134904	0.135351	0.135503	1	1	0.36132	0.382141	0.384962	1
	Iteration 4	1	0.199252	0.178798	0.18975	0.199159	0.164751	0.194129	0.23683	0.224032	0.231205	0.221064	0.201387	1	1	0.145991	0.140382	0.11962	0.103925	0.117687	0.129375	0.127027	0.147209	0.125739	0.162547	0.149187	0.118508	0.163824	0.145981	0.153915	0.1349	0.135346	0.135496	1	1	0.361317	0.382142	0.384964	1
	Iteration 5	1	0.199252	0.178798	0.18975	0.199158	0.164751	0.194129	0.23683	0.224032	0.231205	0.221064	0.201387	1	1	0.145991	0.140382	0.11962	0.103925	0.117687	0.129375	0.127027	0.147209	0.125739	0.162547	0.149187	0.118508	0.163824	0.145981	0.153915	0.1349	0.135346	0.135496	1	1	0.361317	0.382142	0.384965	1
	Iteration 6	1	0.199252	0.178798	0.18975	0.199158	0.164751	0.194129	0.23683	0.224032	0.231205	0.221064	0.201387	1	1	0.145991	0.140382	0.11962	0.103925	0.117687	0.129375	0.127027	0.147209	0.125739	0.162547	0.149187	0.118508	0.163824	0.145981	0.153915	0.1349	0.135346	0.135496	1	1	0.361317	0.382142	0.384965	1
	Posthoc minimum sample size
	List
		Path coefficients	Alpha 1%, power 80%	Alpha 5%, power 80%	Alpha 1%, power 90%	Alpha 5%, power 90%
	Age -> TP	-0.0715082	1963	1210	2546	1675
	DL -> DT	0.176216	324	200	420	276
	DL -> IWB	0.359222	78	48	101	67
	DL -> JC	0.433594	54	33	70	46
	DT -> TP	0.515895	38	24	49	33
	Education -> TP	-0.0532076	3545	2184	4598	3025
	Firm size -> TP	-0.0251354	15886	9786	20604	13555
	Gender -> TP	-0.013482	55215	34015	71615	47115
	IWB -> DT	0.237029	179	111	232	153
	JC -> DT	0.21782	212	131	275	181
	Years of establishment -> TP	-0.0156743	40850	25165	52983	34858
	Years of work experience -> TP	0.0418469	5732	3531	7434	4891
	Execution log
	Reading score matrix of complete data set
	Calculating full data set.
	Running PLS-SEM iterations, at most 3000.
	All calculations done.
	Model and data
	Binary variable encoding
	Matrix
		Original	Replaced by
	SEX	1	0
	SEX	2	1
	Inner model
		Age	DL	DT	Education	Firm size	Gender	IWB	JC	TP	Years of establishment	Years of work experience
	Age									1
	DL			1				1	1
	DT									1
	Education									1
	Firm size									1
	Gender									1
	IWB			1
	JC			1
	TP
	Years of establishment									1
	Years of work experience									1
	Outer model
		Age	DL	DT	Education	Firm size	Gender	IWB	JC	TP	Years of establishment	Years of work experience
	AGE	-1
	DL1		-1
	DL2		-1
	DL3		-1
	DL4		-1
	DL5		-1
	DL6		-1
	DR1			-1
	DR2			-1
	DR3			-1
	DR4			-1
	DR5			-1
	EDU				-1
	EXP											-1
	IWB1							-1
	IWB2							-1
	IWB3							-1
	IWB4							-1
	IWB5							-1
	IWB6							-1
	IWB7							-1
	IWB8							-1
	IWB9							-1
	JC1								-1
	JC2								-1
	JC3								-1
	JC4								-1
	JC5								-1
	JC6								-1
	JC7								-1
	JC8								-1
	JC9								-1
	SEX						-1
	SIZE					-1
	TP1									-1
	TP2									-1
[truncated: 1,039 more rows]
